# Supplementary material for: cGLRs are a diverse family of pattern recognition receptors in animal innate immunity
Source: bioRxiv. 2023 Feb 22:2023.02.22.529553. Preprint. [Version 1] doi: 10.1101/2023.02.22.529553 (PMC9980059; doi:10.1101/2023.02.22.529553)
Supplement: Supplement 2 [file media-2.xlsx]

## Sheet: All predicted domain
Accession	Hit type	PSSM-ID	From	To	E-Value	Bitscore	Accession	Short name	Incomplete	Superfamily	Annotation
XP_045105073.1	superfamily	273344	432	686	6.57438e-06	49.6088	cl36772	2A1904 superfamily	N	-
KAH0812133.1	superfamily	222878	473	650	0.000206784	46.5461	cl33686	46 superfamily	NC	-
XP_043240318.1	superfamily	151935	655	890	0.000851538	43.0278	cl29315	Activator_LAG-3 superfamily	N	-
XP_043191137.1	superfamily	151935	660	880	0.000155335	45.3389	cl29315	Activator_LAG-3 superfamily	N	-
XP_043199898.1	superfamily	151935	655	894	4.54117e-05	47.2649	cl29315	Activator_LAG-3 superfamily	N	-
XP_043191140.1	superfamily	151935	631	896	5.53582e-05	46.8797	cl29315	Activator_LAG-3 superfamily	N	-
XP_043191138.1	superfamily	151935	660	896	1.87974e-05	48.4205	cl29315	Activator_LAG-3 superfamily	N	-
XP_043191135.1	superfamily	151935	660	897	6.42819e-05	46.8797	cl29315	Activator_LAG-3 superfamily	N	-
XP_043239710.1	superfamily	151935	659	896	0.00133864	42.2574	cl29315	Activator_LAG-3 superfamily	N	-
XP_043190114.1	non-specific	371603	773	886	0.000347397	41.9195	pfam11559	ADIP	N	-
XP_031735070.1	superfamily	411439	14	108	0.000618004	42.7756	cl41491	Agg_substance superfamily	C	-
XP_037776938.1	specific	394980	133	164	0.00263461	36.0782	pfam00023	Ank	-	cl02529
CAF0831043.1	specific	394980	296	326	0.00329689	35.693	pfam00023	Ank	-	cl02529
CAF3598492.1	specific	394980	292	322	0.000998459	36.8486	pfam00023	Ank	-	cl02529
CAC5388653.1	specific	394980	26	61	1.28502e-05	42.6266	pfam00023	Ank	-	cl02529
CAC5394681.1	specific	394980	27	59	1.27825e-08	50.7158	pfam00023	Ank	-	cl02529
XP_029202789.2	specific	403870	102	196	1.36966e-12	64.3695	pfam12796	Ank_2	-	cl39094
XP_044175714.1	specific	403870	16	99	1.63001e-11	61.2879	pfam12796	Ank_2	-	cl39094
XP_037775312.1	specific	403870	1228	1318	6.34738e-21	89.0222	pfam12796	Ank_2	-	cl39094
XP_037775312.1	specific	403870	1132	1249	9.18631e-21	88.637	pfam12796	Ank_2	-	cl39094
XP_037775312.1	specific	403870	1098	1158	3.31246e-07	50.1171	pfam12796	Ank_2	N	cl39094
XP_027209269.1	specific	403870	1413	1504	5.91545e-23	95.1854	pfam12796	Ank_2	-	cl39094
XP_037775314.1	specific	403870	1400	1491	5.64932e-23	95.1854	pfam12796	Ank_2	-	cl39094
XP_037775314.1	specific	403870	1304	1422	6.44382e-21	89.4074	pfam12796	Ank_2	-	cl39094
XP_037775314.1	specific	403870	1271	1327	4.78472e-06	47.0355	pfam12796	Ank_2	N	cl39094
XP_027211428.1	specific	403870	55	144	2.39125e-14	69.7622	pfam12796	Ank_2	-	cl39094
XP_027211428.1	specific	403870	1078	1142	8.25801e-07	48.5763	pfam12796	Ank_2	C	cl39094
XP_027211428.1	specific	403870	326	415	3.33586e-06	46.6503	pfam12796	Ank_2	-	cl39094
XP_042884081.1	non-specific	372319	1052	1135	2.12685e-19	84.7704	pfam12796	Ank_2	-	-
XP_042884081.1	non-specific	372319	1454	1510	0.000236643	42.0132	pfam12796	Ank_2	C	-
XP_042884081.1	non-specific	372319	1675	1737	0.00386851	38.5464	pfam12796	Ank_2	N	-
XP_042881989.1	non-specific	372319	923	1040	1.002e-20	88.2372	pfam12796	Ank_2	-	-
XP_042881989.1	non-specific	372319	1019	1110	2.2687e-20	87.4668	pfam12796	Ank_2	-	-
XP_042864132.1	non-specific	372319	30	112	5.76749e-09	54.7248	pfam12796	Ank_2	-	-
XP_042864132.1	non-specific	372319	329	375	0.000130364	42.3984	pfam12796	Ank_2	C	-
XP_042864132.1	non-specific	372319	1081	1129	0.000198416	41.628	pfam12796	Ank_2	C	-
XP_037777961.1	specific	403870	56	145	3.31679e-15	72.4586	pfam12796	Ank_2	-	cl39094
XP_037777961.1	specific	403870	1080	1144	5.94599e-06	46.2651	pfam12796	Ank_2	C	cl39094
XP_042890201.1	non-specific	372319	7	103	2.4354e-08	52.4136	pfam12796	Ank_2	-	-
XP_042890201.1	non-specific	372319	585	654	0.000365938	40.8576	pfam12796	Ank_2	C	-
XP_027238766.1	specific	403870	47	125	1.86314e-08	52.8135	pfam12796	Ank_2	-	cl39094
XP_027210781.1	specific	403870	33	125	2.53147e-20	86.3258	pfam12796	Ank_2	-	cl39094
XP_037794879.1	specific	403870	130	222	2.46305e-21	89.4074	pfam12796	Ank_2	-	cl39094
XP_037794879.1	specific	403870	657	743	5.38277e-10	57.0507	pfam12796	Ank_2	-	cl39094
XP_037794879.1	specific	403870	306	433	2.03599e-05	43.9539	pfam12796	Ank_2	-	cl39094
XP_042885970.1	non-specific	372319	639	722	1.58059e-11	62.0436	pfam12796	Ank_2	-	-
XP_042885970.1	non-specific	372319	1265	1352	3.25796e-05	43.9392	pfam12796	Ank_2	-	-
XP_042858933.1	non-specific	372319	117	209	3.72335e-19	83.2296	pfam12796	Ank_2	-	-
XP_042858933.1	non-specific	372319	10	105	3.6354e-08	52.0284	pfam12796	Ank_2	-	-
XP_042858197.1	non-specific	372319	632	688	6.57762e-05	42.7836	pfam12796	Ank_2	C	-
XP_037780868.1	specific	403870	653	733	1.75273e-08	53.1987	pfam12796	Ank_2	-	cl39094
XP_037786835.1	specific	403870	117	209	5.99808e-19	82.4738	pfam12796	Ank_2	-	cl39094
XP_027207948.1	specific	403870	13	107	2.96837e-12	63.5991	pfam12796	Ank_2	-	cl39094
XP_037785541.1	specific	403870	117	209	2.33674e-17	78.2366	pfam12796	Ank_2	-	cl39094
XP_037785541.1	specific	403870	13	143	8.19139e-09	53.9691	pfam12796	Ank_2	-	cl39094
XP_045596923.1	specific	403870	433	519	5.91263e-07	48.1911	pfam12796	Ank_2	-	cl39094
XP_045596923.1	specific	403870	24	82	2.25731e-05	43.5687	pfam12796	Ank_2	N	cl39094
XP_045606768.1	specific	403870	662	750	1.59979e-07	50.1171	pfam12796	Ank_2	-	cl39094
KAG7175763.1	non-specific	372319	650	736	0.000156746	41.628	pfam12796	Ank_2	-	-
XP_042238749.1	non-specific	372319	671	754	2.06665e-06	47.0208	pfam12796	Ank_2	-	-
XP_042227865.1	non-specific	372319	438	522	1.9788e-10	58.1916	pfam12796	Ank_2	-	-
XP_042227865.1	non-specific	372319	90	152	0.000223812	40.8576	pfam12796	Ank_2	N	-
XP_042235577.1	non-specific	372319	674	757	1.81093e-05	44.3244	pfam12796	Ank_2	-	-
MPC51400.1	specific	403870	44	128	6.25333e-10	56.2803	pfam12796	Ank_2	-	cl39094
XP_045110134.1	specific	403870	95	219	8.09512e-19	82.4738	pfam12796	Ank_2	-	cl39094
XP_045110134.1	specific	403870	647	731	2.12141e-09	55.5099	pfam12796	Ank_2	-	cl39094
XP_045110134.1	specific	403870	29	121	1.96944e-05	44.3391	pfam12796	Ank_2	-	cl39094
XP_045105112.1	specific	403870	253	377	2.016e-15	72.8438	pfam12796	Ank_2	-	cl39094
XP_045105112.1	specific	403870	28	115	1.82819e-12	64.3695	pfam12796	Ank_2	-	cl39094
XP_045101892.1	specific	403870	66	183	2.15629e-06	46.2651	pfam12796	Ank_2	-	cl39094
XP_014668761.1	specific	403870	41	133	2.58832e-19	82.859	pfam12796	Ank_2	-	cl39094
CAF0964412.1	specific	403870	107	196	6.25285e-16	73.6142	pfam12796	Ank_2	-	cl39094
CAF0831043.1	specific	403870	127	215	3.30648e-20	85.5554	pfam12796	Ank_2	-	cl39094
CAF0831043.1	specific	403870	61	152	5.97246e-18	79.007	pfam12796	Ank_2	-	cl39094
CAF0831043.1	specific	403870	193	289	8.20575e-12	61.6731	pfam12796	Ank_2	-	cl39094
CAF0914378.1	specific	403870	146	238	7.19437e-16	73.229	pfam12796	Ank_2	-	cl39094
CAF0914378.1	specific	403870	80	170	1.48745e-14	69.377	pfam12796	Ank_2	-	cl39094
CAF0914378.1	specific	403870	212	305	4.26851e-11	59.7471	pfam12796	Ank_2	-	cl39094
CAF0914378.1	specific	403870	14	105	5.71888e-11	59.3619	pfam12796	Ank_2	-	cl39094
CAF1521889.1	specific	403870	25	118	3.18394e-17	77.8514	pfam12796	Ank_2	-	cl39094
CAF4445601.1	specific	403870	22	122	4.52995e-15	70.5326	pfam12796	Ank_2	-	cl39094
CAF3598492.1	specific	403870	123	211	1.7617e-18	80.5478	pfam12796	Ank_2	-	cl39094
CAF3598492.1	specific	403870	57	148	5.66263e-16	73.6142	pfam12796	Ank_2	-	cl39094
CAF3598492.1	specific	403870	189	275	6.33774e-15	70.5326	pfam12796	Ank_2	-	cl39094
CAF2612416.1	specific	403870	123	211	6.34087e-19	82.0886	pfam12796	Ank_2	-	cl39094
CAF2612416.1	specific	403870	57	148	4.33477e-15	70.9178	pfam12796	Ank_2	-	cl39094
CAF2612416.1	specific	403870	189	275	5.92003e-15	70.5326	pfam12796	Ank_2	-	cl39094
CAF2743849.1	specific	403870	49	137	6.80858e-19	81.7034	pfam12796	Ank_2	-	cl39094
CAF2743849.1	specific	403870	148	233	5.79166e-16	73.6142	pfam12796	Ank_2	-	cl39094
ELT87994.1	specific	403870	353	442	1.08552e-09	55.8951	pfam12796	Ank_2	-	cl39094
XP_045203203.1	specific	403870	19	114	8.7391e-10	56.2803	pfam12796	Ank_2	-	cl39094
CAC5388462.1	specific	403870	396	470	2.05074e-05	43.9539	pfam12796	Ank_2	-	cl39094
CAC5388638.1	specific	403870	31	107	2.96288e-09	54.7395	pfam12796	Ank_2	C	cl39094
CAC5388652.1	specific	403870	11	84	1.91579e-09	55.1247	pfam12796	Ank_2	N	cl39094
CAC5388644.1	specific	403870	15	124	1.14756e-10	58.5915	pfam12796	Ank_2	-	cl39094
VDH92509.1	specific	403870	7	101	3.47911e-09	54.3543	pfam12796	Ank_2	-	cl39094
VDI82392.1	specific	403870	15	124	1.60863e-10	58.2063	pfam12796	Ank_2	-	cl39094
CAG2193426.1	specific	403870	24	97	5.29867e-07	48.1911	pfam12796	Ank_2	N	cl39094
CAC5359674.1	specific	403870	7	101	1.8705e-10	58.2063	pfam12796	Ank_2	-	cl39094
XP_034320286.1	specific	403870	12	99	6.94144e-08	50.8875	pfam12796	Ank_2	-	cl39094
XP_034320581.1	specific	403870	12	99	6.60265e-08	50.8875	pfam12796	Ank_2	-	cl39094
XP_033748317.1	specific	403870	271	342	2.16258e-05	43.5687	pfam12796	Ank_2	C	cl39094
PAA67649.1	specific	403870	345	426	3.13783e-11	60.9027	pfam12796	Ank_2	-	cl39094
PAA67649.1	specific	403870	151	232	1.62888e-09	55.8951	pfam12796	Ank_2	-	cl39094
PAA67649.1	specific	403870	16	108	2.01972e-07	50.1171	pfam12796	Ank_2	-	cl39094
PAA58690.1	specific	403870	217	306	8.66929e-13	65.1399	pfam12796	Ank_2	-	cl39094
PAA58690.1	specific	403870	283	363	9.25948e-12	62.0583	pfam12796	Ank_2	-	cl39094
PAA58690.1	specific	403870	476	557	8.97713e-11	59.3619	pfam12796	Ank_2	-	cl39094
PAA58690.1	specific	403870	119	207	1.54847e-09	55.8951	pfam12796	Ank_2	-	cl39094
PAA58690.1	specific	403870	16	108	1.5795e-07	50.1171	pfam12796	Ank_2	-	cl39094
PAA68676.1	specific	403870	246	327	2.287e-11	60.9027	pfam12796	Ank_2	-	cl39094
PAA68676.1	specific	403870	51	139	7.88072e-10	56.6655	pfam12796	Ank_2	-	cl39094
PAA86972.1	specific	403870	206	295	4.27351e-15	71.303	pfam12796	Ank_2	-	cl39094
PAA45980.1	specific	403870	143	233	4.83011e-21	88.2518	pfam12796	Ank_2	-	cl39094
PAA45980.1	specific	403870	77	164	4.7411e-18	79.7774	pfam12796	Ank_2	-	cl39094
PAA45980.1	specific	403870	10	103	1.09741e-13	67.451	pfam12796	Ank_2	-	cl39094
XP_031557634.1	superfamily	423045	11	212	7.27693e-08	55.8266	cl39094	Ank_2 superfamily	C	-
XP_029192633.2	superfamily	423045	53	320	1.21085e-16	83.561	cl39094	Ank_2 superfamily	C	-
XP_029195643.2	superfamily	423045	41	283	1.65282e-12	70.4642	cl39094	Ank_2 superfamily	C	-
XP_029195643.2	superfamily	423045	11	68	0.000168475	41.2575	cl39094	Ank_2 superfamily	N	-
PFX22559.1	superfamily	423045	58	325	5.55774e-19	90.8798	cl39094	Ank_2 superfamily	C	-
XP_020610878.1	superfamily	423045	52	320	2.8114e-20	94.7318	cl39094	Ank_2 superfamily	C	-
XP_037775314.1	superfamily	423045	1835	1891	0.00127687	40.1019	cl39094	Ank_2 superfamily	C	-
XP_027210781.1	superfamily	423045	567	653	4.83338e-05	42.7983	cl39094	Ank_2 superfamily	-	-
XP_027210781.1	superfamily	423045	216	343	0.000283223	40.8723	cl39094	Ank_2 superfamily	-	-
XP_027210781.1	superfamily	423045	435	483	0.000879657	39.3315	cl39094	Ank_2 superfamily	C	-
XP_042858197.1	superfamily	423045	83	292	3.51888e-20	94.7318	cl39094	Ank_2 superfamily	C	-
XP_042858197.1	superfamily	423045	664	913	4.4997e-08	57.1974	cl39094	Ank_2 superfamily	C	-
XP_037780868.1	superfamily	423045	1156	1210	0.000284589	41.2575	cl39094	Ank_2 superfamily	N	-
XP_027207948.1	superfamily	423045	686	768	0.00101946	39.3315	cl39094	Ank_2 superfamily	-	-
XP_037785541.1	superfamily	423045	685	768	0.00011369	42.0279	cl39094	Ank_2 superfamily	-	-
XP_045605232.1	superfamily	423045	507	575	5.10327e-05	43.1835	cl39094	Ank_2 superfamily	C	-
XP_045599441.1	superfamily	423045	506	574	0.000334777	40.8723	cl39094	Ank_2 superfamily	C	-
XP_045599419.1	superfamily	423045	552	620	0.00034399	40.8723	cl39094	Ank_2 superfamily	C	-
XP_045599419.1	superfamily	423045	700	777	0.00104772	39.3315	cl39094	Ank_2 superfamily	C	-
XP_045599470.1	superfamily	423045	654	731	0.00105645	39.3315	cl39094	Ank_2 superfamily	C	-
XP_045599470.1	superfamily	423045	506	559	0.0033137	37.7907	cl39094	Ank_2 superfamily	C	-
XP_045105112.1	superfamily	423045	850	923	0.000159702	41.6427	cl39094	Ank_2 superfamily	-	-
XP_033098732.1	superfamily	423045	374	460	8.70395e-05	42.0279	cl39094	Ank_2 superfamily	-	-
CAF4445601.1	superfamily	423045	90	160	0.000120598	40.8723	cl39094	Ank_2 superfamily	C	-
ELT96433.1	superfamily	423045	2	47	2.97197e-05	42.4131	cl39094	Ank_2 superfamily	C	-
KAH3721497.1	superfamily	423045	244	446	5.35709e-08	56.427	cl39094	Ank_2 superfamily	NC	-
KAH3721497.1	superfamily	423045	12	112	0.00276347	37.7907	cl39094	Ank_2 superfamily	-	-
KAH3867358.1	superfamily	423045	225	446	8.59766e-10	62.205	cl39094	Ank_2 superfamily	NC	-
XP_045181878.1	superfamily	423045	352	431	9.75763e-05	41.6427	cl39094	Ank_2 superfamily	-	-
XP_045193208.1	superfamily	423045	22	326	0.000122724	45.6414	cl39094	Ank_2 superfamily	C	-
VDI69555.1	superfamily	423045	13	293	2.56919e-06	50.819	cl39094	Ank_2 superfamily	C	-
VDI03470.1	superfamily	423045	1	310	1.13811e-11	67.7678	cl39094	Ank_2 superfamily	C	-
CAC5408938.1	superfamily	423045	46	303	1.24476e-12	70.8494	cl39094	Ank_2 superfamily	C	-
CAG2223019.1	superfamily	423045	254	406	1.03701e-13	74.3162	cl39094	Ank_2 superfamily	NC	-
VDI82392.1	superfamily	423045	325	491	0.00360554	40.6338	cl39094	Ank_2 superfamily	NC	-
VDI15214.1	superfamily	423045	36	131	5.75234e-05	42.4131	cl39094	Ank_2 superfamily	-	-
CAC5394681.1	superfamily	423045	8	165	0.00339222	39.8634	cl39094	Ank_2 superfamily	NC	-
PAA67649.1	superfamily	423045	307	371	0.000213331	41.2575	cl39094	Ank_2 superfamily	N	-
PAA68676.1	superfamily	423045	19	75	0.000437826	40.1019	cl39094	Ank_2 superfamily	N	-
PAA68216.1	superfamily	423045	67	318	1.59209e-23	104.747	cl39094	Ank_2 superfamily	C	-
PAA86972.1	superfamily	423045	49	228	4.78742e-20	93.9614	cl39094	Ank_2 superfamily	C	-
XP_037775312.1	specific	372654	1904	1956	2.09361e-09	54.9734	pfam13637	Ank_4	-	cl37869
XP_027209269.1	specific	372654	2104	2156	7.31934e-11	59.2106	pfam13637	Ank_4	-	cl37869
XP_037775314.1	specific	372654	2086	2138	5.59396e-09	53.8178	pfam13637	Ank_4	-	cl37869
XP_042884081.1	specific	372654	1709	1754	7.21272e-10	56.129	pfam13637	Ank_4	-	cl37869
XP_042881989.1	specific	372654	1686	1736	5.93127e-10	56.5142	pfam13637	Ank_4	-	cl37869
XP_042881989.1	specific	372654	890	939	1.26847e-07	49.9658	pfam13637	Ank_4	-	cl37869
XP_042858933.1	specific	372654	679	723	3.56202e-09	53.4326	pfam13637	Ank_4	-	cl37869
XP_042858197.1	specific	372654	875	921	6.69514e-11	58.4402	pfam13637	Ank_4	-	cl37869
XP_037786835.1	specific	372654	680	726	1.61222e-06	46.1138	pfam13637	Ank_4	-	cl37869
XP_042857141.1	specific	372654	657	712	7.93153e-05	41.1062	pfam13637	Ank_4	-	cl37869
CAF2612416.1	specific	372654	253	312	0.000100333	40.3358	pfam13637	Ank_4	-	cl37869
CAF2743849.1	specific	372654	13	65	0.000639584	38.0246	pfam13637	Ank_4	-	cl37869
XP_033748317.1	specific	372654	19	68	0.000745714	38.0246	pfam13637	Ank_4	-	cl37869
XP_015756243.1	specific	404699	30	85	7.73162e-08	48.8688	pfam13857	Ank_5	-	cl37872
XP_037777961.1	specific	404699	343	402	0.000178515	40.7796	pfam13857	Ank_5	-	cl37872
XP_037776938.1	specific	404699	374	424	0.00243307	36.9276	pfam13857	Ank_5	-	cl37872
XP_027238766.1	specific	404699	580	630	0.0021464	37.3128	pfam13857	Ank_5	-	cl37872
ROT82042.1	specific	404699	25	78	4.86714e-06	45.0168	pfam13857	Ank_5	-	cl37872
XP_045606768.1	specific	404699	287	338	0.00251235	37.3128	pfam13857	Ank_5	-	cl37872
XP_045194957.1	specific	404699	132	184	0.000424485	38.8536	pfam13857	Ank_5	-	cl37872
XP_045193208.1	specific	404699	5	57	2.12204e-06	45.402	pfam13857	Ank_5	-	cl37872
CAC5405686.1	specific	404699	49	107	1.32935e-06	46.1724	pfam13857	Ank_5	-	cl37872
XP_037775312.1	specific	223738	1829	1993	1.43836e-05	48.6671	COG0666	ANKYR	C	cl34000
XP_027209269.1	specific	223738	1276	1482	4.39056e-21	94.5059	COG0666	ANKYR	-	cl34000
XP_027209269.1	specific	223738	2053	2193	1.74562e-05	48.6671	COG0666	ANKYR	C	cl34000
XP_037775314.1	specific	223738	2039	2173	4.17156e-07	53.2895	COG0666	ANKYR	N	cl34000
XP_037776938.1	specific	223738	37	187	0.00493469	39.4223	COG0666	ANKYR	C	cl34000
XP_042890201.1	specific	223738	216	415	4.13192e-08	55.6007	COG0666	ANKYR	-	cl34000
XP_037794879.1	specific	223738	691	805	0.000534798	42.8891	COG0666	ANKYR	N	cl34000
XP_042885970.1	specific	223738	367	561	4.97246e-18	85.2611	COG0666	ANKYR	-	cl34000
XP_042858933.1	specific	223738	589	734	0.000177438	44.4299	COG0666	ANKYR	C	cl34000
XP_037786835.1	specific	223738	148	347	8.93393e-09	57.1415	COG0666	ANKYR	-	cl34000
XP_037786835.1	specific	223738	648	755	3.27343e-06	49.4375	COG0666	ANKYR	N	cl34000
XP_045605232.1	specific	223738	285	454	0.000125264	44.8151	COG0666	ANKYR	N	cl34000
XP_045599419.1	specific	223738	114	246	2.8283e-22	97.2023	COG0666	ANKYR	N	cl34000
XP_045599470.1	specific	223738	539	761	0.00442372	40.1927	COG0666	ANKYR	-	cl34000
XP_042238749.1	specific	223738	555	778	2.56423e-05	46.7411	COG0666	ANKYR	-	cl34000
XP_042235969.1	specific	223738	335	519	0.000417931	42.8891	COG0666	ANKYR	-	cl34000
XP_042235577.1	specific	223738	172	379	1.81412e-07	53.2895	COG0666	ANKYR	-	cl34000
XP_045105073.1	specific	223738	1	74	3.20862e-08	54.8303	COG0666	ANKYR	N	cl34000
XP_045105112.1	specific	223738	340	516	7.8181e-08	54.8303	COG0666	ANKYR	N	cl34000
XP_014668761.1	specific	223738	95	251	1.98049e-20	91.0391	COG0666	ANKYR	N	cl34000
CAF1521889.1	specific	223738	287	486	9.40356e-12	66.0011	COG0666	ANKYR	-	cl34000
CAF2743849.1	specific	223738	160	317	1.21142e-10	62.1491	COG0666	ANKYR	N	cl34000
XP_045172324.1	specific	223738	296	441	3.86712e-07	52.1339	COG0666	ANKYR	N	cl34000
CAC5394681.1	specific	223738	1	83	1.38609e-06	49.4375	COG0666	ANKYR	N	cl34000
XP_012544584.1	specific	206724	22	180	8.8343e-110	327.738	cd04159	Arl10_like	-	cl38936
XP_033106383.1	specific	395528	756	820	1.10027e-25	100.416	pfam00653	BIR	-	cl00035
KAF7710395.1	superfamily	114011	9	120	0.00245797	40.371	cl26956	Borrelia_P83 superfamily	NC	-
XP_043210608.1	non-specific	366885	693	922	0.000206515	44.897	pfam02029	Caldesmon	C	-
KAH0812133.1	specific	349399	622	772	1.24559e-27	110.622	cd05380	CAP_euk	-	cl00133
KAH0812133.1	specific	349399	2538	2693	6.80412e-26	105.614	cd05380	CAP_euk	-	cl00133
KAH0812133.1	specific	349399	917	1071	1.17339e-24	102.147	cd05380	CAP_euk	-	cl00133
KAH0812133.1	specific	349399	1191	1349	1.5425e-23	98.6807	cd05380	CAP_euk	-	cl00133
KAH0812133.1	specific	349399	2256	2397	2.12331e-23	98.2955	cd05380	CAP_euk	-	cl00133
KAH0812133.1	specific	349399	1820	1975	1.2736e-22	95.9843	cd05380	CAP_euk	-	cl00133
KAH0812133.1	specific	349399	1481	1618	4.07763e-21	91.7471	cd05380	CAP_euk	-	cl00133
KAH0814432.1	specific	349399	463	616	1.08055e-32	124.489	cd05380	CAP_euk	-	cl00133
KAH0814432.1	specific	349399	16	104	3.90038e-13	68.6351	cd05380	CAP_euk	C	cl00133
VDI46696.1	specific	260018	375	454	4.36476e-08	51.7485	cd01671	CARD	-	cl14633
VDI46696.1	specific	260018	49	118	0.000424326	40.1925	cd01671	CARD	-	cl14633
VDI46696.1	specific	260018	152	232	0.00186502	38.6517	cd01671	CARD	-	cl14633
XP_039484631.1	superfamily	411607	435	502	1.53696e-06	49.2805	cl41613	Chlamy_inclu_1 superfamily	C	-
PAA67649.1	superfamily	226920	980	1126	3.09656e-07	54.8508	cl34772	CobT2 superfamily	NC	-
XP_022226922.2	superfamily	227600	439	538	0.00285262	39.7218	cl28541	COG5275 superfamily	C	-
CAB1343608.1	superfamily	280537	7	116	3.36923e-09	55.0593	cl25524	Cornifin superfamily	-	-
XP_002731347.1	specific	395525	1171	1315	5.16083e-38	139.709	pfam00650	CRAL_TRIO	-	cl15787
XP_002731347.1	specific	215024	1095	1141	8.66282e-11	58.3299	smart01100	CRAL_TRIO_N	-	cl16919
XP_027739996.1	specific	215026	3	92	1.71999e-07	49.8276	smart01104	CTD	N	cl33405
XP_015714559.1	superfamily	425388	122	186	0.00396945	39.5173	cl41757	cytochrome_P450 superfamily	C	-
XP_015714560.1	superfamily	425388	122	186	0.00395885	39.5173	cl41757	cytochrome_P450 superfamily	C	-
XP_008844336.1	superfamily	425388	254	314	0.00189502	41.0581	cl41757	cytochrome_P450 superfamily	C	-
CAC5425926.1	superfamily	421690	9	129	5.62289e-25	103.383	cl28899	DEAD-like_helicase_N superfamily	-	-
PFX15309.1	specific	260017	133	207	7.50647e-10	55.3657	cd01670	Death	-	cl14633
KAF0306862.1	superfamily	404741	704	886	0.000401659	43.1761	cl37875	DUF4207 superfamily	C	-
XP_043212199.1	non-specific	374040	734	910	8.78561e-05	46.4472	pfam15709	DUF4670	N	-
XP_043206647.1	non-specific	374040	734	909	1.08445e-05	49.1436	pfam15709	DUF4670	N	-
XP_043215537.1	non-specific	374040	734	909	8.69088e-05	46.4472	pfam15709	DUF4670	N	-
XP_043207486.1	superfamily	375164	748	951	6.70533e-11	66.3004	cl38662	DUF5401 superfamily	NC	-
XP_043204499.1	superfamily	375164	746	910	4.45233e-06	50.5073	cl38662	DUF5401 superfamily	NC	-
KAF0298933.1	superfamily	375164	907	1171	1.27413e-06	52.8184	cl38662	DUF5401 superfamily	NC	-
XP_043200152.1	superfamily	375164	709	924	0.000115495	45.8849	cl38662	DUF5401 superfamily	NC	-
XP_043211737.1	superfamily	375164	724	910	4.00696e-06	50.5073	cl38662	DUF5401 superfamily	NC	-
XP_045207652.1	superfamily	375164	5	244	9.72198e-07	53.974	cl38662	DUF5401 superfamily	N	-
KAG7334005.1	superfamily	380310	53	235	0.000525889	42.7789	cl40410	Efa1_rel_toxin superfamily	C	-
XP_015775621.1	specific	238011	844	878	1.79146e-07	48.0166	cd00054	EGF_CA	-	cl21504
KAF0313551.1	specific	405252	37	155	2.26231e-17	78.5565	pfam14529	Exo_endo_phos_2	-	cl00490
XP_043191135.1	non-specific	376849	1032	1095	0.0029489	40.903	pfam02601	Exonuc_VII_L	NC	-
XP_021181937.1	superfamily	412271	106	155	0.00131866	39.5617	cl00264	Ferritin_like superfamily	C	-
ELU14400.1	superfamily	224866	342	527	0.000266268	43.4832	cl34382	FlaJ superfamily	NC	-
XP_037775312.1	specific	238020	696	791	3.34906e-12	64.4399	cd00063	FN3	-	cl21522
XP_037775312.1	specific	238020	604	687	2.51773e-11	61.7435	cd00063	FN3	-	cl21522
XP_037775312.1	specific	238020	796	881	3.64635e-11	61.3583	cd00063	FN3	-	cl21522
XP_037775312.1	specific	214495	307	392	8.38102e-10	57.2392	smart00060	FN3	-	cl21522
XP_037775312.1	specific	214495	406	491	5.46512e-09	54.928	smart00060	FN3	-	cl21522
XP_037775312.1	specific	238020	505	591	4.12106e-08	52.8839	cd00063	FN3	-	cl21522
XP_027209269.1	specific	238020	887	982	5.22303e-13	66.7511	cd00063	FN3	-	cl21522
XP_027209269.1	specific	394996	985	1068	3.51649e-11	61.2769	pfam00041	fn3	-	cl21522
XP_027209269.1	specific	238020	795	877	2.61934e-10	59.0471	cd00063	FN3	-	cl21522
XP_027209269.1	specific	238020	696	781	3.23694e-07	50.1875	cd00063	FN3	-	cl21522
XP_027209269.1	specific	394996	598	681	1.01183e-05	45.8689	pfam00041	fn3	-	cl21522
XP_037775314.1	specific	394996	985	1068	1.24132e-10	59.7361	pfam00041	fn3	-	cl21522
XP_037775314.1	specific	238020	887	982	4.75987e-10	58.2767	cd00063	FN3	-	cl21522
XP_037775314.1	specific	214495	596	681	7.88331e-09	54.5428	smart00060	FN3	-	cl21522
XP_037775314.1	specific	238020	696	781	8.95937e-09	54.8099	cd00063	FN3	-	cl21522
XP_037775314.1	specific	238020	802	875	5.08483e-08	52.4987	cd00063	FN3	-	cl21522
XP_042884081.1	non-specific	365830	704	788	2.73851e-13	67.0495	pfam00041	fn3	-	-
XP_042884081.1	specific	238020	802	893	9.30876e-12	62.8991	cd00063	FN3	-	cl21522
XP_042884081.1	specific	238020	610	690	2.02554e-10	59.0471	cd00063	FN3	-	cl21522
XP_042884081.1	specific	238020	511	596	4.33302e-10	58.2767	cd00063	FN3	-	cl21522
XP_042884081.1	specific	214495	412	497	3.17069e-08	52.6169	smart00060	FN3	-	cl21522
XP_042884081.1	specific	214495	312	397	4.64147e-08	52.2317	smart00060	FN3	-	cl21522
XP_042881989.1	specific	238020	391	484	2.43352e-13	67.5215	cd00063	FN3	-	cl21522
XP_042881989.1	specific	238020	293	388	4.76613e-13	66.7511	cd00063	FN3	-	cl21522
XP_042881989.1	specific	238020	201	281	1.33484e-11	62.5139	cd00063	FN3	-	cl21522
XP_042881989.1	specific	238020	102	196	1.08208e-08	54.4247	cd00063	FN3	-	cl21522
XP_042881989.1	specific	214495	3	88	1.51421e-07	50.6909	smart00060	FN3	-	cl21522
XP_027209269.1	superfamily	419708	227	292	0.00444911	38.1649	cl21522	FN3 superfamily	-	-
XP_024432361.2	superfamily	411344	8	107	6.27403e-09	58.5733	cl41419	gliding_GltG superfamily	C	-
XP_015997158.2	superfamily	411345	32	145	0.000314464	43.2877	cl41420	gliding_GltJ superfamily	NC	-
XP_022800197.1	superfamily	416254	154	449	0.000298452	43.3555	cl11394	Glyco_tranf_GTA_type superfamily	C	-
CAC5425163.1	superfamily	413470	1003	1128	1.58499e-27	108.572	cl02776	GST_C_family superfamily	-	-
CAH1786902.1	specific	223698	46	195	4.29466e-09	57.127	COG0625	GstA	N	cl33984
CAB3228040.1	superfamily	419993	1	55	4.3852e-06	44.9592	cl23759	GT1 superfamily	N	-
XP_035689970.1	superfamily	369339	31	191	3.38667e-05	44.7695	cl22465	HC2 superfamily	-	-
XP_022290223.1	superfamily	227354	9	177	1.84696e-14	77.8848	cl34867	HUL4 superfamily	NC	-
XP_039748611.1	superfamily	418644	442	471	0.00304676	37.9017	cl19756	I_LWEQ superfamily	N	-
CAF2171418.1	superfamily	408587	1341	1375	0.000182571	40.5332	cl40106	Importin_rep_5 superfamily	C	-
CAF1026316.1	superfamily	408587	1651	1685	0.000284029	40.148	cl40106	Importin_rep_5 superfamily	C	-
CAF2171418.1	specific	408599	1120	1209	8.44385e-23	94.4726	pfam18829	Importin_rep_6	-	cl40119
CAF1026316.1	specific	408599	1430	1519	6.00054e-24	97.9394	pfam18829	Importin_rep_6	-	cl40119
CAG2245181.1	superfamily	412160	374	437	1.67632e-34	127.047	cl00098	KH-I superfamily	N	-
CAG5082526.1	specific	411812	98	199	3.20906e-57	191.343	cd22384	KH-I_KHDRBS	-	cl00098
CAG2202247.1	specific	404697	415	470	6.20161e-10	55.6083	pfam13855	LRR_8	-	cl38440
CAG2202247.1	specific	404697	703	762	3.75281e-09	53.6823	pfam13855	LRR_8	-	cl38440
CAG2202247.1	superfamily	423007	626	781	2.1572e-06	50.817	cl39015	LRR_RI superfamily	N	-
XP_035681280.1	specific	397398	53	365	3.67382e-83	257.272	pfam03281	Mab-21	-	cl03978
CAH1267256.1	specific	397398	213	503	5.32877e-83	259.968	pfam03281	Mab-21	-	cl03978
XP_019621643.1	specific	397398	62	344	1.064e-98	293.866	pfam03281	Mab-21	-	cl03978
XP_019625270.1	specific	397398	163	455	2.47712e-81	254.19	pfam03281	Mab-21	-	cl03978
XP_035689970.1	specific	397398	263	551	1.99823e-89	278.073	pfam03281	Mab-21	-	cl03978
CAH1231101.1	specific	397398	257	549	1.81619e-89	278.073	pfam03281	Mab-21	-	cl03978
XP_032888894.1	specific	397398	86	375	2.78503e-83	255.731	pfam03281	Mab-21	-	cl03978
GCB61871.1	specific	397398	59	351	7.83229e-86	261.124	pfam03281	Mab-21	-	cl03978
XP_043557461.1	non-specific	367433	192	483	3.31566e-87	269.227	pfam03281	Mab-21	-	-
XP_007889788.1	specific	397398	86	377	4.89921e-85	259.968	pfam03281	Mab-21	-	cl03978
XP_034778277.1	specific	397398	67	362	2.64008e-88	267.672	pfam03281	Mab-21	-	cl03978
XP_033875156.1	specific	397398	172	466	6.46047e-76	239.553	pfam03281	Mab-21	-	cl03978
XP_041118845.1	non-specific	367433	195	420	6.05027e-23	98.5834	pfam03281	Mab-21	-	-
XP_041115922.1	non-specific	367433	82	377	1.98621e-82	253.434	pfam03281	Mab-21	-	-
XP_041107983.1	non-specific	367433	173	467	3.04101e-80	250.737	pfam03281	Mab-21	-	-
MBN3279782.1	specific	397398	172	475	9.14237e-74	234.545	pfam03281	Mab-21	-	cl03978
MBN3308194.1	specific	397398	67	362	6.24783e-92	276.917	pfam03281	Mab-21	-	cl03978
XP_006639436.1	specific	397398	82	377	4.54363e-91	275.376	pfam03281	Mab-21	-	cl03978
XP_006638820.1	specific	397398	181	466	3.72112e-69	222.604	pfam03281	Mab-21	-	cl03978
KAG9349690.1	non-specific	367433	95	390	2.44788e-87	266.53	pfam03281	Mab-21	-	-
KAG9350531.1	non-specific	367433	191	492	1.50049e-84	262.678	pfam03281	Mab-21	-	-
XP_035250531.1	specific	397398	60	353	7.87221e-91	273.835	pfam03281	Mab-21	-	cl03978
KAG5842276.1	non-specific	367433	75	371	1.06567e-69	222.618	pfam03281	Mab-21	-	-
XP_041932162.1	non-specific	367433	83	378	2.90987e-86	263.064	pfam03281	Mab-21	-	-
XP_041932984.1	non-specific	367433	138	443	1.59973e-69	224.544	pfam03281	Mab-21	-	-
XP_031438354.1	specific	397398	84	378	5.90755e-92	277.687	pfam03281	Mab-21	-	cl03978
XP_028847581.1	specific	397398	86	382	2.47021e-85	261.124	pfam03281	Mab-21	-	cl03978
XP_028820254.1	specific	397398	124	433	1.39214e-70	226.456	pfam03281	Mab-21	-	cl03978
XP_028844906.1	specific	397398	134	430	6.63986e-80	248.798	pfam03281	Mab-21	-	cl03978
XP_036395923.1	specific	397398	82	377	2.63539e-90	273.45	pfam03281	Mab-21	-	cl03978
XP_036400638.1	specific	397398	82	377	3.70716e-96	288.473	pfam03281	Mab-21	-	cl03978
XP_036371861.1	specific	397398	181	473	4.03347e-71	229.152	pfam03281	Mab-21	-	cl03978
KAG7457969.1	non-specific	367433	207	503	3.35086e-76	243.418	pfam03281	Mab-21	-	-
KAG7463046.1	non-specific	367433	181	481	6.57721e-74	234.944	pfam03281	Mab-21	-	-
XP_036403238.1	specific	397398	179	478	3.86162e-73	233.004	pfam03281	Mab-21	-	cl03978
XP_026202924.1	specific	397398	108	418	1.63928e-66	215.285	pfam03281	Mab-21	-	cl03978
XP_026212560.1	specific	397398	227	519	7.53899e-62	204.5	pfam03281	Mab-21	-	cl03978
XP_029022677.1	specific	397398	135	439	1.27263e-63	208.737	pfam03281	Mab-21	-	cl03978
XP_029031482.1	specific	397398	231	523	1.77762e-59	198.336	pfam03281	Mab-21	-	cl03978
KAF3707155.1	specific	397398	120	430	6.04008e-64	209.507	pfam03281	Mab-21	-	cl03978
KAF3708008.1	specific	397398	277	567	4.85695e-58	195.64	pfam03281	Mab-21	-	cl03978
XP_026155406.1	specific	397398	121	431	5.11344e-70	224.915	pfam03281	Mab-21	-	cl03978
XP_026165935.1	specific	397398	338	631	7.86524e-60	201.803	pfam03281	Mab-21	-	cl03978
XP_020474127.1	specific	397398	116	426	5.38494e-65	211.818	pfam03281	Mab-21	-	cl03978
XP_034041354.1	specific	397398	264	548	4.36663e-52	179.462	pfam03281	Mab-21	-	cl03978
XP_018554541.1	specific	397398	121	431	5.03696e-71	227.226	pfam03281	Mab-21	-	cl03978
XP_018517131.1	specific	397398	281	576	6.31436e-60	200.648	pfam03281	Mab-21	-	cl03978
XP_040908537.1	non-specific	367433	122	431	6.35933e-78	245.344	pfam03281	Mab-21	-	-
XP_040906605.1	non-specific	367433	275	574	6.26777e-74	237.64	pfam03281	Mab-21	-	-
KAG7240477.1	non-specific	367433	203	486	2.5595e-64	209.906	pfam03281	Mab-21	-	-
KAG7228480.1	non-specific	367433	274	569	5.50986e-78	248.041	pfam03281	Mab-21	-	-
XP_022599884.1	specific	397398	110	422	1.34856e-67	218.367	pfam03281	Mab-21	-	cl03978
XP_022608687.1	specific	397398	222	517	9.89546e-66	214.515	pfam03281	Mab-21	-	cl03978
XP_029377360.1	specific	397398	259	558	1.41558e-57	194.099	pfam03281	Mab-21	-	cl03978
XP_039994689.1	non-specific	367433	278	575	2.22295e-72	233.788	pfam03281	Mab-21	-	-
XP_019946434.1	specific	397398	213	508	2.944e-55	187.166	pfam03281	Mab-21	-	cl03978
XP_035028395.1	specific	397398	220	515	1.18177e-58	196.025	pfam03281	Mab-21	-	cl03978
XP_035028394.1	specific	397398	289	584	3.9496e-58	196.41	pfam03281	Mab-21	-	cl03978
XP_035461229.2	specific	397398	230	525	1.05595e-58	196.41	pfam03281	Mab-21	-	cl03978
XP_043908026.1	non-specific	367433	119	425	2.22533e-70	225.699	pfam03281	Mab-21	-	-
KAG7501211.1	non-specific	367433	154	460	1.59605e-71	229.936	pfam03281	Mab-21	-	-
XP_038579925.1	specific	397398	118	428	9.03072e-68	219.137	pfam03281	Mab-21	-	cl03978
XP_045927483.1	specific	397398	266	558	7.43631e-62	205.655	pfam03281	Mab-21	-	cl03978
XP_044027858.1	specific	397398	113	407	2.58765e-69	222.989	pfam03281	Mab-21	-	cl03978
XP_044027859.1	specific	397398	113	406	1.2911e-70	226.071	pfam03281	Mab-21	-	cl03978
XP_044070881.1	specific	397398	332	627	1.30447e-62	209.122	pfam03281	Mab-21	-	cl03978
XP_041811645.1	non-specific	367433	118	428	6.64652e-73	232.248	pfam03281	Mab-21	-	-
XP_041811646.1	non-specific	367433	114	424	6.37566e-73	232.248	pfam03281	Mab-21	-	-
XP_041803736.1	non-specific	367433	279	572	5.1438e-72	232.633	pfam03281	Mab-21	-	-
XP_041646138.1	non-specific	367433	246	539	1.55868e-72	233.018	pfam03281	Mab-21	-	-
XP_034538342.1	specific	397398	223	518	2.50233e-56	190.247	pfam03281	Mab-21	-	cl03978
XP_035515906.1	specific	397398	65	347	1.88836e-102	303.496	pfam03281	Mab-21	-	cl03978
XP_035537799.1	specific	397398	105	415	7.41552e-66	213.744	pfam03281	Mab-21	-	cl03978
XP_035519735.1	specific	397398	304	597	5.11164e-54	185.625	pfam03281	Mab-21	-	cl03978
XP_034395512.1	specific	397398	62	345	4.96043e-93	279.613	pfam03281	Mab-21	-	cl03978
XP_034401850.1	specific	397398	119	429	1.24602e-67	219.522	pfam03281	Mab-21	-	cl03978
XP_040045500.1	non-specific	367433	112	398	4.32499e-63	206.439	pfam03281	Mab-21	-	-
XP_037329197.1	specific	397398	115	406	4.95277e-66	214.515	pfam03281	Mab-21	-	cl03978
XP_031730547.1	specific	397398	117	411	2.42579e-66	215.285	pfam03281	Mab-21	-	cl03978
XP_031735070.1	specific	397398	236	530	3.35115e-59	197.951	pfam03281	Mab-21	-	cl03978
XP_034065859.1	specific	397398	246	539	2.15345e-58	196.025	pfam03281	Mab-21	-	cl03978
XP_033980755.1	specific	397398	117	411	1.60604e-62	206.811	pfam03281	Mab-21	-	cl03978
XP_032391807.1	specific	397398	113	403	1.04436e-68	221.448	pfam03281	Mab-21	-	cl03978
XP_034748255.1	specific	397398	119	427	2.48622e-71	228.382	pfam03281	Mab-21	-	cl03978
XP_034753716.1	specific	397398	229	522	2.00665e-55	187.936	pfam03281	Mab-21	-	cl03978
XP_035847223.1	specific	397398	119	413	2.78628e-67	217.596	pfam03281	Mab-21	-	cl03978
XP_031171790.1	specific	397398	271	564	1.35469e-57	194.484	pfam03281	Mab-21	-	cl03978
XP_039675403.1	non-specific	367433	119	429	1.11583e-75	239.566	pfam03281	Mab-21	-	-
XP_028453413.1	specific	397398	113	423	7.61377e-68	219.137	pfam03281	Mab-21	-	cl03978
XP_039639453.1	specific	397398	269	562	9.30003e-59	197.566	pfam03281	Mab-21	-	cl03978
XP_028458766.1	specific	397398	270	561	5.69642e-56	190.247	pfam03281	Mab-21	-	cl03978
XP_037637334.1	specific	397398	267	562	3.19795e-59	198.722	pfam03281	Mab-21	-	cl03978
ANQ89683.1	specific	397398	118	428	1.59308e-69	223.76	pfam03281	Mab-21	-	cl03978
XP_033469381.1	specific	397398	259	552	1.60609e-58	196.796	pfam03281	Mab-21	-	cl03978
XP_042362856.1	non-specific	367433	119	413	2.07305e-72	231.477	pfam03281	Mab-21	-	-
XP_042358679.1	non-specific	367433	271	566	2.85977e-70	227.625	pfam03281	Mab-21	-	-
XP_046274446.1	specific	397398	103	413	1.75401e-70	225.686	pfam03281	Mab-21	-	cl03978
XP_046258685.1	specific	397398	173	468	5.26275e-65	211.433	pfam03281	Mab-21	-	cl03978
XP_010743987.2	specific	397398	116	428	2.90072e-75	238.397	pfam03281	Mab-21	-	cl03978
XP_019118289.2	specific	397398	325	620	1.27191e-63	211.433	pfam03281	Mab-21	-	cl03978
XP_036980200.1	specific	397398	269	562	3.16641e-52	180.232	pfam03281	Mab-21	-	cl03978
XP_030296993.1	specific	397398	297	587	3.87e-65	215.285	pfam03281	Mab-21	-	cl03978
XP_020776804.1	specific	397398	355	650	7.32986e-58	196.796	pfam03281	Mab-21	-	cl03978
XP_033835223.1	specific	397398	241	537	3.55764e-55	187.551	pfam03281	Mab-21	-	cl03978
XP_030003533.1	specific	397398	110	414	4.29558e-66	214.515	pfam03281	Mab-21	-	cl03978
XP_029919070.1	specific	397398	119	420	1.69477e-66	215.67	pfam03281	Mab-21	-	cl03978
XP_029927018.1	specific	397398	176	473	5.95693e-63	206.04	pfam03281	Mab-21	-	cl03978
XP_028255119.1	specific	397398	118	421	2.96705e-66	214.9	pfam03281	Mab-21	-	cl03978
XP_028279246.1	specific	397398	191	486	5.98411e-60	199.107	pfam03281	Mab-21	-	cl03978
XP_041867893.1	non-specific	367433	73	380	3.7491e-76	239.181	pfam03281	Mab-21	-	-
XP_004077273.1	specific	397398	205	500	2.13732e-61	202.959	pfam03281	Mab-21	-	cl03978
XP_024153558.1	specific	397398	255	549	7.10869e-54	184.084	pfam03281	Mab-21	-	cl03978
XP_015255348.1	specific	397398	94	401	5.53429e-73	231.849	pfam03281	Mab-21	-	cl03978
XP_038128469.1	specific	397398	274	569	1.32181e-58	197.181	pfam03281	Mab-21	-	cl03978
XP_012707960.2	specific	397398	255	552	2.85036e-56	190.632	pfam03281	Mab-21	-	cl03978
XP_047239035.1	specific	397398	69	376	4.18433e-72	228.767	pfam03281	Mab-21	-	cl03978
XP_047207590.1	specific	397398	220	517	7.64011e-58	194.099	pfam03281	Mab-21	-	cl03978
XP_043992242.1	specific	397398	267	562	7.35698e-58	195.255	pfam03281	Mab-21	-	cl03978
XP_014851932.1	specific	397398	98	405	1.39506e-73	233.39	pfam03281	Mab-21	-	cl03978
XP_008427066.1	specific	397398	263	557	5.87572e-55	187.551	pfam03281	Mab-21	-	cl03978
XP_014875607.1	specific	397398	272	567	1.04539e-56	192.173	pfam03281	Mab-21	-	cl03978
XP_014325665.1	specific	397398	98	405	2.02418e-79	248.412	pfam03281	Mab-21	-	cl03978
XP_027862398.1	specific	397398	263	558	1.71903e-56	191.403	pfam03281	Mab-21	-	cl03978
XP_029976562.1	specific	397398	118	426	8.77222e-67	216.826	pfam03281	Mab-21	-	cl03978
XP_028317705.1	specific	397398	65	372	3.52661e-62	202.574	pfam03281	Mab-21	-	cl03978
XP_005478474.1	specific	397398	105	412	1.19922e-69	223.374	pfam03281	Mab-21	-	cl03978
XP_031603890.1	specific	397398	105	414	2.87782e-67	217.211	pfam03281	Mab-21	-	cl03978
XP_039876095.1	non-specific	367433	103	412	6.4792e-71	227.24	pfam03281	Mab-21	-	-
XP_030597585.1	specific	397398	112	417	2.02962e-66	214.9	pfam03281	Mab-21	-	cl03978
XP_047459370.1	specific	397398	289	584	2.96383e-62	207.196	pfam03281	Mab-21	-	cl03978
XP_047459361.1	specific	397398	293	588	2.07801e-53	183.699	pfam03281	Mab-21	-	cl03978
XP_035800809.1	specific	397398	95	402	1.45689e-68	220.293	pfam03281	Mab-21	-	cl03978
XP_023152547.1	specific	397398	274	570	1.66028e-60	202.574	pfam03281	Mab-21	-	cl03978
XP_008291104.1	specific	397398	109	400	6.61988e-71	226.841	pfam03281	Mab-21	-	cl03978
XP_008300932.1	specific	397398	251	547	6.61218e-58	194.87	pfam03281	Mab-21	-	cl03978
XP_042290946.1	non-specific	367433	120	430	1.26111e-71	229.551	pfam03281	Mab-21	-	-
XP_042289251.1	non-specific	367433	274	569	1.38345e-74	239.181	pfam03281	Mab-21	-	-
XP_022537737.1	specific	397398	62	346	9.59325e-101	299.259	pfam03281	Mab-21	-	cl03978
XP_007227953.2	specific	397398	83	377	2.82286e-92	278.458	pfam03281	Mab-21	-	cl03978
XP_022535732.1	specific	397398	90	384	1.75467e-92	279.228	pfam03281	Mab-21	-	cl03978
XP_022539020.1	specific	397398	68	358	2.32113e-63	206.426	pfam03281	Mab-21	-	cl03978
KAG9275403.1	non-specific	367433	175	476	4.54575e-76	240.337	pfam03281	Mab-21	-	-
XP_036422482.1	specific	397398	116	423	2.2248e-57	192.173	pfam03281	Mab-21	-	cl03978
XP_036429348.1	specific	397398	173	472	1.22862e-72	231.464	pfam03281	Mab-21	-	cl03978
XP_017550662.1	specific	397398	82	377	1.23703e-92	279.613	pfam03281	Mab-21	-	cl03978
XP_017551788.1	specific	397398	116	419	1.49568e-60	200.262	pfam03281	Mab-21	-	cl03978
XP_017551779.1	specific	397398	116	423	8.03489e-60	198.722	pfam03281	Mab-21	-	cl03978
XP_017578171.1	specific	397398	178	478	1.38112e-73	233.775	pfam03281	Mab-21	-	cl03978
KAF4108876.1	specific	397398	82	375	2.03948e-96	289.243	pfam03281	Mab-21	-	cl03978
KAF4105815.1	specific	397398	293	597	4.77989e-71	230.693	pfam03281	Mab-21	-	cl03978
XP_026144408.1	specific	397398	74	375	1.41032e-58	193.714	pfam03281	Mab-21	-	cl03978
XP_026134221.1	specific	397398	304	609	2.08118e-72	234.545	pfam03281	Mab-21	-	cl03978
XP_026079678.1	specific	397398	254	559	8.55417e-72	231.464	pfam03281	Mab-21	-	cl03978
KTG02853.1	specific	397398	23	313	6.8896e-93	277.687	pfam03281	Mab-21	-	cl03978
XP_042601556.1	specific	397398	74	373	3.66762e-57	189.862	pfam03281	Mab-21	-	cl03978
XP_042624906.1	specific	397398	302	607	4.94899e-72	233.39	pfam03281	Mab-21	-	cl03978
XP_042592928.1	specific	397398	299	602	1.62811e-77	247.642	pfam03281	Mab-21	-	cl03978
XP_016110644.1	specific	397398	90	384	3.56559e-94	283.851	pfam03281	Mab-21	-	cl03978
XP_016352362.1	specific	397398	74	362	1.34349e-63	206.811	pfam03281	Mab-21	-	cl03978
XP_016133379.1	specific	397398	79	380	1.68591e-58	193.714	pfam03281	Mab-21	-	cl03978
XP_016132365.1	specific	397398	304	608	1.89341e-76	244.946	pfam03281	Mab-21	-	cl03978
KAI2660777.1	specific	397398	102	395	1.8298e-97	292.325	pfam03281	Mab-21	-	cl03978
KAI2657842.1	specific	397398	305	610	1.72317e-75	242.634	pfam03281	Mab-21	-	cl03978
XP_043104792.1	non-specific	367433	85	378	9.95751e-90	272.308	pfam03281	Mab-21	-	-
XP_043072957.1	non-specific	367433	74	375	5.01152e-62	202.587	pfam03281	Mab-21	-	-
XP_043110514.1	non-specific	367433	278	581	9.55115e-82	258.056	pfam03281	Mab-21	-	-
XP_003200687.2	specific	397398	79	367	1.50169e-65	212.204	pfam03281	Mab-21	-	cl03978
XP_685111.1	specific	397398	276	582	1.5543e-79	252.264	pfam03281	Mab-21	-	cl03978
XP_039536453.1	non-specific	367433	109	397	2.07086e-71	228.01	pfam03281	Mab-21	-	-
KAG1951109.1	specific	397398	208	508	1.23882e-79	250.338	pfam03281	Mab-21	-	cl03978
KAA0715585.1	specific	397398	82	359	2.22928e-81	249.953	pfam03281	Mab-21	-	cl03978
QHD39926.1	specific	397398	54	342	5.09358e-64	207.196	pfam03281	Mab-21	-	cl03978
QNT09613.1	specific	397398	79	367	1.5396e-63	206.811	pfam03281	Mab-21	-	cl03978
QUJ10693.1	non-specific	367433	316	617	4.30633e-85	267.686	pfam03281	Mab-21	-	-
ROL49579.1	specific	397398	309	610	1.49697e-78	250.724	pfam03281	Mab-21	-	cl03978
XP_030643427.1	specific	397398	82	377	2.37205e-97	291.555	pfam03281	Mab-21	-	cl03978
XP_030644398.1	specific	397398	176	480	3.63147e-60	200.648	pfam03281	Mab-21	-	cl03978
XP_030628295.1	specific	397398	184	479	5.86392e-65	211.433	pfam03281	Mab-21	-	cl03978
XP_026867489.1	specific	397398	131	435	3.61888e-62	204.885	pfam03281	Mab-21	-	cl03978
XP_026870589.2	specific	397398	167	470	1.43835e-69	223.374	pfam03281	Mab-21	-	cl03978
KAG7331218.1	non-specific	367433	71	366	2.46375e-88	268.071	pfam03281	Mab-21	-	-
KAG7334005.1	non-specific	367433	214	512	8.7116e-83	258.826	pfam03281	Mab-21	-	-
XP_027031344.1	specific	397398	111	419	4.99638e-60	198.722	pfam03281	Mab-21	-	cl03978
XP_026992133.2	specific	397398	208	506	6.97771e-78	245.716	pfam03281	Mab-21	-	cl03978
KAF5903819.1	specific	397398	82	377	7.41738e-92	277.302	pfam03281	Mab-21	-	cl03978
KAF5908656.1	specific	397398	112	412	1.65842e-61	202.574	pfam03281	Mab-21	-	cl03978
KAF5910115.1	specific	397398	227	525	3.86695e-77	244.56	pfam03281	Mab-21	-	cl03978
KAF4073968.1	specific	397398	89	391	3.18465e-56	188.321	pfam03281	Mab-21	-	cl03978
KAF4090425.1	specific	397398	241	538	2.34291e-65	214.515	pfam03281	Mab-21	-	cl03978
XP_047012060.1	specific	397398	74	369	2.60599e-93	280.769	pfam03281	Mab-21	-	cl03978
XP_017309803.1	specific	397398	89	382	3.23514e-54	182.928	pfam03281	Mab-21	-	cl03978
XP_047010075.1	specific	397398	236	533	7.27597e-66	215.285	pfam03281	Mab-21	-	cl03978
XP_047010076.1	specific	397398	236	526	2.66917e-64	211.048	pfam03281	Mab-21	-	cl03978
XP_017320294.1	specific	397398	236	518	6.85541e-63	208.737	pfam03281	Mab-21	-	cl03978
XP_026785996.2	specific	397398	65	367	6.70193e-60	197.181	pfam03281	Mab-21	-	cl03978
XP_026800901.1	specific	397398	229	528	2.9615e-78	247.642	pfam03281	Mab-21	-	cl03978
XP_046690313.1	specific	397398	105	407	2.98317e-58	193.714	pfam03281	Mab-21	-	cl03978
KAF7710395.1	specific	397398	191	490	5.65834e-76	240.323	pfam03281	Mab-21	-	cl03978
TSK31360.1	specific	397398	67	375	9.84884e-61	199.107	pfam03281	Mab-21	-	cl03978
XP_023691670.1	specific	397398	82	376	9.3784e-90	271.909	pfam03281	Mab-21	-	cl03978
XP_023687779.1	specific	397398	80	413	1.29201e-62	205.27	pfam03281	Mab-21	-	cl03978
XP_023687780.1	specific	397398	80	411	4.01857e-63	206.426	pfam03281	Mab-21	-	cl03978
XP_018613513.1	specific	397398	104	398	6.15285e-89	270.754	pfam03281	Mab-21	-	cl03978
KPP61394.1	specific	397398	121	431	1.33466e-60	201.033	pfam03281	Mab-21	-	cl03978
XP_018606308.2	specific	397398	120	422	1.68414e-60	198.722	pfam03281	Mab-21	-	cl03978
XP_018595799.1	specific	397398	190	492	8.9685e-67	216.826	pfam03281	Mab-21	-	cl03978
XP_010898591.2	specific	397398	176	488	7.43321e-65	212.974	pfam03281	Mab-21	-	cl03978
XP_010890617.3	specific	397398	229	527	2.34369e-65	214.13	pfam03281	Mab-21	-	cl03978
XP_045082261.1	specific	397398	172	468	3.08038e-66	216.826	pfam03281	Mab-21	-	cl03978
XP_041737939.1	non-specific	367433	150	449	1.42014e-72	230.322	pfam03281	Mab-21	-	-
CAB1343608.1	specific	397398	233	531	1.16091e-58	196.41	pfam03281	Mab-21	-	cl03978
XP_046195999.1	specific	397398	82	377	1.04071e-76	238.782	pfam03281	Mab-21	-	cl03978
XP_029515205.1	specific	397398	82	380	1.11874e-77	241.479	pfam03281	Mab-21	-	cl03978
XP_021435151.1	specific	397398	94	389	8.22324e-77	239.553	pfam03281	Mab-21	-	cl03978
CDQ74303.1	specific	397398	82	367	8.97128e-72	225.686	pfam03281	Mab-21	-	cl03978
XP_046218346.1	specific	397398	106	398	1.44924e-61	202.959	pfam03281	Mab-21	-	cl03978
XP_035597030.1	specific	397398	150	449	2.42477e-66	215.285	pfam03281	Mab-21	-	cl03978
CDQ71534.1	specific	397398	142	440	1.61445e-63	206.811	pfam03281	Mab-21	-	cl03978
XP_042179503.1	non-specific	367433	142	438	9.36089e-74	233.018	pfam03281	Mab-21	-	-
XP_035610183.1	specific	397398	142	440	5.39494e-63	205.27	pfam03281	Mab-21	-	cl03978
XP_029525320.1	specific	397398	142	440	1.89404e-65	211.818	pfam03281	Mab-21	-	cl03978
XP_029591504.1	specific	397398	173	468	1.69329e-66	217.596	pfam03281	Mab-21	-	cl03978
XP_029554243.1	specific	397398	150	449	1.74917e-66	214.9	pfam03281	Mab-21	-	cl03978
XP_029608662.1	specific	397398	142	440	3.57666e-68	218.752	pfam03281	Mab-21	-	cl03978
XP_023832163.1	specific	397398	178	472	5.64735e-67	219.137	pfam03281	Mab-21	-	cl03978
XP_038816100.1	specific	397398	98	398	1.65915e-65	210.663	pfam03281	Mab-21	-	cl03978
XP_046903531.1	specific	397398	82	375	1.18441e-79	246.101	pfam03281	Mab-21	-	cl03978
XP_046875245.1	specific	397398	160	457	5.77633e-64	210.278	pfam03281	Mab-21	-	cl03978
XP_046885482.1	specific	397398	216	513	1.69885e-65	213.744	pfam03281	Mab-21	-	cl03978
XP_039599749.1	non-specific	367433	58	353	3.01029e-91	275.005	pfam03281	Mab-21	-	-
XP_040278701.1	non-specific	367433	60	359	2.88579e-78	242.263	pfam03281	Mab-21	-	-
KAG9473047.1	non-specific	367433	77	370	4.54294e-80	247.27	pfam03281	Mab-21	-	-
XP_018430952.1	specific	397398	62	355	2.2401e-84	257.657	pfam03281	Mab-21	-	cl03978
XP_040190084.1	non-specific	367433	113	406	8.51558e-70	222.232	pfam03281	Mab-21	-	-
XP_041439052.1	non-specific	367433	108	399	3.99645e-65	209.906	pfam03281	Mab-21	-	-
XP_033797449.1	specific	397398	58	353	2.50591e-94	282.695	pfam03281	Mab-21	-	cl03978
XP_029458558.1	specific	397398	62	344	2.18192e-98	293.095	pfam03281	Mab-21	-	cl03978
XP_029434222.1	specific	397398	58	353	1.20189e-91	276.147	pfam03281	Mab-21	-	cl03978
XP_029434221.1	specific	397398	61	356	8.79749e-92	276.532	pfam03281	Mab-21	-	cl03978
XP_019352409.1	specific	397398	150	450	6.04859e-87	267.672	pfam03281	Mab-21	-	cl03978
XP_019393185.1	specific	397398	142	442	7.66748e-90	274.606	pfam03281	Mab-21	-	cl03978
XP_019382811.1	specific	397398	114	407	1.20049e-97	293.481	pfam03281	Mab-21	-	cl03978
XP_040975695.1	non-specific	367433	181	477	6.93508e-97	294.65	pfam03281	Mab-21	-	-
XP_040975693.1	non-specific	367433	181	497	3.11944e-95	290.798	pfam03281	Mab-21	-	-
XP_010564126.1	specific	397398	119	415	4.93298e-95	286.932	pfam03281	Mab-21	-	cl03978
XP_030303806.1	specific	397398	177	471	2.33063e-96	292.325	pfam03281	Mab-21	-	cl03978
NXN70771.1	specific	397398	62	348	3.3442e-96	287.703	pfam03281	Mab-21	-	cl03978
NXS52806.1	specific	397398	73	355	8.01579e-98	291.94	pfam03281	Mab-21	-	cl03978
XP_008933409.1	specific	397398	62	350	1.10133e-100	299.259	pfam03281	Mab-21	-	cl03978
NWH79256.1	specific	397398	62	356	2.46037e-97	290.784	pfam03281	Mab-21	-	cl03978
XP_009563113.1	specific	397398	56	352	2.52103e-91	275.376	pfam03281	Mab-21	-	cl03978
XP_027310983.2	specific	397398	123	419	9.37962e-92	278.843	pfam03281	Mab-21	-	cl03978
XP_035398810.1	specific	397398	144	440	3.68911e-90	275.376	pfam03281	Mab-21	-	cl03978
XP_015714559.1	specific	397398	203	500	7.31499e-104	312.741	pfam03281	Mab-21	-	cl03978
XP_015714560.1	specific	397398	203	499	4.41928e-103	310.429	pfam03281	Mab-21	-	cl03978
XP_042673376.1	non-specific	367433	130	426	1.57223e-100	301.584	pfam03281	Mab-21	-	-
NXO51228.1	specific	397398	62	345	2.06108e-99	295.792	pfam03281	Mab-21	-	cl03978
XP_009985308.1	specific	397398	62	339	1.59171e-92	278.073	pfam03281	Mab-21	-	cl03978
XP_023802203.1	specific	397398	62	349	1.52379e-100	298.873	pfam03281	Mab-21	-	cl03978
XP_005518644.1	specific	397398	177	473	2.39159e-99	300.029	pfam03281	Mab-21	-	cl03978
KAF2984313.1	specific	397398	62	311	8.11112e-86	260.353	pfam03281	Mab-21	-	cl03978
OWK63994.1	specific	397398	123	411	3.46819e-96	289.629	pfam03281	Mab-21	-	cl03978
XP_041266984.1	non-specific	367433	51	345	8.32487e-98	291.568	pfam03281	Mab-21	-	-
NXU45778.1	specific	397398	67	349	1.77032e-98	293.481	pfam03281	Mab-21	-	cl03978
XP_027500847.1	specific	397398	175	471	8.28292e-97	293.481	pfam03281	Mab-21	-	cl03978
XP_008920775.1	specific	397398	58	352	1.85017e-100	298.488	pfam03281	Mab-21	-	cl03978
KFW86255.1	specific	397398	62	320	1.02346e-85	259.968	pfam03281	Mab-21	-	cl03978
XP_027601379.1	specific	397398	187	483	1.1131e-99	301.185	pfam03281	Mab-21	-	cl03978
NXB51426.1	specific	397398	62	338	6.06982e-87	263.82	pfam03281	Mab-21	-	cl03978
XP_014725668.1	specific	397398	175	471	1.10817e-100	303.496	pfam03281	Mab-21	-	cl03978
XP_027739996.1	specific	397398	203	499	6.7483e-97	294.636	pfam03281	Mab-21	-	cl03978
XP_009503262.1	specific	397398	62	340	2.57845e-90	272.295	pfam03281	Mab-21	-	cl03978
KFW91148.1	specific	397398	62	343	4.1127e-93	279.613	pfam03281	Mab-21	-	cl03978
NXH73529.1	specific	397398	62	350	1.12132e-95	286.547	pfam03281	Mab-21	-	cl03978
XP_030345783.1	specific	397398	161	456	5.16342e-99	298.873	pfam03281	Mab-21	-	cl03978
XP_005153364.2	specific	397398	161	455	3.95016e-95	288.858	pfam03281	Mab-21	-	cl03978
XP_026709825.1	specific	397398	86	376	2.22469e-96	288.858	pfam03281	Mab-21	-	cl03978
KFV44543.1	specific	397398	63	345	1.17557e-98	293.866	pfam03281	Mab-21	-	cl03978
XP_010212048.1	specific	397398	86	376	1.17167e-92	279.613	pfam03281	Mab-21	-	cl03978
XP_037750253.1	specific	397398	208	511	2.45597e-90	278.073	pfam03281	Mab-21	-	cl03978
XP_038228246.1	specific	397398	86	376	1.41033e-93	281.925	pfam03281	Mab-21	-	cl03978
XP_005301281.1	specific	397398	217	520	3.68568e-88	273.065	pfam03281	Mab-21	-	cl03978
XP_030411619.1	specific	397398	210	513	1.22757e-87	271.524	pfam03281	Mab-21	-	cl03978
QOL02391.1	specific	397398	203	506	1.40661e-77	245.331	pfam03281	Mab-21	-	cl03978
XP_006001986.1	specific	397398	82	377	1.09786e-96	289.629	pfam03281	Mab-21	-	cl03978
XP_006013678.1	specific	397398	188	489	6.01549e-69	222.219	pfam03281	Mab-21	-	cl03978
XP_044308377.1	specific	397398	90	380	1.26925e-86	264.205	pfam03281	Mab-21	-	cl03978
XP_006874870.1	specific	397398	58	352	3.20185e-96	287.703	pfam03281	Mab-21	-	cl03978
XP_006835851.1	specific	397398	221	519	6.04652e-97	295.407	pfam03281	Mab-21	-	cl03978
XP_006902945.1	specific	397398	216	514	1.7013e-93	286.547	pfam03281	Mab-21	-	cl03978
XP_003404158.1	specific	397398	212	510	2.91952e-94	288.088	pfam03281	Mab-21	-	cl03978
XP_012412106.2	specific	397398	58	351	1.08318e-98	293.866	pfam03281	Mab-21	-	cl03978
XP_004381446.1	specific	397398	215	513	7.1859e-96	292.325	pfam03281	Mab-21	-	cl03978
XP_007943407.1	specific	397398	213	511	5.04816e-97	295.407	pfam03281	Mab-21	-	cl03978
XP_008577119.1	specific	397398	227	525	2.96868e-100	304.266	pfam03281	Mab-21	-	cl03978
XP_008265569.1	specific	397398	62	348	4.0589e-90	272.295	pfam03281	Mab-21	-	cl03978
XP_008262833.1	specific	397398	58	351	4.34698e-95	284.621	pfam03281	Mab-21	-	cl03978
XP_017200728.1	specific	397398	209	503	8.60892e-89	273.835	pfam03281	Mab-21	-	cl03978
XP_004581931.1	specific	397398	58	352	9.98504e-97	288.858	pfam03281	Mab-21	-	cl03978
XP_020042068.1	specific	397398	58	352	1.10762e-102	304.266	pfam03281	Mab-21	-	cl03978
XP_012880051.1	specific	397398	58	352	4.07132e-88	267.287	pfam03281	Mab-21	-	cl03978
XP_012890746.1	specific	397398	118	407	2.57106e-89	272.295	pfam03281	Mab-21	-	cl03978
KFO37345.1	specific	397398	152	443	6.24087e-88	269.983	pfam03281	Mab-21	-	cl03978
XP_010629505.1	specific	397398	122	416	1.47865e-92	280.769	pfam03281	Mab-21	-	cl03978
EHB08059.1	specific	397398	58	352	2.82985e-92	277.687	pfam03281	Mab-21	-	cl03978
XP_003478309.1	specific	397398	162	460	6.22876e-92	280.769	pfam03281	Mab-21	-	cl03978
XP_005389094.1	specific	397398	122	416	8.49399e-99	296.562	pfam03281	Mab-21	-	cl03978
XP_004641777.1	specific	397398	122	416	2.07405e-100	300.799	pfam03281	Mab-21	-	cl03978
XP_004623235.1	specific	397398	201	502	1.37667e-94	288.858	pfam03281	Mab-21	-	cl03978
XP_044994451.1	specific	397398	125	419	8.65381e-88	268.443	pfam03281	Mab-21	-	cl03978
XP_045015985.1	specific	397398	208	506	5.91369e-100	302.725	pfam03281	Mab-21	-	cl03978
XP_038178899.1	specific	397398	189	484	9.00099e-97	293.866	pfam03281	Mab-21	-	cl03978
XP_016831481.1	specific	397398	488	783	1.44912e-93	294.251	pfam03281	Mab-21	-	cl03978
ERE90026.1	specific	397398	125	419	6.22215e-94	284.236	pfam03281	Mab-21	-	cl03978
XP_003503904.1	specific	397398	125	424	8.39955e-92	278.843	pfam03281	Mab-21	-	cl03978
XP_040596007.1	non-specific	367433	204	499	2.23468e-101	306.206	pfam03281	Mab-21	-	-
XP_036049919.1	specific	397398	227	522	5.07257e-99	300.799	pfam03281	Mab-21	-	cl03978
XP_021515895.1	specific	397398	125	419	2.36631e-103	308.503	pfam03281	Mab-21	-	cl03978
XP_021512156.1	specific	397398	184	479	9.29879e-97	293.481	pfam03281	Mab-21	-	cl03978
XP_028642181.1	specific	397398	187	482	1.65557e-94	288.088	pfam03281	Mab-21	-	cl03978
XP_031231985.1	specific	397398	125	418	1.37124e-99	298.873	pfam03281	Mab-21	-	cl03978
NP_775562.2	specific	397398	200	495	5.42568e-102	307.733	pfam03281	Mab-21	-	cl03978
XP_008832246.1	specific	397398	124	418	1.30159e-103	308.889	pfam03281	Mab-21	-	cl03978
XP_008844336.1	specific	397398	323	618	7.51505e-102	311.2	pfam03281	Mab-21	-	cl03978
XP_005334974.2	non-specific	367433	124	417	1.64758e-96	290.798	pfam03281	Mab-21	-	-
KAF7471932.1	specific	397398	124	449	5.58779e-94	285.391	pfam03281	Mab-21	-	cl03978
XP_026247147.1	specific	397398	221	519	2.26972e-95	291.555	pfam03281	Mab-21	-	cl03978
AKH04271.1	specific	397398	214	510	1.56594e-100	304.266	pfam03281	Mab-21	-	cl03978
NP_001305104.1	specific	397398	214	514	8.92845e-103	310.429	pfam03281	Mab-21	-	cl03978
XP_015304668.2	specific	397398	214	510	9.72051e-103	310.044	pfam03281	Mab-21	-	cl03978
XP_023075010.1	specific	397398	215	494	5.45433e-98	298.103	pfam03281	Mab-21	-	cl03978
XP_023075012.1	specific	397398	215	494	2.08672e-98	298.873	pfam03281	Mab-21	-	cl03978
AAI28150.1	specific	397398	58	351	2.29718e-102	303.496	pfam03281	Mab-21	-	cl03978
AAG09800.1	specific	397398	62	344	8.57039e-101	299.259	pfam03281	Mab-21	-	cl03978
CAG33701.1	specific	397398	62	344	7.0661e-98	291.94	pfam03281	Mab-21	-	cl03978
AAI13607.1	specific	397398	214	510	8.09584e-100	302.725	pfam03281	Mab-21	-	cl03978
XP_002817108.1	specific	397398	213	509	3.16772e-99	300.799	pfam03281	Mab-21	-	cl03978
XP_032009051.1	specific	397398	207	504	8.10733e-97	294.636	pfam03281	Mab-21	-	cl03978
XP_008992910.2	specific	397398	218	515	2.63181e-100	304.651	pfam03281	Mab-21	-	cl03978
XP_008992911.2	specific	397398	218	514	3.03808e-100	304.266	pfam03281	Mab-21	-	cl03978
XP_017379835.1	specific	397398	212	509	4.72816e-100	303.111	pfam03281	Mab-21	-	cl03978
AKH04281.1	specific	397398	215	511	2.7401e-100	303.881	pfam03281	Mab-21	-	cl03978
XP_045402856.1	specific	397398	58	352	1.84131e-95	285.777	pfam03281	Mab-21	-	cl03978
XP_045398218.1	specific	397398	217	515	9.91458e-104	312.741	pfam03281	Mab-21	-	cl03978
XP_012663130.1	specific	397398	58	352	4.8945e-101	300.029	pfam03281	Mab-21	-	cl03978
XP_027621311.1	specific	397398	57	350	3.7368e-94	282.31	pfam03281	Mab-21	-	cl03978
XP_010849577.1	specific	397398	103	401	2.45214e-92	279.613	pfam03281	Mab-21	-	cl03978
E1BGN7.1	specific	397398	203	486	5.05037e-91	279.228	pfam03281	Mab-21	-	cl03978
XP_013821781.2	specific	397398	201	499	3.17887e-99	300.799	pfam03281	Mab-21	-	cl03978
KAF4025040.1	specific	397398	197	495	8.94583e-96	291.555	pfam03281	Mab-21	-	cl03978
XP_043295040.1	non-specific	367433	221	518	2.05137e-97	296.576	pfam03281	Mab-21	-	-
KAB0385777.1	specific	397398	64	358	1.22509e-96	288.858	pfam03281	Mab-21	-	cl03978
XP_020747655.1	specific	397398	90	384	8.22002e-94	282.695	pfam03281	Mab-21	-	cl03978
XP_001927813.2	specific	397398	62	344	3.3628e-98	293.095	pfam03281	Mab-21	-	cl03978
XP_015102966.1	specific	397398	58	351	8.23811e-99	294.251	pfam03281	Mab-21	-	cl03978
KAB0404478.1	specific	397398	62	345	2.0157e-92	278.073	pfam03281	Mab-21	-	cl03978
XP_030715163.1	specific	397398	203	501	7.42681e-98	297.333	pfam03281	Mab-21	-	cl03978
TEA33806.1	specific	397398	292	590	7.39946e-98	300.029	pfam03281	Mab-21	-	cl03978
XP_029086444.1	specific	397398	58	352	1.03085e-99	296.562	pfam03281	Mab-21	-	cl03978
XP_007116559.2	specific	397398	203	501	2.05074e-97	296.177	pfam03281	Mab-21	-	cl03978
XP_025850475.1	specific	397398	58	353	1.66532e-92	278.458	pfam03281	Mab-21	-	cl03978
XP_025863154.1	specific	397398	211	509	2.6329e-98	298.488	pfam03281	Mab-21	-	cl03978
XP_047591117.1	specific	397398	228	526	1.93148e-98	299.644	pfam03281	Mab-21	-	cl03978
XP_045752830.1	specific	397398	58	351	1.28612e-95	286.162	pfam03281	Mab-21	-	cl03978
XP_034846168.1	specific	397398	56	349	3.47702e-96	287.317	pfam03281	Mab-21	-	cl03978
KAF3813264.1	specific	397398	51	331	1.37047e-92	277.687	pfam03281	Mab-21	-	cl03978
XP_021549191.1	specific	397398	212	510	2.96132e-102	308.889	pfam03281	Mab-21	-	cl03978
XP_034504022.1	specific	397398	207	505	1.63665e-98	298.873	pfam03281	Mab-21	-	cl03978
XP_040482654.1	non-specific	367433	90	383	6.26522e-91	275.39	pfam03281	Mab-21	-	-
XP_019693232.1	specific	397398	110	403	1.03208e-99	298.488	pfam03281	Mab-21	-	cl03978
XP_046938251.1	specific	397398	144	437	4.74004e-99	298.103	pfam03281	Mab-21	-	cl03978
VFV47168.1	specific	397398	68	364	7.53221e-91	274.606	pfam03281	Mab-21	-	cl03978
XP_019273285.1	specific	397398	206	501	6.64824e-93	284.621	pfam03281	Mab-21	-	cl03978
XP_007090173.2	non-specific	367433	206	502	3.33053e-95	290.413	pfam03281	Mab-21	-	-
XP_029805341.1	specific	397398	58	351	5.28671e-95	284.621	pfam03281	Mab-21	-	cl03978
XP_029801253.1	specific	397398	199	495	1.48928e-92	283.465	pfam03281	Mab-21	-	cl03978
XP_039098667.1	specific	397398	84	376	6.52701e-96	287.703	pfam03281	Mab-21	-	cl03978
XP_039104861.1	specific	397398	205	501	2.93959e-94	288.088	pfam03281	Mab-21	-	cl03978
XP_039697229.1	non-specific	367433	58	352	1.07538e-95	286.176	pfam03281	Mab-21	-	-
XP_039709140.1	non-specific	367433	212	510	5.64626e-97	295.035	pfam03281	Mab-21	-	-
XP_036090936.1	specific	397398	54	347	2.28419e-97	290.399	pfam03281	Mab-21	-	cl03978
XP_015997158.2	specific	397398	213	511	2.48428e-90	278.073	pfam03281	Mab-21	-	cl03978
XP_019516989.1	specific	397398	97	390	1.78448e-95	287.317	pfam03281	Mab-21	-	cl03978
KAF6413695.1	specific	397398	58	350	2.01813e-92	278.073	pfam03281	Mab-21	-	cl03978
XP_024432361.2	specific	397398	243	541	1.88363e-94	289.629	pfam03281	Mab-21	-	cl03978
XP_028358908.2	specific	397398	97	391	9.59133e-101	300.799	pfam03281	Mab-21	-	cl03978
XP_045699325.1	specific	397398	234	532	2.23567e-91	281.539	pfam03281	Mab-21	-	cl03978
XP_028366018.1	specific	397398	234	532	3.73816e-96	293.866	pfam03281	Mab-21	-	cl03978
XP_037003247.1	specific	397398	253	555	4.16553e-88	273.835	pfam03281	Mab-21	-	cl03978
XP_036894715.1	specific	397398	98	391	9.99459e-90	272.68	pfam03281	Mab-21	-	cl03978
XP_036890200.1	specific	397398	234	536	9.89941e-90	277.302	pfam03281	Mab-21	-	cl03978
XP_032948674.1	specific	397398	63	359	3.33998e-96	288.088	pfam03281	Mab-21	-	cl03978
XP_019586117.1	specific	397398	112	408	3.83435e-97	291.94	pfam03281	Mab-21	-	cl03978
XP_032958426.1	specific	397398	209	507	1.29259e-93	286.547	pfam03281	Mab-21	-	cl03978
XP_019604830.1	specific	397398	209	507	6.39034e-96	292.325	pfam03281	Mab-21	-	cl03978
XP_016061216.1	specific	397398	482	780	1.10522e-92	291.94	pfam03281	Mab-21	-	cl03978
XP_014390019.1	specific	397398	69	364	8.24859e-95	286.162	pfam03281	Mab-21	-	cl03978
XP_036308575.1	specific	397398	69	365	8.87418e-94	283.465	pfam03281	Mab-21	-	cl03978
XP_016044791.1	specific	397398	84	376	1.16158e-88	269.213	pfam03281	Mab-21	-	cl03978
XP_004606035.1	specific	397398	342	638	1.45336e-90	282.695	pfam03281	Mab-21	-	cl03978
XP_004689662.1	specific	397398	58	352	5.55047e-88	266.517	pfam03281	Mab-21	-	cl03978
KAG8517597.1	non-specific	367433	49	343	2.29626e-87	264.604	pfam03281	Mab-21	-	-
XP_014703738.1	specific	397398	58	352	2.42425e-100	298.103	pfam03281	Mab-21	-	cl03978
XP_046532466.1	specific	397398	206	504	9.15468e-101	304.651	pfam03281	Mab-21	-	cl03978
XP_004421155.1	specific	397398	58	352	1.4825e-98	293.481	pfam03281	Mab-21	-	cl03978
XP_036777404.1	specific	397398	58	346	3.62039e-89	269.598	pfam03281	Mab-21	-	cl03978
XP_023440363.1	specific	397398	49	343	1.73633e-92	277.687	pfam03281	Mab-21	-	cl03978
XP_004478372.1	specific	397398	58	352	1.68162e-92	278.073	pfam03281	Mab-21	-	cl03978
XP_023440361.1	specific	397398	59	348	3.01332e-91	274.991	pfam03281	Mab-21	-	cl03978
XP_037699315.1	specific	397398	213	511	1.82941e-97	296.562	pfam03281	Mab-21	-	cl03978
XP_031823221.1	specific	397398	58	351	9.96969e-93	278.843	pfam03281	Mab-21	-	cl03978
XP_023358843.1	specific	397398	200	498	4.04713e-81	254.19	pfam03281	Mab-21	-	cl03978
XP_007485314.1	specific	397398	76	369	1.45482e-81	251.109	pfam03281	Mab-21	-	cl03978
XP_036592777.1	specific	397398	58	353	1.73897e-91	275.761	pfam03281	Mab-21	-	cl03978
XP_027722575.1	specific	397398	58	351	7.6432e-85	258.813	pfam03281	Mab-21	-	cl03978
XP_043819388.1	non-specific	367433	58	351	9.75125e-85	258.441	pfam03281	Mab-21	-	-
XP_043820423.1	non-specific	367433	249	546	6.75235e-80	252.278	pfam03281	Mab-21	-	-
XP_028937259.1	specific	397398	54	347	4.26152e-92	276.917	pfam03281	Mab-21	-	cl03978
CAG5077587.1	non-specific	367433	73	356	9.33876e-16	77.3974	pfam03281	Mab-21	-	-
XP_031548635.1	specific	397398	60	339	5.8321e-64	205.27	pfam03281	Mab-21	-	cl03978
XP_031574025.1	specific	397398	271	560	3.9406e-53	182.928	pfam03281	Mab-21	-	cl03978
KXJ10693.1	specific	397398	60	339	2.86265e-67	214.13	pfam03281	Mab-21	-	cl03978
KXJ10698.1	specific	397398	61	351	3.62069e-64	206.04	pfam03281	Mab-21	-	cl03978
KXJ25479.1	specific	397398	125	396	6.74075e-53	178.691	pfam03281	Mab-21	-	cl03978
XP_001632796.1	specific	397398	193	423	1.64992e-56	188.706	pfam03281	Mab-21	-	cl03978
EDO31683.1	specific	397398	208	485	3.28202e-66	215.67	pfam03281	Mab-21	-	cl03978
AOP31999.1	specific	397398	60	322	6.24773e-55	181.002	pfam03281	Mab-21	-	cl03978
XP_001629657.1	specific	397398	120	405	9.99249e-52	175.224	pfam03281	Mab-21	-	cl03978
XP_029182415.2	specific	397398	59	356	3.65612e-69	218.752	pfam03281	Mab-21	-	cl03978
XP_015767423.1	specific	397398	59	356	1.28444e-67	214.9	pfam03281	Mab-21	-	cl03978
XP_015749697.1	specific	397398	59	341	1.62551e-68	216.441	pfam03281	Mab-21	-	cl03978
XP_029192123.2	specific	397398	59	356	6.67399e-66	210.278	pfam03281	Mab-21	-	cl03978
XP_015767424.1	specific	397398	59	335	1.58284e-63	203.729	pfam03281	Mab-21	-	cl03978
RMX40892.1	specific	397398	173	472	1.02916e-49	174.454	pfam03281	Mab-21	-	cl03978
XP_027047268.1	specific	397398	61	352	5.813e-70	221.063	pfam03281	Mab-21	-	cl03978
XP_027042664.1	specific	397398	353	640	5.52595e-50	175.61	pfam03281	Mab-21	-	cl03978
XP_022788020.1	specific	397398	175	473	2.95997e-51	176.38	pfam03281	Mab-21	-	cl03978
XP_022799238.1	specific	397398	66	362	2.38108e-68	216.826	pfam03281	Mab-21	-	cl03978
XP_022800197.1	specific	397398	306	594	2.18066e-54	186.78	pfam03281	Mab-21	-	cl03978
XP_020624764.1	specific	397398	210	467	7.55312e-51	174.839	pfam03281	Mab-21	-	cl03978
XP_020620660.1	specific	397398	61	342	1.32928e-63	209.507	pfam03281	Mab-21	-	cl03978
KAH9400530.1	specific	397398	64	348	3.38077e-96	287.703	pfam03281	Mab-21	-	cl03978
XP_027197790.1	specific	397398	68	355	3.4134e-96	288.088	pfam03281	Mab-21	-	cl03978
XP_027197796.1	specific	397398	68	342	3.33312e-94	281.925	pfam03281	Mab-21	-	cl03978
XP_027197794.1	specific	397398	68	351	2.23186e-98	293.481	pfam03281	Mab-21	-	cl03978
XP_027197792.1	specific	397398	68	353	3.75455e-96	287.703	pfam03281	Mab-21	-	cl03978
XP_027197791.1	specific	397398	68	354	4.31912e-97	290.014	pfam03281	Mab-21	-	cl03978
XP_046919293.1	specific	397398	68	350	8.87073e-98	291.94	pfam03281	Mab-21	-	cl03978
KAF7487697.1	specific	397398	68	352	2.01163e-97	290.784	pfam03281	Mab-21	-	cl03978
CAD7648765.1	specific	397398	68	350	9.07192e-93	278.843	pfam03281	Mab-21	-	cl03978
RWS31752.1	specific	397398	74	355	2.93761e-95	285.391	pfam03281	Mab-21	-	cl03978
XP_015788249.1	specific	397398	80	360	3.01395e-96	288.088	pfam03281	Mab-21	-	cl03978
KAG9509550.1	non-specific	367433	119	396	9.36773e-104	308.517	pfam03281	Mab-21	-	-
KAH9373163.1	specific	397398	181	424	3.79436e-83	259.198	pfam03281	Mab-21	-	cl03978
XP_042143024.1	non-specific	367433	74	305	5.22163e-38	137.103	pfam03281	Mab-21	-	-
XP_029832745.2	non-specific	367433	74	355	1.92596e-38	140.57	pfam03281	Mab-21	-	-
XP_042142896.1	non-specific	367433	135	423	1.94221e-36	137.489	pfam03281	Mab-21	-	-
KAG0415166.1	specific	397398	70	338	1.33568e-92	278.073	pfam03281	Mab-21	-	cl03978
XP_040071441.1	non-specific	367433	74	361	8.90739e-36	134.407	pfam03281	Mab-21	-	-
XP_029832753.2	non-specific	367433	74	367	6.99541e-33	124.777	pfam03281	Mab-21	-	-
XP_037569268.1	specific	397398	131	413	6.01652e-101	302.34	pfam03281	Mab-21	-	cl03978
XP_022664621.1	specific	397398	69	352	2.82155e-104	308.503	pfam03281	Mab-21	-	cl03978
KAF8782288.1	specific	397398	68	339	4.13624e-98	295.021	pfam03281	Mab-21	-	cl03978
KAG8194511.1	non-specific	367433	90	372	1.11171e-48	166.379	pfam03281	Mab-21	-	-
GFU03387.1	non-specific	367433	68	350	1.51758e-109	321.614	pfam03281	Mab-21	-	-
GFT35929.1	non-specific	367433	62	349	1.44924e-109	321.614	pfam03281	Mab-21	-	-
GFT29448.1	non-specific	367433	104	378	1.82132e-37	137.103	pfam03281	Mab-21	-	-
GFT16929.1	non-specific	367433	93	376	1.62241e-43	153.282	pfam03281	Mab-21	-	-
GFQ72904.1	non-specific	367433	188	475	2.12928e-43	154.823	pfam03281	Mab-21	-	-
GFQ92040.1	non-specific	367433	69	344	6.96163e-38	137.489	pfam03281	Mab-21	-	-
GFQ91832.1	non-specific	367433	96	367	1.71934e-45	158.675	pfam03281	Mab-21	-	-
GFY48000.1	non-specific	367433	213	496	4.5282e-36	135.563	pfam03281	Mab-21	-	-
GFS66200.1	non-specific	367433	75	350	1.52609e-30	117.843	pfam03281	Mab-21	-	-
GFY74180.1	non-specific	367433	96	367	1.41552e-46	161.371	pfam03281	Mab-21	-	-
XP_042908228.1	non-specific	367433	90	325	4.46512e-32	121.31	pfam03281	Mab-21	-	-
XP_042908278.1	non-specific	367433	90	344	2.96362e-45	155.978	pfam03281	Mab-21	-	-
XP_042908216.1	non-specific	367433	90	377	2.86902e-51	173.312	pfam03281	Mab-21	-	-
XP_042911688.1	non-specific	367433	65	349	4.91835e-48	164.067	pfam03281	Mab-21	-	-
XP_042911690.1	non-specific	367433	84	310	3.83356e-32	120.925	pfam03281	Mab-21	-	-
XP_035218323.1	specific	397398	68	350	1.74119e-102	303.881	pfam03281	Mab-21	-	cl03978
XP_023220596.1	specific	397398	68	350	1.24905e-103	306.577	pfam03281	Mab-21	-	cl03978
XP_023212065.1	specific	397398	68	350	2.77953e-104	308.503	pfam03281	Mab-21	-	cl03978
XP_013793124.1	specific	397398	68	350	5.05343e-100	297.333	pfam03281	Mab-21	-	cl03978
XP_013791591.1	specific	397398	68	350	9.4568e-101	299.259	pfam03281	Mab-21	-	cl03978
XP_013793198.1	specific	397398	68	350	1.29343e-98	293.866	pfam03281	Mab-21	-	cl03978
XP_045025000.1	specific	397398	68	350	1.89281e-98	293.481	pfam03281	Mab-21	-	cl03978
XP_043226811.1	non-specific	367433	213	389	2.38082e-07	53.1299	pfam03281	Mab-21	N	-
XP_043228072.1	non-specific	367433	180	389	5.58096e-15	75.0862	pfam03281	Mab-21	N	-
XP_043207486.1	non-specific	367433	193	427	3.62025e-11	65.071	pfam03281	Mab-21	-	-
XP_043226813.1	non-specific	367433	198	372	3.16043e-06	50.0483	pfam03281	Mab-21	N	-
XP_043196994.1	non-specific	367433	244	407	4.9667e-11	63.9154	pfam03281	Mab-21	N	-
XP_043204499.1	non-specific	367433	136	408	1.30486e-11	66.2266	pfam03281	Mab-21	-	-
XP_043215744.1	non-specific	367433	370	540	1.44305e-11	65.8414	pfam03281	Mab-21	N	-
XP_043190114.1	non-specific	367433	218	407	1.04688e-13	72.775	pfam03281	Mab-21	N	-
XP_043212199.1	non-specific	367433	131	406	1.85335e-10	63.145	pfam03281	Mab-21	-	-
XP_043200152.1	non-specific	367433	131	407	1.43657e-08	57.3671	pfam03281	Mab-21	-	-
XP_043206647.1	non-specific	367433	218	407	1.75831e-10	63.145	pfam03281	Mab-21	N	-
XP_043240318.1	non-specific	367433	217	402	5.81876e-10	61.6043	pfam03281	Mab-21	N	-
XP_043215537.1	non-specific	367433	218	407	2.41805e-13	71.6194	pfam03281	Mab-21	N	-
XP_043206128.1	non-specific	367433	173	406	7.15961e-22	96.2722	pfam03281	Mab-21	-	-
XP_043210608.1	non-specific	367433	187	389	3.37067e-13	70.849	pfam03281	Mab-21	N	-
XP_043211737.1	non-specific	367433	190	343	2.60176e-08	56.2115	pfam03281	Mab-21	C	-
XP_043191137.1	non-specific	367433	218	403	6.42482e-08	55.4411	pfam03281	Mab-21	N	-
XP_043198324.1	non-specific	367433	221	408	2.56336e-16	79.7086	pfam03281	Mab-21	N	-
XP_043199898.1	non-specific	367433	217	402	1.39646e-07	54.2855	pfam03281	Mab-21	N	-
XP_043246338.1	non-specific	367433	193	408	8.34291e-09	57.3671	pfam03281	Mab-21	N	-
XP_043243766.1	non-specific	367433	142	337	3.70281e-23	97.4278	pfam03281	Mab-21	N	-
XP_043200240.1	non-specific	367433	74	356	2.13348e-104	308.902	pfam03281	Mab-21	-	-
XP_043191140.1	non-specific	367433	131	408	3.58285e-10	61.9895	pfam03281	Mab-21	-	-
XP_043191138.1	non-specific	367433	218	403	2.94956e-09	59.2931	pfam03281	Mab-21	N	-
XP_043191135.1	non-specific	367433	131	403	3.77272e-09	58.9079	pfam03281	Mab-21	-	-
XP_043239710.1	non-specific	367433	218	402	4.88269e-09	58.5227	pfam03281	Mab-21	N	-
XP_043240207.1	non-specific	367433	234	414	8.67491e-19	86.257	pfam03281	Mab-21	N	-
XP_037086501.1	specific	397398	80	362	8.59203e-94	281.925	pfam03281	Mab-21	-	cl03978
TRY73641.1	specific	397398	68	350	2.86179e-98	293.095	pfam03281	Mab-21	-	cl03978
CAB4066992.1	specific	397398	107	347	3.07771e-73	229.538	pfam03281	Mab-21	-	cl03978
XP_040571126.1	non-specific	367433	68	350	1.81054e-102	303.51	pfam03281	Mab-21	-	-
XP_042884081.1	non-specific	367433	1876	2131	4.6549e-11	65.8414	pfam03281	Mab-21	-	-
XP_042881989.1	non-specific	367433	1855	2110	9.31882e-12	68.1526	pfam03281	Mab-21	-	-
XP_042864132.1	non-specific	367433	1255	1540	2.58041e-08	56.9819	pfam03281	Mab-21	-	-
XP_042890201.1	non-specific	367433	1034	1288	3.64851e-06	50.0483	pfam03281	Mab-21	-	-
XP_042885970.1	non-specific	367433	1468	1715	1.08088e-07	55.4411	pfam03281	Mab-21	-	-
XP_042858197.1	non-specific	367433	1042	1297	2.24526e-11	66.2266	pfam03281	Mab-21	-	-
XP_042857141.1	non-specific	367433	827	1083	0.000190564	44.6555	pfam03281	Mab-21	-	-
XP_042857195.1	non-specific	367433	61	315	1.07392e-10	61.6043	pfam03281	Mab-21	-	-
XP_027229110.1	specific	397398	154	437	5.25629e-85	262.279	pfam03281	Mab-21	-	cl03978
XP_042883676.1	non-specific	367433	177	375	1.1158e-08	56.2115	pfam03281	Mab-21	C	-
XP_042227865.1	non-specific	367433	648	894	0.00404437	40.0331	pfam03281	Mab-21	-	-
XP_042235000.1	non-specific	367433	68	351	1.0293e-92	278.857	pfam03281	Mab-21	-	-
XP_045101296.1	specific	397398	68	351	9.6332e-83	253.42	pfam03281	Mab-21	-	cl03978
KAB7505272.1	specific	397398	68	342	2.2245e-94	282.31	pfam03281	Mab-21	-	cl03978
RXG52889.1	specific	397398	68	354	2.40729e-96	288.088	pfam03281	Mab-21	-	cl03978
CAD7228698.1	specific	397398	68	350	1.28277e-93	281.154	pfam03281	Mab-21	-	cl03978
CAD7280834.1	specific	397398	68	410	2.55189e-89	272.295	pfam03281	Mab-21	-	cl03978
CAD7242265.1	specific	397398	133	415	1.1692e-96	291.169	pfam03281	Mab-21	-	cl03978
CAG7818803.1	non-specific	367433	68	350	2.04462e-107	316.221	pfam03281	Mab-21	-	-
VEN43689.1	specific	397398	67	363	5.56946e-52	177.536	pfam03281	Mab-21	-	cl03978
VEN43691.1	specific	397398	67	363	3.69105e-52	184.469	pfam03281	Mab-21	-	cl03978
KAG5896339.1	non-specific	367433	66	331	4.43434e-47	162.141	pfam03281	Mab-21	-	-
KAG5898392.1	non-specific	367433	58	358	5.07031e-40	143.652	pfam03281	Mab-21	-	-
KAG5896341.1	non-specific	367433	68	359	2.81125e-49	168.305	pfam03281	Mab-21	-	-
KAG5896340.1	non-specific	367433	68	402	8.93232e-47	162.912	pfam03281	Mab-21	-	-
XP_023014924.1	specific	397398	68	359	1.21653e-52	177.15	pfam03281	Mab-21	-	cl03978
XP_019755211.1	specific	397398	68	350	2.0059e-102	303.496	pfam03281	Mab-21	-	cl03978
KAH1020064.1	specific	397398	593	875	1.58006e-99	311.97	pfam03281	Mab-21	-	cl03978
KAH1020064.1	specific	397398	118	400	1.3561e-98	309.659	pfam03281	Mab-21	-	cl03978
CAH0560207.1	specific	397398	423	705	2.05374e-93	291.94	pfam03281	Mab-21	-	cl03978
CAH0560207.1	specific	397398	68	357	8.79851e-86	271.909	pfam03281	Mab-21	-	cl03978
CAH0546627.1	specific	397398	65	359	1.14635e-53	182.928	pfam03281	Mab-21	-	cl03978
KAH0814432.1	specific	397398	1517	1803	2.87266e-50	180.232	pfam03281	Mab-21	-	cl03978
KAH0818733.1	specific	397398	425	711	2.06739e-51	182.543	pfam03281	Mab-21	-	cl03978
CAH1371849.1	specific	397398	58	344	2.03069e-55	184.084	pfam03281	Mab-21	-	cl03978
XP_969398.1	specific	397398	58	348	9.47083e-67	213.359	pfam03281	Mab-21	-	cl03978
XP_044252321.1	specific	397398	58	343	2.3635e-61	199.107	pfam03281	Mab-21	-	cl03978
XP_044271594.1	specific	397398	67	353	5.47708e-59	192.944	pfam03281	Mab-21	-	cl03978
KAF2900412.1	specific	397398	67	354	1.46793e-50	175.224	pfam03281	Mab-21	-	cl03978
KAF5274874.1	specific	397398	428	710	3.66736e-95	296.562	pfam03281	Mab-21	-	cl03978
KAF5274874.1	specific	397398	68	349	4.18192e-93	291.169	pfam03281	Mab-21	-	cl03978
KAF5294690.1	specific	397398	68	336	4.8894e-75	233.004	pfam03281	Mab-21	-	cl03978
XP_022908753.1	specific	397398	68	350	7.31714e-97	289.243	pfam03281	Mab-21	-	cl03978
XP_022908752.1	specific	397398	68	350	1.13923e-97	291.555	pfam03281	Mab-21	-	cl03978
XP_037937110.1	specific	397398	68	353	2.66437e-98	293.095	pfam03281	Mab-21	-	cl03978
XP_037954301.1	specific	397398	58	335	1.00469e-54	181.773	pfam03281	Mab-21	-	cl03978
XP_034480009.1	non-specific	367433	68	318	3.2018e-15	74.701	pfam03281	Mab-21	-	-
XP_017850972.1	specific	397398	68	353	2.61544e-100	298.488	pfam03281	Mab-21	-	cl03978
XP_034484097.1	non-specific	367433	59	316	6.4684e-25	102.05	pfam03281	Mab-21	-	-
XP_034484098.1	non-specific	367433	24	281	6.56027e-29	112.065	pfam03281	Mab-21	-	-
XP_023165195.2	specific	397398	59	346	1.56097e-79	247.642	pfam03281	Mab-21	-	cl03978
XP_002000092.1	specific	397398	59	347	5.42307e-75	234.16	pfam03281	Mab-21	-	cl03978
XP_017873547.1	specific	397398	58	346	6.92762e-75	234.545	pfam03281	Mab-21	-	cl03978
XP_034484150.1	non-specific	367433	65	338	7.77854e-28	110.525	pfam03281	Mab-21	-	-
XP_017866376.1	specific	397398	59	346	2.6817e-77	242.634	pfam03281	Mab-21	-	cl03978
XP_023173892.1	specific	397398	59	343	1.40724e-79	245.716	pfam03281	Mab-21	-	cl03978
XP_030242484.1	specific	397398	48	336	2.69174e-73	229.538	pfam03281	Mab-21	-	cl03978
XP_030242483.1	specific	397398	49	337	1.56639e-73	230.308	pfam03281	Mab-21	-	cl03978
XP_030557737.1	specific	397398	59	346	3.72096e-80	249.568	pfam03281	Mab-21	-	cl03978
XP_034478878.1	specific	397398	60	347	1.63266e-81	251.879	pfam03281	Mab-21	-	cl03978
XP_017958446.1	specific	397398	59	346	2.99622e-74	232.234	pfam03281	Mab-21	-	cl03978
KAH8397320.1	specific	397398	59	345	2.8725e-77	240.323	pfam03281	Mab-21	-	cl03978
XP_002050588.3	specific	397398	59	346	5.71279e-85	261.894	pfam03281	Mab-21	-	cl03978
KAH8307722.1	specific	397398	59	345	3.2394e-72	226.841	pfam03281	Mab-21	-	cl03978
ALC42014.1	specific	397398	59	348	3.75479e-75	237.242	pfam03281	Mab-21	-	cl03978
KAH8371414.1	specific	397398	59	345	1.13462e-73	230.693	pfam03281	Mab-21	-	cl03978
XP_001992131.1	specific	397398	68	353	8.14065e-99	294.636	pfam03281	Mab-21	-	cl03978
XP_001986291.1	specific	397398	61	350	8.11906e-85	261.124	pfam03281	Mab-21	-	cl03978
EDW49292.1	specific	397398	69	315	6.31191e-60	199.492	pfam03281	Mab-21	-	cl03978
XP_001354847.1	specific	397398	68	353	4.34694e-103	305.422	pfam03281	Mab-21	-	cl03978
KAH8289121.1	specific	397398	68	368	7.00657e-97	290.014	pfam03281	Mab-21	-	cl03978
KAH8250454.1	specific	397398	68	362	7.03903e-97	290.014	pfam03281	Mab-21	-	cl03978
XP_020805016.1	specific	397398	68	363	7.20175e-97	290.014	pfam03281	Mab-21	-	cl03978
XP_017036421.1	specific	397398	68	367	4.73973e-96	288.088	pfam03281	Mab-21	-	cl03978
XP_017064074.1	specific	397398	68	353	7.46214e-99	294.636	pfam03281	Mab-21	-	cl03978
KAH8317294.1	specific	397398	68	354	1.98219e-99	296.177	pfam03281	Mab-21	-	cl03978
KMZ08402.1	specific	397398	68	352	4.66036e-96	287.317	pfam03281	Mab-21	-	cl03978
XP_002064384.1	specific	397398	68	353	1.63809e-100	298.873	pfam03281	Mab-21	-	cl03978
EDW52994.1	specific	397398	68	340	3.20605e-88	266.902	pfam03281	Mab-21	-	cl03978
AAF24503.1	specific	397398	62	344	2.62527e-98	292.71	pfam03281	Mab-21	-	cl03978
XP_033247665.1	specific	397398	60	347	3.96219e-72	240.323	pfam03281	Mab-21	-	cl03978
KAH8245001.1	specific	397398	68	384	7.72255e-95	285.391	pfam03281	Mab-21	-	cl03978
KAH8320704.1	specific	397398	70	357	3.53612e-77	239.168	pfam03281	Mab-21	-	cl03978
KAH8275907.1	specific	397398	68	373	1.18557e-96	289.629	pfam03281	Mab-21	-	cl03978
XP_016946486.1	specific	397398	65	354	5.29345e-80	248.027	pfam03281	Mab-21	-	cl03978
EDV57106.2	specific	397398	64	354	4.11521e-75	234.545	pfam03281	Mab-21	-	cl03978
A8DYP7.2	specific	397398	71	359	5.58724e-73	231.464	pfam03281	Mab-21	-	cl03978
KAH8327170.1	specific	397398	70	357	6.67334e-68	216.056	pfam03281	Mab-21	-	cl03978
SPP72725.1	specific	397398	56	339	3.8805e-67	217.211	pfam03281	Mab-21	-	cl03978
EDW33637.1	specific	397398	207	494	6.6329e-71	228.382	pfam03281	Mab-21	-	cl03978
XP_017018787.1	specific	397398	37	321	5.04097e-71	223.76	pfam03281	Mab-21	-	cl03978
EDW48037.1	specific	397398	53	335	1.07349e-71	225.3	pfam03281	Mab-21	-	cl03978
KAH8363710.1	specific	397398	60	347	4.1526e-72	226.841	pfam03281	Mab-21	-	cl03978
XP_016027853.1	specific	397398	78	360	1.68612e-72	227.997	pfam03281	Mab-21	-	cl03978
NP_788360.2	specific	397398	60	342	4.01803e-68	216.441	pfam03281	Mab-21	-	cl03978
XP_001975461.1	specific	397398	59	342	6.82103e-66	212.589	pfam03281	Mab-21	-	cl03978
KAH8283527.1	specific	397398	61	338	6.19709e-73	228.767	pfam03281	Mab-21	-	cl03978
XP_017078427.2	specific	397398	60	346	2.98106e-73	234.16	pfam03281	Mab-21	-	cl03978
KAH8284853.1	specific	397398	60	347	1.44787e-71	225.3	pfam03281	Mab-21	-	cl03978
KAH8262292.1	specific	397398	60	347	2.86123e-67	214.13	pfam03281	Mab-21	-	cl03978
XP_017044909.2	specific	397398	65	354	3.75815e-77	239.938	pfam03281	Mab-21	-	cl03978
XP_017096775.2	specific	397398	60	347	9.7767e-74	233.775	pfam03281	Mab-21	-	cl03978
KAH8348572.1	specific	397398	60	346	6.18618e-73	228.767	pfam03281	Mab-21	-	cl03978
XP_044249129.1	specific	397398	60	346	1.91315e-74	232.619	pfam03281	Mab-21	-	cl03978
XP_002061309.2	specific	397398	63	347	4.99795e-79	250.338	pfam03281	Mab-21	-	cl03978
XP_033253959.1	specific	397398	60	347	3.59098e-70	221.448	pfam03281	Mab-21	-	cl03978
EDV37249.2	specific	397398	51	338	4.14152e-77	239.938	pfam03281	Mab-21	-	cl03978
KAH8253842.1	specific	397398	60	347	5.72631e-74	231.464	pfam03281	Mab-21	-	cl03978
XP_022224589.2	specific	397398	72	359	8.04851e-70	222.219	pfam03281	Mab-21	-	cl03978
EDW31573.1	specific	397398	69	353	9.66339e-74	231.078	pfam03281	Mab-21	-	cl03978
XP_034123171.1	specific	397398	58	341	5.29756e-68	219.522	pfam03281	Mab-21	-	cl03978
XP_001960427.3	specific	397398	49	336	4.06636e-77	239.938	pfam03281	Mab-21	-	cl03978
XP_020808076.1	specific	397398	40	324	6.15972e-65	207.966	pfam03281	Mab-21	-	cl03978
XP_034653580.1	specific	397398	58	341	1.35204e-69	224.53	pfam03281	Mab-21	-	cl03978
XP_017040572.1	specific	397398	60	347	3.09028e-68	221.834	pfam03281	Mab-21	-	cl03978
XP_022226922.2	specific	397398	61	348	1.9536e-69	224.53	pfam03281	Mab-21	-	cl03978
KAH8232809.1	specific	397398	60	347	1.60715e-72	227.997	pfam03281	Mab-21	-	cl03978
XP_017120023.1	specific	397398	60	347	2.19816e-76	243.79	pfam03281	Mab-21	-	cl03978
KAH8321040.1	specific	397398	60	347	6.75936e-78	241.479	pfam03281	Mab-21	-	cl03978
XP_039484631.1	specific	397398	61	343	1.98527e-68	221.448	pfam03281	Mab-21	-	cl03978
XP_016985304.1	specific	397398	60	343	2.33023e-74	237.242	pfam03281	Mab-21	-	cl03978
XP_043644297.1	specific	397398	61	343	5.54201e-69	222.604	pfam03281	Mab-21	-	cl03978
XP_001960454.1	specific	397398	60	347	1.38982e-80	253.805	pfam03281	Mab-21	-	cl03978
XP_016940984.2	specific	397398	62	346	2.21521e-74	242.249	pfam03281	Mab-21	-	cl03978
XP_016958282.1	specific	397398	60	346	1.90512e-74	237.627	pfam03281	Mab-21	-	cl03978
XP_020801087.1	specific	397398	60	341	3.70633e-74	238.012	pfam03281	Mab-21	-	cl03978
XP_017033489.1	specific	397398	60	347	2.1524e-69	226.456	pfam03281	Mab-21	-	cl03978
XP_017149005.1	specific	397398	62	346	2.36651e-73	233.775	pfam03281	Mab-21	-	cl03978
XP_017033490.1	specific	397398	60	343	5.32576e-68	222.604	pfam03281	Mab-21	-	cl03978
XP_026835914.1	specific	397398	48	338	8.9543e-76	236.856	pfam03281	Mab-21	-	cl03978
XP_039481832.1	specific	397398	50	340	1.80608e-72	227.612	pfam03281	Mab-21	-	cl03978
XP_043645042.1	specific	397398	52	336	2.16581e-72	227.997	pfam03281	Mab-21	-	cl03978
XP_002092925.2	specific	397398	48	334	3.67012e-71	224.53	pfam03281	Mab-21	-	cl03978
XP_017096409.2	specific	397398	8	296	5.43747e-71	222.989	pfam03281	Mab-21	-	cl03978
KAH8409114.1	specific	397398	68	354	2.1939e-98	293.481	pfam03281	Mab-21	-	cl03978
KAH8401762.1	specific	397398	60	347	1.31299e-74	233.004	pfam03281	Mab-21	-	cl03978
XP_030388384.1	specific	397398	62	345	4.22118e-74	233.004	pfam03281	Mab-21	-	cl03978
KAH8416013.1	specific	397398	60	347	1.62955e-74	233.004	pfam03281	Mab-21	-	cl03978
XP_013114555.1	specific	397398	63	335	7.11241e-53	177.15	pfam03281	Mab-21	-	cl03978
XP_023294835.2	specific	397398	68	353	3.30004e-99	295.407	pfam03281	Mab-21	-	cl03978
XP_017485685.1	specific	397398	55	330	1.00782e-56	187.551	pfam03281	Mab-21	-	cl03978
XP_011185228.1	specific	397398	68	351	1.1468e-99	296.562	pfam03281	Mab-21	-	cl03978
XP_037921030.1	specific	397398	68	350	1.82482e-99	296.177	pfam03281	Mab-21	-	cl03978
KAG5680444.1	specific	397398	68	350	7.61225e-103	304.651	pfam03281	Mab-21	-	cl03978
XP_035780518.1	specific	397398	68	350	8.67983e-98	291.94	pfam03281	Mab-21	-	cl03978
ETN65639.1	specific	397398	59	391	4.62233e-90	273.45	pfam03281	Mab-21	-	cl03978
XP_031628541.1	specific	397398	68	350	4.61088e-101	300.029	pfam03281	Mab-21	-	cl03978
XP_037028027.1	specific	397398	68	350	4.19996e-100	297.718	pfam03281	Mab-21	-	cl03978
KAF3430866.1	specific	397398	478	760	7.42127e-95	296.947	pfam03281	Mab-21	-	cl03978
KAF3430866.1	specific	397398	68	350	2.98362e-90	285.006	pfam03281	Mab-21	-	cl03978
KOX76977.1	specific	397398	164	426	1.47411e-81	253.035	pfam03281	Mab-21	-	cl03978
XP_003703310.1	specific	397398	68	350	3.00831e-96	287.703	pfam03281	Mab-21	-	cl03978
XP_011160705.2	specific	397398	69	354	5.87108e-96	287.317	pfam03281	Mab-21	-	cl03978
TGZ32372.1	specific	397398	398	680	1.55763e-96	299.259	pfam03281	Mab-21	-	cl03978
TGZ32372.1	specific	397398	68	347	2.026e-91	286.162	pfam03281	Mab-21	-	cl03978
XP_032665476.1	specific	397398	68	350	2.69982e-99	295.792	pfam03281	Mab-21	-	cl03978
XP_011499382.1	specific	397398	68	350	4.1545e-100	297.718	pfam03281	Mab-21	-	cl03978
XP_014208688.1	specific	397398	68	350	6.20659e-89	269.213	pfam03281	Mab-21	-	cl03978
XP_014208686.1	specific	397398	68	350	3.95361e-96	287.703	pfam03281	Mab-21	-	cl03978
XP_008204741.1	specific	397398	71	358	5.80239e-56	185.625	pfam03281	Mab-21	-	cl03978
XP_031787423.1	specific	397398	71	361	4.34134e-60	197.566	pfam03281	Mab-21	-	cl03978
XP_001599348.1	specific	397398	74	363	1.22035e-64	208.737	pfam03281	Mab-21	-	cl03978
XP_008208940.2	specific	397398	69	351	1.54767e-102	303.881	pfam03281	Mab-21	-	cl03978
XP_031787419.1	specific	397398	71	361	2.29072e-60	198.336	pfam03281	Mab-21	-	cl03978
OXU30761.1	specific	397398	71	386	1.31718e-55	185.625	pfam03281	Mab-21	-	cl03978
OXU30762.1	specific	397398	74	363	1.76306e-58	201.033	pfam03281	Mab-21	-	cl03978
OXU30762.1	specific	397398	499	803	5.62482e-49	174.839	pfam03281	Mab-21	-	cl03978
XP_014224689.1	specific	397398	68	350	5.90948e-99	294.636	pfam03281	Mab-21	-	cl03978
XP_014224688.1	specific	397398	68	350	4.1552e-91	274.606	pfam03281	Mab-21	-	cl03978
CAB0041904.1	specific	397398	68	337	3.85891e-83	253.805	pfam03281	Mab-21	-	cl03978
XP_023313312.1	specific	397398	32	320	3.65188e-54	181.002	pfam03281	Mab-21	-	cl03978
XP_043473818.1	specific	397398	69	351	5.09462e-101	300.029	pfam03281	Mab-21	-	cl03978
XP_044012957.1	specific	397398	71	353	1.30391e-97	291.555	pfam03281	Mab-21	-	cl03978
XP_034937733.1	specific	397398	74	356	1.44475e-100	299.259	pfam03281	Mab-21	-	cl03978
CAG5078496.1	specific	397398	69	359	1.23403e-84	258.428	pfam03281	Mab-21	-	cl03978
XP_014297408.1	specific	397398	69	357	2.06233e-90	273.065	pfam03281	Mab-21	-	cl03978
XP_011299741.1	specific	397398	72	354	1.9465e-98	293.481	pfam03281	Mab-21	-	cl03978
XP_043268549.1	specific	397398	70	352	6.92016e-94	281.925	pfam03281	Mab-21	-	cl03978
XP_012544584.1	specific	397398	321	626	1.25702e-69	227.997	pfam03281	Mab-21	-	cl03978
XP_004928771.2	specific	397398	66	354	7.22427e-60	195.255	pfam03281	Mab-21	-	cl03978
XP_037299513.1	specific	397398	564	857	7.35088e-51	180.617	pfam03281	Mab-21	-	cl03978
XP_037299513.1	specific	397398	146	450	7.5645e-49	174.839	pfam03281	Mab-21	-	cl03978
KOB67794.1	specific	397398	118	409	7.6166e-53	178.306	pfam03281	Mab-21	-	cl03978
CAB3228040.1	specific	397398	318	622	3.73473e-57	194.87	pfam03281	Mab-21	-	cl03978
XP_022834243.1	specific	397398	179	485	5.05609e-59	196.796	pfam03281	Mab-21	-	cl03978
KAF9802533.1	specific	397398	169	464	2.13966e-56	189.862	pfam03281	Mab-21	-	cl03978
KAH9642878.1	specific	397398	172	467	4.71151e-59	196.796	pfam03281	Mab-21	-	cl03978
KAF9422828.1	specific	397398	138	433	5.52724e-59	195.64	pfam03281	Mab-21	-	cl03978
XP_021181937.1	specific	397398	173	479	5.02505e-63	207.196	pfam03281	Mab-21	-	cl03978
XP_026729731.1	specific	397398	191	495	1.7188e-59	198.336	pfam03281	Mab-21	-	cl03978
XP_041976145.1	specific	397398	66	352	2.64495e-55	186.01	pfam03281	Mab-21	-	cl03978
CAG9560170.1	specific	397398	156	459	4.90094e-54	182.928	pfam03281	Mab-21	-	cl03978
XP_032510933.1	specific	397398	133	436	2.63567e-56	188.321	pfam03281	Mab-21	-	cl03978
CAH0719322.1	specific	397398	51	333	8.00952e-97	288.858	pfam03281	Mab-21	-	cl03978
CAH0720961.1	specific	397398	153	453	1.12318e-54	184.854	pfam03281	Mab-21	-	cl03978
XP_045446284.1	specific	397398	66	357	1.13152e-52	179.847	pfam03281	Mab-21	-	cl03978
XP_045764918.1	specific	397398	66	357	9.66514e-53	180.232	pfam03281	Mab-21	-	cl03978
XP_045764905.1	specific	397398	83	387	1.00964e-57	190.632	pfam03281	Mab-21	-	cl03978
XP_034823982.1	specific	397398	58	348	4.91026e-53	177.536	pfam03281	Mab-21	-	cl03978
XP_023940038.1	specific	397398	66	358	2.79487e-53	181.388	pfam03281	Mab-21	-	cl03978
XP_023940040.1	specific	397398	167	469	2.54491e-53	181.388	pfam03281	Mab-21	-	cl03978
XP_039748771.1	specific	397398	157	462	7.75092e-53	179.847	pfam03281	Mab-21	-	cl03978
XP_045534250.1	specific	397398	66	353	4.10894e-52	178.306	pfam03281	Mab-21	-	cl03978
KPI98110.1	specific	397398	66	352	4.19815e-52	178.306	pfam03281	Mab-21	-	cl03978
XP_013134404.1	specific	397398	66	344	1.40648e-51	176.765	pfam03281	Mab-21	-	cl03978
KPJ10155.1	specific	397398	164	451	2.46298e-56	189.092	pfam03281	Mab-21	-	cl03978
XP_013177283.1	specific	397398	83	372	2.53302e-55	184.084	pfam03281	Mab-21	-	cl03978
XP_014364974.2	specific	397398	83	370	1.42507e-56	187.166	pfam03281	Mab-21	-	cl03978
XP_013149710.1	specific	397398	83	373	4.98553e-55	183.314	pfam03281	Mab-21	-	cl03978
XP_014369466.2	specific	397398	58	347	6.62201e-53	177.15	pfam03281	Mab-21	-	cl03978
XP_045493516.1	specific	397398	66	358	1.02877e-52	179.847	pfam03281	Mab-21	-	cl03978
XP_038210902.1	specific	397398	66	358	9.17781e-54	182.543	pfam03281	Mab-21	-	cl03978
XP_022129203.1	specific	397398	66	355	6.1155e-53	179.847	pfam03281	Mab-21	-	cl03978
XP_028158568.1	specific	397398	177	482	2.04707e-60	200.262	pfam03281	Mab-21	-	cl03978
XP_031769417.1	specific	397398	742	1035	5.22708e-52	184.469	pfam03281	Mab-21	-	cl03978
XP_031769417.1	specific	397398	92	393	6.60083e-50	178.691	pfam03281	Mab-21	-	cl03978
XP_013184434.1	specific	397398	66	356	9.72267e-51	174.454	pfam03281	Mab-21	-	cl03978
GBP54079.1	specific	397398	161	461	4.9278e-52	177.921	pfam03281	Mab-21	-	cl03978
GBP72394.1	specific	397398	192	474	1.96309e-98	297.718	pfam03281	Mab-21	-	cl03978
KAG7299676.1	specific	397398	180	484	3.69426e-57	191.788	pfam03281	Mab-21	-	cl03978
XP_044737675.1	specific	397398	73	378	5.35877e-52	177.536	pfam03281	Mab-21	-	cl03978
XP_044734794.1	specific	397398	68	350	6.22284e-102	302.34	pfam03281	Mab-21	-	cl03978
XP_044730046.1	specific	397398	75	371	4.59646e-53	179.847	pfam03281	Mab-21	-	cl03978
XP_044734840.1	specific	397398	73	367	2.02438e-52	176.765	pfam03281	Mab-21	-	cl03978
XP_026472392.1	specific	397398	68	350	4.86875e-101	300.029	pfam03281	Mab-21	-	cl03978
XP_026472393.1	specific	397398	68	350	8.7696e-103	304.651	pfam03281	Mab-21	-	cl03978
XP_011562769.1(Warning:	specific	397398	180	475	4.42257e-56	188.706	pfam03281	Mab-21	-	cl03978
RZF37075.1	specific	397398	68	353	2.10412e-97	290.784	pfam03281	Mab-21	-	cl03978
XP_046665834.1	specific	397398	68	350	8.05713e-92	276.532	pfam03281	Mab-21	-	cl03978
XP_046665832.1	specific	397398	68	350	1.48368e-96	288.473	pfam03281	Mab-21	-	cl03978
CAB0008406.1	specific	397398	68	331	1.07169e-86	262.665	pfam03281	Mab-21	-	cl03978
XP_014289778.1	specific	397398	68	350	3.04308e-99	295.407	pfam03281	Mab-21	-	cl03978
XP_025205563.1	specific	397398	81	363	1.82102e-99	296.562	pfam03281	Mab-21	-	cl03978
XP_015371203.1	specific	397398	68	350	4.72018e-98	292.325	pfam03281	Mab-21	-	cl03978
XP_017300795.1	specific	397398	68	350	5.47094e-96	287.317	pfam03281	Mab-21	-	cl03978
XP_026282250.1	specific	397398	68	351	1.00448e-96	289.243	pfam03281	Mab-21	-	cl03978
XP_034254737.1	specific	397398	69	361	1.67354e-53	179.076	pfam03281	Mab-21	-	cl03978
XP_034240524.1	specific	397398	68	350	3.60848e-97	290.014	pfam03281	Mab-21	-	cl03978
CAD7255916.1	specific	397398	68	350	1.06442e-94	283.851	pfam03281	Mab-21	-	cl03978
CAD7196842.1	specific	397398	394	634	1.38223e-71	235.701	pfam03281	Mab-21	-	cl03978
CAD7405245.1	specific	397398	630	919	2.37673e-91	291.169	pfam03281	Mab-21	-	cl03978
KAF4531791.1	specific	397398	68	350	1.60531e-95	286.162	pfam03281	Mab-21	-	cl03978
KAF8359038.1	specific	397398	87	386	9.45794e-65	208.352	pfam03281	Mab-21	-	cl03978
CAD6185950.1	specific	397398	62	346	1.58658e-80	247.642	pfam03281	Mab-21	-	cl03978
CAB3401728.1	specific	397398	62	347	1.1378e-83	255.731	pfam03281	Mab-21	-	cl03978
EGT52207.1	specific	397398	63	349	8.49208e-84	256.116	pfam03281	Mab-21	-	cl03978
NP_497940.2	specific	397398	63	349	2.73886e-83	254.576	pfam03281	Mab-21	-	cl03978
VDK48950.1	specific	397398	63	353	2.6081e-80	247.257	pfam03281	Mab-21	-	cl03978
VDM26014.1	specific	397398	63	376	4.49675e-81	249.953	pfam03281	Mab-21	-	cl03978
KHN71894.1	specific	397398	63	349	1.24936e-85	260.739	pfam03281	Mab-21	-	cl03978
VDN55201.1	specific	397398	63	349	1.0619e-82	253.42	pfam03281	Mab-21	-	cl03978
VBB31133.1	specific	397398	63	349	1.24939e-82	253.035	pfam03281	Mab-21	-	cl03978
TKR77949.1	specific	397398	62	360	4.03652e-81	249.568	pfam03281	Mab-21	-	cl03978
XP_024504698.1	specific	397398	63	379	4.23671e-76	237.242	pfam03281	Mab-21	-	cl03978
KAF7639551.1	specific	397398	64	323	2.29052e-72	226.071	pfam03281	Mab-21	-	cl03978
CAD2141022.1	specific	397398	64	380	8.44757e-77	239.168	pfam03281	Mab-21	-	cl03978
XP_013303626.1	specific	397398	62	343	1.69903e-83	255.346	pfam03281	Mab-21	-	cl03978
VDM64450.1	specific	397398	62	339	6.54694e-78	240.708	pfam03281	Mab-21	-	cl03978
CDJ93103.1	specific	397398	94	375	2.77136e-83	255.731	pfam03281	Mab-21	-	cl03978
VDP08051.1	specific	397398	62	346	1.69252e-82	252.65	pfam03281	Mab-21	-	cl03978
VDO97896.1	specific	397398	62	323	1.7284e-83	254.19	pfam03281	Mab-21	-	cl03978
OUC41074.1	specific	397398	181	462	9.5524e-97	293.095	pfam03281	Mab-21	-	cl03978
KFD55731.1	specific	397398	62	345	1.39474e-91	275.761	pfam03281	Mab-21	-	cl03978
XP_014679677.1	specific	397398	62	344	4.86356e-96	286.932	pfam03281	Mab-21	-	cl03978
OQV18753.1	specific	397398	114	396	9.62511e-88	267.672	pfam03281	Mab-21	-	cl03978
GAV00510.1	specific	397398	70	352	2.87715e-90	272.68	pfam03281	Mab-21	-	cl03978
XP_033108718.1	specific	397398	89	345	4.09595e-52	175.61	pfam03281	Mab-21	-	cl03978
XP_033106010.1	specific	397398	67	349	7.74379e-99	294.251	pfam03281	Mab-21	-	cl03978
XP_002740936.1	specific	397398	62	367	4.31747e-62	201.033	pfam03281	Mab-21	-	cl03978
XP_002740834.1	specific	397398	66	372	3.73525e-58	191.018	pfam03281	Mab-21	-	cl03978
XP_006824257.1	specific	397398	62	358	1.57931e-54	181.002	pfam03281	Mab-21	-	cl03978
XP_006812821.1	specific	397398	246	545	2.35174e-54	185.625	pfam03281	Mab-21	-	cl03978
XP_011418947.1(Warning:	specific	397398	117	407	2.27751e-68	217.982	pfam03281	Mab-21	-	cl03978
XP_019920349.1(Warning:	specific	397398	301	585	2.25383e-67	220.678	pfam03281	Mab-21	-	cl03978
CAF0718480.1	specific	397398	63	357	9.71462e-75	233.004	pfam03281	Mab-21	-	cl03978
XP_009027828.1	specific	397398	62	347	2.35709e-99	295.792	pfam03281	Mab-21	-	cl03978
XP_009027193.1	specific	397398	62	344	3.37439e-104	307.733	pfam03281	Mab-21	-	cl03978
CAD5117593.1	specific	397398	88	372	2.01744e-96	289.243	pfam03281	Mab-21	-	cl03978
KAI0226810.1	specific	397398	129	411	4.06975e-103	307.733	pfam03281	Mab-21	-	cl03978
XP_013420034.1	specific	397398	97	379	8.00976e-101	300.414	pfam03281	Mab-21	-	cl03978
KAH3781623.1	specific	397398	71	353	3.33614e-99	295.407	pfam03281	Mab-21	-	cl03978
XP_045205532.1	specific	397398	71	353	3.8696e-100	297.718	pfam03281	Mab-21	-	cl03978
CAG2257887.1	specific	397398	56	365	2.98604e-58	191.018	pfam03281	Mab-21	-	cl03978
CAG2185165.1	specific	397398	57	365	2.43719e-59	193.714	pfam03281	Mab-21	-	cl03978
CAG2207950.1	specific	397398	78	360	3.15816e-99	295.792	pfam03281	Mab-21	-	cl03978
VDI50356.1	specific	397398	56	356	1.86752e-57	188.321	pfam03281	Mab-21	-	cl03978
XP_022304991.1	specific	397398	229	512	2.27857e-52	186.01	pfam03281	Mab-21	-	cl03978
XP_022326504.1	specific	397398	71	353	9.17544e-99	294.251	pfam03281	Mab-21	-	cl03978
XP_022308203.1	specific	397398	119	403	1.96277e-54	182.158	pfam03281	Mab-21	-	cl03978
XP_011418942.2	specific	397398	296	583	8.44073e-70	226.841	pfam03281	Mab-21	-	cl03978
XP_034310221.1	specific	397398	325	609	9.1097e-68	222.219	pfam03281	Mab-21	-	cl03978
XP_022304997.1	specific	397398	369	652	2.55913e-55	189.862	pfam03281	Mab-21	-	cl03978
XP_022304999.1	specific	397398	342	625	5.1691e-55	188.706	pfam03281	Mab-21	-	cl03978
XP_022304992.1	specific	397398	801	1085	2.78875e-57	199.492	pfam03281	Mab-21	-	cl03978
XP_021348374.1	specific	397398	71	353	4.6864e-101	300.029	pfam03281	Mab-21	-	cl03978
XP_021378478.1	specific	397398	56	364	1.73573e-53	178.306	pfam03281	Mab-21	-	cl03978
OWF38395.1	specific	397398	56	364	1.25534e-52	176.38	pfam03281	Mab-21	-	cl03978
XP_033735596.1	specific	397398	56	360	9.02094e-53	176.765	pfam03281	Mab-21	-	cl03978
XP_033735598.1	specific	397398	56	363	5.31486e-57	187.551	pfam03281	Mab-21	-	cl03978
XP_014776652.1	specific	397398	70	352	4.41971e-99	295.021	pfam03281	Mab-21	-	cl03978
XP_025086083.1	specific	397398	71	353	2.08966e-99	296.177	pfam03281	Mab-21	-	cl03978
KAH9488007.1	specific	397398	30	324	9.11189e-53	175.61	pfam03281	Mab-21	-	cl03978
GFR89615.1	specific	397398	168	450	7.64145e-100	300.799	pfam03281	Mab-21	-	cl03978
XP_041358896.1	specific	397398	71	353	7.20876e-102	302.34	pfam03281	Mab-21	-	cl03978
XP_009055326.1	specific	397398	71	353	2.63233e-101	300.799	pfam03281	Mab-21	-	cl03978
CDS29211.1	specific	397398	107	396	4.34848e-74	233.004	pfam03281	Mab-21	-	cl03978
VDD79585.1	specific	397398	103	377	3.27056e-72	227.997	pfam03281	Mab-21	-	cl03978
CDS39831.1	specific	397398	107	396	2.11941e-73	231.078	pfam03281	Mab-21	-	cl03978
VDL99083.1	specific	397398	167	486	2.71064e-68	220.678	pfam03281	Mab-21	-	cl03978
VZI21255.1	specific	397398	168	480	1.38356e-70	226.456	pfam03281	Mab-21	-	cl03978
VZI45403.1	specific	397398	155	467	4.20507e-69	222.219	pfam03281	Mab-21	-	cl03978
PAA76228.1	specific	397398	97	378	4.17075e-91	275.761	pfam03281	Mab-21	-	cl03978
XP_001744382.1	superfamily	397398	52	296	3.10024e-14	71.6057	cl03978	Mab-21 superfamily	-	-
CAH1265139.1	superfamily	397398	1760	2024	1.01913e-45	167.135	cl03978	Mab-21 superfamily	-	-
XP_019643132.1	superfamily	397398	57	368	1.68959e-16	79.6949	cl03978	Mab-21 superfamily	-	-
CAH1272514.1	superfamily	397398	115	424	5.35703e-20	90.4805	cl03978	Mab-21 superfamily	-	-
XP_035676276.1	superfamily	397398	261	521	2.22332e-48	169.061	cl03978	Mab-21 superfamily	-	-
CAH1265138.1	superfamily	397398	104	380	2.59845e-47	162.898	cl03978	Mab-21 superfamily	-	-
XP_035676277.1	superfamily	397398	179	440	5.60458e-43	152.883	cl03978	Mab-21 superfamily	-	-
XP_035676275.1	superfamily	397398	80	320	9.12822e-41	144.023	cl03978	Mab-21 superfamily	-	-
XP_035661156.1	superfamily	397398	95	358	1.28816e-25	104.733	cl03978	Mab-21 superfamily	-	-
MBN3314666.1	superfamily	397398	176	463	3.27843e-26	108.2	cl03978	Mab-21 superfamily	-	-
KAF0030977.1	superfamily	397398	143	430	4.88456e-27	110.511	cl03978	Mab-21 superfamily	-	-
KAI2656496.1	superfamily	397398	285	572	1.84031e-27	112.437	cl03978	Mab-21 superfamily	-	-
TRY83668.1	superfamily	397398	122	401	3.52214e-27	110.511	cl03978	Mab-21 superfamily	-	-
XP_018587607.1	superfamily	397398	175	407	4.60942e-24	101.651	cl03978	Mab-21 superfamily	-	-
XP_014015437.1	superfamily	397398	143	420	1.21469e-24	103.577	cl03978	Mab-21 superfamily	-	-
XP_023836588.1	superfamily	397398	272	405	3.59659e-47	162.898	cl03978	Mab-21 superfamily	N	-
NWW90118.1	superfamily	397398	117	404	2.55304e-26	108.2	cl03978	Mab-21 superfamily	-	-
NXO15275.1	superfamily	397398	115	402	1.46263e-26	108.585	cl03978	Mab-21 superfamily	-	-
XP_017930554.2	superfamily	397398	113	400	1.58583e-26	108.585	cl03978	Mab-21 superfamily	-	-
NXR88256.1	superfamily	397398	123	410	1.88524e-26	108.585	cl03978	Mab-21 superfamily	-	-
NXR34652.1	superfamily	397398	113	400	1.60149e-26	108.585	cl03978	Mab-21 superfamily	-	-
XP_044886710.1	superfamily	397398	114	401	2.51339e-26	108.2	cl03978	Mab-21 superfamily	-	-
NP_848591.2	superfamily	397398	114	401	4.89782e-26	107.429	cl03978	Mab-21 superfamily	-	-
XP_015455528.1	superfamily	397398	144	431	5.37161e-26	107.429	cl03978	Mab-21 superfamily	-	-
XP_014400811.1	superfamily	397398	148	435	2.16856e-26	108.585	cl03978	Mab-21 superfamily	-	-
CBY37890.1	superfamily	397398	86	348	1.10497e-17	82.7765	cl03978	Mab-21 superfamily	-	-
CAB3263663.1	superfamily	397398	96	376	1.352e-22	97.4141	cl03978	Mab-21 superfamily	-	-
XP_002129660.1	superfamily	397398	84	375	5.94613e-20	89.7101	cl03978	Mab-21 superfamily	-	-
XP_031565417.1	superfamily	397398	453	618	2.01318e-37	142.097	cl03978	Mab-21 superfamily	N	-
XP_031549965.1	superfamily	397398	312	533	8.29161e-28	113.978	cl03978	Mab-21 superfamily	-	-
XP_031562265.1	superfamily	397398	132	351	3.88608e-23	100.11	cl03978	Mab-21 superfamily	-	-
XP_031571072.1	superfamily	397398	237	428	1.20448e-17	83.1617	cl03978	Mab-21 superfamily	N	-
XP_031548582.1	superfamily	397398	244	434	1.38367e-24	104.348	cl03978	Mab-21 superfamily	N	-
XP_031550052.1	superfamily	397398	179	356	8.24198e-21	93.1769	cl03978	Mab-21 superfamily	N	-
XP_031551063.1	superfamily	397398	179	373	2.68648e-25	106.274	cl03978	Mab-21 superfamily	N	-
XP_031557634.1	superfamily	397398	570	869	6.17875e-08	55.0421	cl03978	Mab-21 superfamily	-	-
XP_031550629.1	superfamily	397398	139	360	1.75355e-29	118.6	cl03978	Mab-21 superfamily	-	-
XP_031550626.1	superfamily	397398	136	357	1.13139e-30	122.067	cl03978	Mab-21 superfamily	-	-
XP_031550625.1	superfamily	397398	139	360	1.14192e-30	122.067	cl03978	Mab-21 superfamily	-	-
XP_031561417.1	superfamily	397398	162	363	2.30437e-23	100.881	cl03978	Mab-21 superfamily	-	-
XP_031559336.1	superfamily	397398	164	432	1.03272e-44	157.89	cl03978	Mab-21 superfamily	-	-
XP_031557884.1	superfamily	397398	229	422	2.84752e-19	87.7841	cl03978	Mab-21 superfamily	N	-
XP_031549647.1	superfamily	397398	561	888	3.57507e-08	55.8125	cl03978	Mab-21 superfamily	-	-
XP_031555646.1	superfamily	397398	255	439	2.62609e-27	112.437	cl03978	Mab-21 superfamily	N	-
XP_031559332.1	superfamily	397398	259	432	9.19304e-47	163.283	cl03978	Mab-21 superfamily	N	-
XP_031550170.1	superfamily	397398	64	331	6.21571e-29	113.592	cl03978	Mab-21 superfamily	-	-
XP_031565780.1	superfamily	397398	58	344	7.96804e-47	160.972	cl03978	Mab-21 superfamily	-	-
XP_031558140.1	superfamily	397398	163	426	2.67147e-21	93.5621	cl03978	Mab-21 superfamily	-	-
XP_031559594.1	superfamily	397398	243	521	4.6558e-48	168.291	cl03978	Mab-21 superfamily	-	-
XP_031574404.1	superfamily	397398	181	360	1.62543e-24	103.962	cl03978	Mab-21 superfamily	N	-
XP_031563555.1	superfamily	397398	302	560	1.28097e-34	132.467	cl03978	Mab-21 superfamily	-	-
XP_031556133.1	superfamily	397398	61	329	3.85399e-33	129	cl03978	Mab-21 superfamily	-	-
XP_031556133.1	superfamily	397398	418	694	3.12425e-17	82.7765	cl03978	Mab-21 superfamily	-	-
XP_031550062.1	superfamily	397398	97	356	2.46148e-40	144.794	cl03978	Mab-21 superfamily	-	-
XP_031559566.1	superfamily	397398	216	490	2.78294e-45	161.357	cl03978	Mab-21 superfamily	-	-
XP_020899765.1	superfamily	397398	328	502	1.68723e-36	139.016	cl03978	Mab-21 superfamily	N	-
XP_020905611.1	superfamily	397398	407	568	9.83869e-33	128.23	cl03978	Mab-21 superfamily	N	-
KXJ18165.1	superfamily	397398	283	442	4.78254e-26	107.044	cl03978	Mab-21 superfamily	N	-
XP_020903479.1	superfamily	397398	373	572	1.03872e-27	113.592	cl03978	Mab-21 superfamily	N	-
XP_020914075.1	superfamily	397398	341	499	4.84208e-36	137.475	cl03978	Mab-21 superfamily	N	-
XP_020899895.1	superfamily	397398	303	485	2.56774e-26	109.355	cl03978	Mab-21 superfamily	N	-
KXJ05248.1	superfamily	397398	200	396	7.2635e-26	107.814	cl03978	Mab-21 superfamily	N	-
XP_028512887.1	superfamily	397398	268	421	1.30716e-34	130.156	cl03978	Mab-21 superfamily	N	-
XP_028516835.1	superfamily	397398	225	416	3.67661e-23	100.11	cl03978	Mab-21 superfamily	N	-
XP_020893137.1	superfamily	397398	247	415	5.4752e-40	145.179	cl03978	Mab-21 superfamily	N	-
XP_028516357.1	superfamily	397398	170	367	3.00835e-18	83.9321	cl03978	Mab-21 superfamily	N	-
XP_020910476.1	superfamily	397398	292	467	3.74452e-41	149.416	cl03978	Mab-21 superfamily	N	-
XP_020893871.1	superfamily	397398	288	452	9.01827e-36	134.778	cl03978	Mab-21 superfamily	N	-
XP_028519186.1	superfamily	397398	272	462	1.23089e-40	147.875	cl03978	Mab-21 superfamily	N	-
XP_020894981.1	superfamily	397398	148	412	1.77691e-20	90.8657	cl03978	Mab-21 superfamily	-	-
XP_020893879.1	superfamily	397398	196	471	1.6777e-34	131.312	cl03978	Mab-21 superfamily	-	-
XP_020902054.1	superfamily	397398	244	541	6.64104e-44	157.12	cl03978	Mab-21 superfamily	-	-
EDO35338.1	superfamily	397398	115	378	2.89936e-22	95.4881	cl03978	Mab-21 superfamily	-	-
XP_001641744.1	superfamily	397398	198	390	2.30063e-26	109.355	cl03978	Mab-21 superfamily	N	-
XP_001638831.1	superfamily	397398	185	395	4.47646e-28	114.363	cl03978	Mab-21 superfamily	N	-
XP_001635413.1	superfamily	397398	41	262	7.2969e-24	101.266	cl03978	Mab-21 superfamily	C	-
XP_032223475.1	superfamily	397398	67	319	5.86017e-34	128.23	cl03978	Mab-21 superfamily	-	-
XP_032239573.1	superfamily	397398	65	323	9.79623e-44	159.046	cl03978	Mab-21 superfamily	-	-
XP_032239573.1	superfamily	397398	411	677	2.45511e-18	85.8581	cl03978	Mab-21 superfamily	-	-
XP_032234079.1	superfamily	397398	146	399	6.22963e-45	157.505	cl03978	Mab-21 superfamily	-	-
XP_001633988.2	superfamily	397398	279	449	2.71626e-42	151.727	cl03978	Mab-21 superfamily	N	-
XP_032230357.1	superfamily	397398	66	319	1.51028e-31	120.141	cl03978	Mab-21 superfamily	-	-
XP_032223476.1	superfamily	397398	72	275	6.09672e-26	104.348	cl03978	Mab-21 superfamily	C	-
EDO32173.1	superfamily	397398	365	552	2.76339e-25	106.659	cl03978	Mab-21 superfamily	N	-
XP_001629304.1	superfamily	397398	143	456	5.2951e-50	174.069	cl03978	Mab-21 superfamily	-	-
XP_001638899.1	superfamily	397398	90	333	9.27813e-12	65.0573	cl03978	Mab-21 superfamily	C	-
XP_001642075.1	superfamily	397398	66	269	2.95242e-27	107.044	cl03978	Mab-21 superfamily	C	-
EDO50010.1	superfamily	397398	278	530	3.86633e-34	131.312	cl03978	Mab-21 superfamily	-	-
XP_044175608.1	superfamily	397398	265	448	9.84055e-26	107.429	cl03978	Mab-21 superfamily	N	-
XP_044175784.1	superfamily	397398	100	400	2.77556e-24	101.651	cl03978	Mab-21 superfamily	-	-
XP_044174440.1	superfamily	397398	56	358	3.34905e-33	128.615	cl03978	Mab-21 superfamily	-	-
XP_029192633.2	superfamily	397398	729	1019	1.74664e-14	75.0725	cl03978	Mab-21 superfamily	-	-
XP_015767098.1	superfamily	397398	245	469	4.99422e-39	143.253	cl03978	Mab-21 superfamily	N	-
XP_044173984.1	superfamily	397398	467	807	1.28034e-11	66.2129	cl03978	Mab-21 superfamily	-	-
XP_044181187.1	superfamily	397398	153	536	1.97719e-24	103.577	cl03978	Mab-21 superfamily	-	-
XP_044173619.1	superfamily	397398	413	520	3.52788e-23	100.11	cl03978	Mab-21 superfamily	N	-
XP_044162760.1	superfamily	397398	748	972	1.70775e-33	130.926	cl03978	Mab-21 superfamily	N	-
XP_015747231.1	superfamily	397398	153	538	2.89114e-25	106.274	cl03978	Mab-21 superfamily	-	-
XP_029202789.2	superfamily	397398	612	917	7.60051e-11	63.9017	cl03978	Mab-21 superfamily	-	-
XP_044174072.1	superfamily	397398	270	429	3.88515e-27	110.126	cl03978	Mab-21 superfamily	N	-
XP_015748273.1	superfamily	397398	435	666	4.38327e-31	123.608	cl03978	Mab-21 superfamily	N	-
XP_044164433.1	superfamily	397398	516	703	1.2319e-31	125.148	cl03978	Mab-21 superfamily	N	-
XP_015754833.1	superfamily	397398	50	362	4.90259e-36	136.704	cl03978	Mab-21 superfamily	-	-
XP_015775622.1	superfamily	397398	166	338	3.98339e-17	82.0061	cl03978	Mab-21 superfamily	N	-
XP_044175714.1	superfamily	397398	582	824	5.14621e-16	79.3097	cl03978	Mab-21 superfamily	-	-
XP_015773593.1	superfamily	397398	219	418	3.61658e-21	93.9473	cl03978	Mab-21 superfamily	N	-
XP_029205722.2	superfamily	397398	185	366	8.52556e-25	104.733	cl03978	Mab-21 superfamily	N	-
XP_015758512.1	superfamily	397398	56	360	2.78464e-29	117.444	cl03978	Mab-21 superfamily	-	-
XP_029195643.2	superfamily	397398	566	860	1.59661e-14	75.0725	cl03978	Mab-21 superfamily	-	-
XP_015757759.1	superfamily	397398	72	415	2.49927e-17	82.7765	cl03978	Mab-21 superfamily	-	-
XP_029205011.2	superfamily	397398	56	353	1.62764e-29	118.215	cl03978	Mab-21 superfamily	-	-
XP_015756090.1	superfamily	397398	227	455	6.93063e-36	135.934	cl03978	Mab-21 superfamily	-	-
XP_015776430.1	superfamily	397398	194	387	4.74685e-33	125.148	cl03978	Mab-21 superfamily	N	-
XP_029213438.2	superfamily	397398	117	371	6.44308e-29	117.059	cl03978	Mab-21 superfamily	-	-
XP_029203360.2	superfamily	397398	165	376	1.74774e-20	90.8657	cl03978	Mab-21 superfamily	C	-
XP_029182149.2	superfamily	397398	217	418	1.42647e-27	112.822	cl03978	Mab-21 superfamily	N	-
XP_015775621.1	superfamily	397398	109	370	2.05194e-16	80.8505	cl03978	Mab-21 superfamily	-	-
XP_015771677.1	superfamily	397398	60	375	2.54604e-34	128.615	cl03978	Mab-21 superfamily	-	-
XP_015754262.1	superfamily	397398	165	432	1.97907e-33	127.46	cl03978	Mab-21 superfamily	-	-
XP_029189694.2	superfamily	397398	236	429	1.08407e-19	88.9397	cl03978	Mab-21 superfamily	N	-
XP_029181639.2	superfamily	397398	61	375	4.72914e-31	119.756	cl03978	Mab-21 superfamily	-	-
XP_015756243.1	superfamily	397398	208	534	1.24778e-07	53.5013	cl03978	Mab-21 superfamily	-	-
XP_029208944.2	superfamily	397398	205	359	1.02066e-14	75.0725	cl03978	Mab-21 superfamily	N	-
XP_044170097.1	superfamily	397398	279	519	5.76124e-31	121.682	cl03978	Mab-21 superfamily	-	-
XP_044174119.1	superfamily	397398	227	455	4.04756e-29	116.674	cl03978	Mab-21 superfamily	-	-
XP_015759555.1	superfamily	397398	241	435	5.85571e-21	92.7917	cl03978	Mab-21 superfamily	N	-
XP_015774881.1	superfamily	397398	61	375	7.95528e-33	123.993	cl03978	Mab-21 superfamily	-	-
XP_029203880.2	superfamily	397398	113	380	9.61719e-27	107.814	cl03978	Mab-21 superfamily	-	-
XP_015777664.1	superfamily	397398	182	455	3.215e-27	110.126	cl03978	Mab-21 superfamily	-	-
XP_015771052.1	superfamily	397398	70	331	1.55e-38	138.245	cl03978	Mab-21 superfamily	-	-
XP_029180052.2	superfamily	397398	70	321	2.10924e-36	132.852	cl03978	Mab-21 superfamily	-	-
XP_015771668.1	superfamily	397398	97	405	5.6416e-38	139.401	cl03978	Mab-21 superfamily	-	-
XP_015754387.1	superfamily	397398	93	318	1.19053e-27	109.355	cl03978	Mab-21 superfamily	-	-
XP_015747416.1	superfamily	397398	467	821	7.77126e-11	63.9017	cl03978	Mab-21 superfamily	-	-
XP_027038709.1	superfamily	397398	270	452	8.53226e-31	122.067	cl03978	Mab-21 superfamily	N	-
XP_027047517.1	superfamily	397398	265	446	5.6093e-30	119.756	cl03978	Mab-21 superfamily	N	-
RMX37480.1	superfamily	397398	119	363	2.5562e-32	127.074	cl03978	Mab-21 superfamily	-	-
XP_027045843.1	superfamily	397398	138	380	4.08917e-26	108.97	cl03978	Mab-21 superfamily	-	-
RMX44430.1	superfamily	397398	162	404	4.2076e-26	108.97	cl03978	Mab-21 superfamily	-	-
RMX42233.1	superfamily	397398	187	358	6.6276e-26	108.97	cl03978	Mab-21 superfamily	N	-
XP_027051005.1	superfamily	397398	446	600	1.86362e-23	101.266	cl03978	Mab-21 superfamily	N	-
XP_027058778.1	superfamily	397398	452	790	1.25051e-14	75.0725	cl03978	Mab-21 superfamily	-	-
RMX60188.1	superfamily	397398	213	403	1.37729e-26	110.126	cl03978	Mab-21 superfamily	N	-
XP_027045248.1	superfamily	397398	237	416	7.38259e-31	122.452	cl03978	Mab-21 superfamily	N	-
RMX56391.1	superfamily	397398	183	382	1.11948e-35	134.008	cl03978	Mab-21 superfamily	N	-
XP_027053370.1	superfamily	397398	262	431	4.14432e-25	104.348	cl03978	Mab-21 superfamily	N	-
XP_027041194.1	superfamily	397398	186	367	6.21801e-23	99.3401	cl03978	Mab-21 superfamily	N	-
XP_027053664.1	superfamily	397398	62	406	7.57191e-19	87.0137	cl03978	Mab-21 superfamily	-	-
RMX38232.1	superfamily	397398	639	808	2.05595e-24	103.962	cl03978	Mab-21 superfamily	N	-
RMX38232.1	superfamily	397398	268	435	1.25426e-19	90.0953	cl03978	Mab-21 superfamily	N	-
XP_027059139.1	superfamily	397398	201	369	2.94544e-15	76.6133	cl03978	Mab-21 superfamily	N	-
RMX51683.1	superfamily	397398	227	517	7.62294e-30	119.756	cl03978	Mab-21 superfamily	-	-
XP_027048217.1	superfamily	397398	193	386	1.10641e-25	105.118	cl03978	Mab-21 superfamily	N	-
RMX49055.1	superfamily	397398	58	267	4.00036e-08	55.0421	cl03978	Mab-21 superfamily	C	-
XP_027057476.1	superfamily	397398	199	439	2.66028e-34	131.697	cl03978	Mab-21 superfamily	-	-
XP_027054773.1	superfamily	397398	60	373	1.95572e-32	123.608	cl03978	Mab-21 superfamily	-	-
RMX39402.1	superfamily	397398	71	322	4.0551e-39	145.949	cl03978	Mab-21 superfamily	-	-
RMX39402.1	superfamily	397398	432	680	4.6134e-29	117.444	cl03978	Mab-21 superfamily	-	-
XP_027052638.1	superfamily	397398	189	432	4.75392e-15	75.4577	cl03978	Mab-21 superfamily	-	-
RMX42673.1	superfamily	397398	214	414	1.58039e-20	92.4065	cl03978	Mab-21 superfamily	N	-
XP_027053406.1	superfamily	397398	108	388	2.33131e-27	110.896	cl03978	Mab-21 superfamily	-	-
XP_027050277.1	superfamily	397398	41	304	4.23777e-37	134.008	cl03978	Mab-21 superfamily	-	-
XP_027047955.1	superfamily	397398	78	333	3.60771e-30	116.289	cl03978	Mab-21 superfamily	-	-
XP_027047962.1	superfamily	397398	69	336	2.34302e-39	140.556	cl03978	Mab-21 superfamily	-	-
XP_027054826.1	superfamily	397398	67	370	4.39787e-34	127.845	cl03978	Mab-21 superfamily	-	-
XP_027054907.1	superfamily	397398	107	374	1.69686e-31	120.911	cl03978	Mab-21 superfamily	-	-
XP_027047961.1	superfamily	397398	62	322	4.44427e-33	123.608	cl03978	Mab-21 superfamily	-	-
XP_027047943.1	superfamily	397398	69	332	4.7354e-38	137.09	cl03978	Mab-21 superfamily	-	-
RMX42734.1	superfamily	397398	78	337	1.66457e-38	138.63	cl03978	Mab-21 superfamily	-	-
XP_027047956.1	superfamily	397398	69	330	5.74134e-41	144.794	cl03978	Mab-21 superfamily	-	-
XP_027054838.1	superfamily	397398	67	370	6.26558e-40	143.253	cl03978	Mab-21 superfamily	-	-
XP_027047960.1	superfamily	397398	74	336	1.00782e-37	136.319	cl03978	Mab-21 superfamily	-	-
XP_027047938.1	superfamily	397398	76	335	1.0596e-34	128.615	cl03978	Mab-21 superfamily	-	-
XP_027049992.1	superfamily	397398	60	357	8.45797e-22	94.7177	cl03978	Mab-21 superfamily	-	-
XP_027040041.1	superfamily	397398	58	267	8.34946e-08	53.1161	cl03978	Mab-21 superfamily	C	-
XP_022804589.1	superfamily	397398	140	446	1.38867e-28	115.518	cl03978	Mab-21 superfamily	-	-
XP_022779765.1	superfamily	397398	451	605	6.27436e-31	123.222	cl03978	Mab-21 superfamily	N	-
PFX22685.1	superfamily	397398	28	372	1.02674e-17	83.1617	cl03978	Mab-21 superfamily	-	-
XP_022799095.1	superfamily	397398	452	790	2.89954e-17	83.1617	cl03978	Mab-21 superfamily	-	-
PFX22559.1	superfamily	397398	740	1030	1.50815e-15	78.1541	cl03978	Mab-21 superfamily	-	-
XP_022795420.1	superfamily	397398	195	381	3.42828e-28	114.748	cl03978	Mab-21 superfamily	N	-
XP_022790458.1	superfamily	397398	219	417	2.4735e-28	115.133	cl03978	Mab-21 superfamily	N	-
XP_022795519.1	superfamily	397398	67	410	4.21532e-19	87.7841	cl03978	Mab-21 superfamily	-	-
PFX15309.1	superfamily	397398	314	587	4.27029e-33	128.615	cl03978	Mab-21 superfamily	-	-
XP_022808259.1	superfamily	397398	122	365	3.94574e-27	111.666	cl03978	Mab-21 superfamily	-	-
XP_022807613.1	superfamily	397398	56	359	5.18268e-27	111.281	cl03978	Mab-21 superfamily	-	-
PFX32916.1	superfamily	397398	419	600	5.3763e-15	76.2281	cl03978	Mab-21 superfamily	N	-
PFX32916.1	superfamily	397398	56	129	1.64924e-08	56.9681	cl03978	Mab-21 superfamily	C	-
PFX14071.1	superfamily	397398	115	358	3.58966e-27	111.666	cl03978	Mab-21 superfamily	-	-
XP_022798180.1	superfamily	397398	449	602	2.57181e-22	97.7993	cl03978	Mab-21 superfamily	N	-
XP_022779541.1	superfamily	397398	186	407	2.4387e-24	103.577	cl03978	Mab-21 superfamily	N	-
XP_022785288.1	superfamily	397398	187	361	9.92645e-28	113.207	cl03978	Mab-21 superfamily	N	-
PFX22684.1	superfamily	397398	299	634	2.37054e-20	92.0213	cl03978	Mab-21 superfamily	-	-
PFX27464.1	superfamily	397398	255	417	2.61596e-18	85.0877	cl03978	Mab-21 superfamily	N	-
XP_022802921.1	superfamily	397398	186	367	8.11179e-22	96.2585	cl03978	Mab-21 superfamily	N	-
XP_022797813.1	superfamily	397398	86	384	2.03421e-22	95.8733	cl03978	Mab-21 superfamily	-	-
PFX17802.1	superfamily	397398	161	342	7.63309e-22	96.2585	cl03978	Mab-21 superfamily	N	-
PFX14243.1	superfamily	397398	76	367	2.41116e-21	94.7177	cl03978	Mab-21 superfamily	-	-
XP_022800959.1	superfamily	397398	193	365	7.19722e-24	102.036	cl03978	Mab-21 superfamily	N	-
PFX21107.1	superfamily	397398	171	469	2.02471e-23	99.7253	cl03978	Mab-21 superfamily	-	-
PFX14000.1	superfamily	397398	60	373	4.20065e-33	124.763	cl03978	Mab-21 superfamily	-	-
PFX13740.1	superfamily	397398	201	370	2.3749e-16	79.6949	cl03978	Mab-21 superfamily	N	-
XP_022787439.1	superfamily	397398	255	417	2.77456e-18	85.0877	cl03978	Mab-21 superfamily	N	-
XP_022787007.1	superfamily	397398	263	433	7.4965e-34	128.615	cl03978	Mab-21 superfamily	N	-
XP_022808348.1	superfamily	397398	60	373	6.52161e-33	124.763	cl03978	Mab-21 superfamily	-	-
XP_022808525.1	superfamily	397398	108	388	8.14344e-23	97.7993	cl03978	Mab-21 superfamily	-	-
XP_022800603.1	superfamily	397398	89	345	1.10934e-38	144.794	cl03978	Mab-21 superfamily	-	-
XP_022800603.1	superfamily	397398	454	702	1.29826e-27	113.207	cl03978	Mab-21 superfamily	-	-
XP_022807539.1	superfamily	397398	223	432	1.59131e-32	125.148	cl03978	Mab-21 superfamily	-	-
XP_022794535.1	superfamily	397398	151	352	2.59277e-34	129.386	cl03978	Mab-21 superfamily	N	-
XP_022806456.1	superfamily	397398	113	380	5.3959e-33	124.763	cl03978	Mab-21 superfamily	-	-
XP_022795088.1	superfamily	397398	70	330	2.71751e-34	127.074	cl03978	Mab-21 superfamily	-	-
PFX14003.1	superfamily	397398	86	386	8.55086e-38	138.245	cl03978	Mab-21 superfamily	-	-
XP_022795056.1	superfamily	397398	73	332	6.11778e-33	123.608	cl03978	Mab-21 superfamily	-	-
XP_022795063.1	superfamily	397398	63	327	2.57397e-36	132.467	cl03978	Mab-21 superfamily	-	-
XP_022782020.1	superfamily	397398	56	335	2.21229e-32	123.608	cl03978	Mab-21 superfamily	-	-
XP_022803684.1	superfamily	397398	92	348	6.59089e-34	126.689	cl03978	Mab-21 superfamily	-	-
XP_022808355.1	superfamily	397398	67	363	9.12408e-31	118.985	cl03978	Mab-21 superfamily	-	-
XP_022803668.1	superfamily	397398	63	321	8.35882e-30	115.133	cl03978	Mab-21 superfamily	-	-
PFX22849.1	superfamily	397398	88	349	6.62236e-35	129.386	cl03978	Mab-21 superfamily	-	-
XP_022795062.1	superfamily	397398	76	335	2.56254e-33	124.763	cl03978	Mab-21 superfamily	-	-
PFX17311.1	superfamily	397398	69	314	4.89577e-30	117.83	cl03978	Mab-21 superfamily	-	-
XP_022782960.1	superfamily	397398	240	422	1.18468e-20	92.0213	cl03978	Mab-21 superfamily	N	-
PFX14001.1	superfamily	397398	60	356	5.83347e-31	119.37	cl03978	Mab-21 superfamily	-	-
XP_020601670.1	superfamily	397398	483	826	2.1577e-14	74.6873	cl03978	Mab-21 superfamily	-	-
XP_020617482.1	superfamily	397398	221	445	4.17555e-26	108.585	cl03978	Mab-21 superfamily	N	-
XP_020623389.1	superfamily	397398	267	450	1.28914e-26	110.126	cl03978	Mab-21 superfamily	N	-
XP_020629704.1	superfamily	397398	194	380	5.19705e-26	108.585	cl03978	Mab-21 superfamily	N	-
XP_020632877.1	superfamily	397398	805	1053	7.31093e-31	123.222	cl03978	Mab-21 superfamily	-	-
XP_020610878.1	superfamily	397398	735	1025	2.05702e-16	80.8505	cl03978	Mab-21 superfamily	-	-
XP_020621641.1	superfamily	397398	400	623	2.38037e-33	130.156	cl03978	Mab-21 superfamily	-	-
XP_020617771.1	superfamily	397398	243	435	3.56477e-21	93.5621	cl03978	Mab-21 superfamily	N	-
XP_020601746.1	superfamily	397398	558	857	2.52266e-13	71.2205	cl03978	Mab-21 superfamily	-	-
XP_020607614.1	superfamily	397398	100	400	9.45289e-25	102.807	cl03978	Mab-21 superfamily	-	-
XP_020600576.1	superfamily	397398	56	348	8.65072e-24	101.651	cl03978	Mab-21 superfamily	-	-
XP_020602912.1	superfamily	397398	189	408	4.684e-25	105.503	cl03978	Mab-21 superfamily	N	-
XP_020625108.1	superfamily	397398	72	420	6.41764e-18	84.3173	cl03978	Mab-21 superfamily	-	-
XP_020627533.1	superfamily	397398	196	365	3.55319e-35	134.778	cl03978	Mab-21 superfamily	N	-
XP_020632380.1	superfamily	397398	56	345	5.35636e-23	99.3401	cl03978	Mab-21 superfamily	-	-
XP_020602431.1	superfamily	397398	306	479	9.64296e-37	139.401	cl03978	Mab-21 superfamily	N	-
XP_020617409.1	superfamily	397398	56	364	1.38904e-22	96.6437	cl03978	Mab-21 superfamily	-	-
XP_020617766.1	superfamily	397398	191	373	9.18325e-22	95.8733	cl03978	Mab-21 superfamily	N	-
XP_020626019.1	superfamily	397398	559	731	3.72108e-33	129.771	cl03978	Mab-21 superfamily	N	-
XP_020620530.1	superfamily	397398	258	442	3.20793e-33	129	cl03978	Mab-21 superfamily	N	-
XP_020626256.1	superfamily	397398	213	383	1.56372e-37	137.475	cl03978	Mab-21 superfamily	N	-
XP_020608871.1	superfamily	397398	171	360	8.88311e-37	138.63	cl03978	Mab-21 superfamily	N	-
XP_020608902.1	superfamily	397398	96	408	1.18245e-43	155.579	cl03978	Mab-21 superfamily	-	-
XP_020606769.1	superfamily	397398	128	387	8.86578e-34	127.074	cl03978	Mab-21 superfamily	-	-
XP_020619749.1	superfamily	397398	244	383	7.38278e-23	99.3401	cl03978	Mab-21 superfamily	N	-
XP_020618225.1	superfamily	397398	460	632	1.7691e-31	124.763	cl03978	Mab-21 superfamily	N	-
XP_020626017.1	superfamily	397398	491	665	6.9025e-35	134.778	cl03978	Mab-21 superfamily	N	-
XP_020610985.1	superfamily	397398	70	333	1.94379e-38	138.245	cl03978	Mab-21 superfamily	-	-
XP_020626368.1	superfamily	397398	212	394	5.5781e-23	98.5697	cl03978	Mab-21 superfamily	N	-
XP_020608517.1	superfamily	397398	256	432	4.85529e-13	69.6797	cl03978	Mab-21 superfamily	N	-
XP_020617920.1	superfamily	397398	293	414	1.53674e-14	73.5317	cl03978	Mab-21 superfamily	N	-
XP_020621737.1	superfamily	397398	96	351	5.99986e-39	140.942	cl03978	Mab-21 superfamily	-	-
XP_020626370.1	superfamily	397398	131	330	2.37861e-14	71.9909	cl03978	Mab-21 superfamily	-	-
XP_020610981.1	superfamily	397398	89	349	1.78322e-40	150.186	cl03978	Mab-21 superfamily	-	-
XP_020610981.1	superfamily	397398	456	705	8.91258e-31	122.452	cl03978	Mab-21 superfamily	-	-
XP_020610963.1	superfamily	397398	37	302	4.07871e-39	139.786	cl03978	Mab-21 superfamily	-	-
XP_020610984.1	superfamily	397398	70	333	1.14108e-36	134.778	cl03978	Mab-21 superfamily	-	-
XP_020610989.1	superfamily	397398	114	363	1.53741e-22	96.2585	cl03978	Mab-21 superfamily	-	-
XP_020610935.1	superfamily	397398	37	302	8.905e-39	139.786	cl03978	Mab-21 superfamily	-	-
XP_020621256.1	superfamily	397398	71	343	1.94539e-37	138.63	cl03978	Mab-21 superfamily	-	-
XP_020611000.1	superfamily	397398	69	336	2.10455e-36	132.852	cl03978	Mab-21 superfamily	-	-
XP_020611001.1	superfamily	397398	68	328	5.52418e-37	134.393	cl03978	Mab-21 superfamily	-	-
XP_020632802.1	superfamily	397398	91	347	7.81643e-45	155.964	cl03978	Mab-21 superfamily	-	-
XP_020604132.1	superfamily	397398	285	572	9.85704e-49	170.987	cl03978	Mab-21 superfamily	-	-
XP_020624487.1	superfamily	397398	452	783	4.62765e-13	70.4501	cl03978	Mab-21 superfamily	-	-
XP_020610926.1	superfamily	397398	78	345	2.7424e-36	132.852	cl03978	Mab-21 superfamily	-	-
XP_028405056.1	superfamily	397398	165	379	2.96031e-36	135.934	cl03978	Mab-21 superfamily	-	-
XP_028404788.1	superfamily	397398	98	332	8.41822e-08	53.5013	cl03978	Mab-21 superfamily	C	-
XP_028411792.1	superfamily	397398	17	235	2.77356e-13	68.5241	cl03978	Mab-21 superfamily	C	-
XP_047144039.1	superfamily	397398	222	397	3.20663e-15	76.2281	cl03978	Mab-21 superfamily	N	-
XP_012556111.2	superfamily	397398	485	668	2.34147e-22	97.7993	cl03978	Mab-21 superfamily	N	-
XP_004205934.1	superfamily	397398	66	313	9.08028e-28	109.74	cl03978	Mab-21 superfamily	-	-
KAH9363711.1	superfamily	397398	65	295	9.29064e-11	61.2053	cl03978	Mab-21 superfamily	C	-
KAG0439596.1	superfamily	397398	74	355	2.1814e-37	137.86	cl03978	Mab-21 superfamily	-	-
KAG0445537.1	superfamily	397398	90	378	1.45483e-38	144.794	cl03978	Mab-21 superfamily	-	-
XP_037554550.1	superfamily	397398	79	236	8.44976e-19	86.6285	cl03978	Mab-21 superfamily	N	-
XP_037554549.1	superfamily	397398	63	306	5.9135e-25	104.733	cl03978	Mab-21 superfamily	-	-
XP_037528928.1	superfamily	397398	61	313	2.37583e-28	114.363	cl03978	Mab-21 superfamily	-	-
XP_037498766.1	superfamily	397398	60	402	6.28911e-19	87.3989	cl03978	Mab-21 superfamily	-	-
GBM38621.1	superfamily	397398	90	381	6.23618e-37	135.934	cl03978	Mab-21 superfamily	-	-
GBM77005.1	superfamily	397398	146	426	7.99638e-35	130.926	cl03978	Mab-21 superfamily	-	-
KAF8766572.1	superfamily	397398	598	884	1.94164e-42	156.35	cl03978	Mab-21 superfamily	-	-
KAF8766572.1	superfamily	397398	83	310	8.30117e-23	99.3401	cl03978	Mab-21 superfamily	-	-
GIY86326.1	superfamily	397398	286	564	1.43603e-44	160.587	cl03978	Mab-21 superfamily	-	-
GIX79010.1	superfamily	397398	247	519	3.01119e-40	147.49	cl03978	Mab-21 superfamily	-	-
GIX86110.1	superfamily	397398	68	352	1.68122e-44	155.194	cl03978	Mab-21 superfamily	-	-
XP_015927272.1	superfamily	397398	214	507	1.27408e-31	123.222	cl03978	Mab-21 superfamily	-	-
XP_015925555.1	superfamily	397398	63	336	4.18685e-36	132.082	cl03978	Mab-21 superfamily	-	-
XP_015925562.1	superfamily	397398	94	381	3.57947e-44	154.809	cl03978	Mab-21 superfamily	-	-
KFM73212.1	superfamily	397398	233	468	3.8999e-32	123.993	cl03978	Mab-21 superfamily	-	-
XP_035221183.1	superfamily	397398	69	354	1.93229e-33	125.919	cl03978	Mab-21 superfamily	-	-
XP_035227884.1	superfamily	397398	233	521	1.94879e-41	150.572	cl03978	Mab-21 superfamily	-	-
XP_035227887.1	superfamily	397398	264	452	1.74415e-30	119.37	cl03978	Mab-21 superfamily	N	-
KFM65683.1	superfamily	397398	74	358	3.39448e-47	162.128	cl03978	Mab-21 superfamily	-	-
XP_023241929.1	superfamily	397398	63	301	3.65738e-25	102.036	cl03978	Mab-21 superfamily	-	-
XP_023211659.1	superfamily	397398	63	309	1.84511e-37	135.164	cl03978	Mab-21 superfamily	-	-
XP_023241922.1	superfamily	397398	63	353	3.71265e-44	154.038	cl03978	Mab-21 superfamily	-	-
XP_013793396.2	superfamily	397398	236	319	1.71479e-09	57.7385	cl03978	Mab-21 superfamily	N	-
KAG1657313.1	superfamily	397398	88	327	1.26207e-25	105.888	cl03978	Mab-21 superfamily	-	-
XP_032782078.2	superfamily	397398	173	365	0.00165313	40.0193	cl03978	Mab-21 superfamily	C	-
CAH0109144.1	superfamily	397398	363	621	6.34175e-06	48.4937	cl03978	Mab-21 superfamily	-	-
KZS11294.1	superfamily	397398	486	606	3.10168e-05	46.1825	cl03978	Mab-21 superfamily	N	-
EFX86962.1	superfamily	397398	500	623	2.80325e-05	46.1825	cl03978	Mab-21 superfamily	N	-
XP_046458441.1	superfamily	397398	307	396	0.000104638	43.8713	cl03978	Mab-21 superfamily	N	-
XP_046458435.1	superfamily	397398	502	625	4.28279e-05	45.7973	cl03978	Mab-21 superfamily	N	-
KZS11295.1	superfamily	397398	173	365	0.00208395	39.6341	cl03978	Mab-21 superfamily	C	-
KAF0299991.1	superfamily	397398	825	999	2.16706e-09	60.4349	cl03978	Mab-21 superfamily	N	-
KAF0299991.1	superfamily	397398	204	378	2.16706e-09	60.4349	cl03978	Mab-21 superfamily	N	-
KAF0289555.1	superfamily	397398	109	356	2.96626e-13	70.0649	cl03978	Mab-21 superfamily	-	-
KAF0311343.1	superfamily	397398	281	447	1.60659e-16	80.8505	cl03978	Mab-21 superfamily	N	-
KAF0290689.1	superfamily	397398	117	384	2.78941e-08	55.4273	cl03978	Mab-21 superfamily	-	-
KAF0292186.1	superfamily	397398	214	388	6.79508e-12	67.3685	cl03978	Mab-21 superfamily	N	-
KAF0288696.1	superfamily	397398	133	394	1.37507e-08	55.8125	cl03978	Mab-21 superfamily	-	-
KAF0309629.1	superfamily	397398	233	402	6.90356e-17	82.0061	cl03978	Mab-21 superfamily	N	-
KAF0292190.1	superfamily	397398	135	390	3.62437e-11	65.0573	cl03978	Mab-21 superfamily	-	-
KAF0302021.1	superfamily	397398	169	375	6.77271e-12	66.5981	cl03978	Mab-21 superfamily	-	-
KAF0289540.1	superfamily	397398	140	396	4.31533e-10	61.2053	cl03978	Mab-21 superfamily	-	-
KAF0296964.1	superfamily	397398	134	389	7.85555e-08	55.0421	cl03978	Mab-21 superfamily	-	-
XP_043227356.1	superfamily	397398	312	493	8.40287e-29	116.289	cl03978	Mab-21 superfamily	N	-
KAF0308247.1	superfamily	397398	198	402	8.76627e-28	112.822	cl03978	Mab-21 superfamily	N	-
KAF0306862.1	superfamily	397398	216	395	1.05867e-11	66.5981	cl03978	Mab-21 superfamily	N	-
KAF0298933.1	superfamily	397398	407	561	1.79603e-07	54.2717	cl03978	Mab-21 superfamily	N	-
KAF0307705.1	superfamily	397398	159	331	3.23585e-14	71.6057	cl03978	Mab-21 superfamily	N	-
KAF0294217.1	superfamily	397398	203	395	1.61642e-14	74.3021	cl03978	Mab-21 superfamily	N	-
KAF0303963.1	superfamily	397398	133	388	1.53393e-07	53.8865	cl03978	Mab-21 superfamily	-	-
KAF0291777.1	superfamily	397398	114	467	4.2802e-26	109.355	cl03978	Mab-21 superfamily	-	-
KAF0314758.1	superfamily	397398	218	403	1.72049e-18	86.6285	cl03978	Mab-21 superfamily	N	-
KAF0288124.1	superfamily	397398	186	347	2.44022e-18	85.8581	cl03978	Mab-21 superfamily	N	-
KAF0294427.1	superfamily	397398	212	366	6.32505e-15	75.0725	cl03978	Mab-21 superfamily	N	-
KAF0305775.1	superfamily	397398	244	428	1.97391e-17	83.5469	cl03978	Mab-21 superfamily	N	-
KAF0288128.1	superfamily	397398	190	370	5.67433e-21	93.5621	cl03978	Mab-21 superfamily	N	-
KAF0310906.1	superfamily	397398	180	358	2.19811e-22	95.8733	cl03978	Mab-21 superfamily	N	-
KAF0313551.1	superfamily	397398	490	688	3.43285e-21	94.3325	cl03978	Mab-21 superfamily	N	-
KAF0312462.1	superfamily	397398	221	408	2.6183e-12	67.3685	cl03978	Mab-21 superfamily	N	-
KAF0311944.1	superfamily	397398	221	410	8.50736e-10	59.6645	cl03978	Mab-21 superfamily	N	-
KAF0312352.1	superfamily	397398	171	377	9.08886e-15	74.6873	cl03978	Mab-21 superfamily	N	-
XP_037073115.1	superfamily	397398	306	487	6.55565e-19	87.0137	cl03978	Mab-21 superfamily	N	-
XP_037076832.1	superfamily	397398	112	462	2.73633e-30	121.296	cl03978	Mab-21 superfamily	-	-
XP_023325032.1	superfamily	397398	60	318	1.66501e-17	81.6209	cl03978	Mab-21 superfamily	-	-
XP_023325031.1	superfamily	397398	60	318	1.04786e-17	83.1617	cl03978	Mab-21 superfamily	-	-
XP_037775312.1	superfamily	397398	2073	2328	1.5232e-10	64.2869	cl03978	Mab-21 superfamily	-	-
XP_027209269.1	superfamily	397398	2273	2524	1.40679e-06	52.3457	cl03978	Mab-21 superfamily	-	-
XP_037775314.1	superfamily	397398	2255	2506	1.5021e-11	67.7537	cl03978	Mab-21 superfamily	-	-
XP_027211428.1	superfamily	397398	1251	1536	1.60278e-10	63.9017	cl03978	Mab-21 superfamily	-	-
XP_037777961.1	superfamily	397398	1253	1538	4.35127e-10	62.3609	cl03978	Mab-21 superfamily	-	-
XP_037776938.1	superfamily	397398	669	808	0.000341982	43.4861	cl03978	Mab-21 superfamily	N	-
ROT82042.1	superfamily	397398	1145	1390	6.87808e-06	49.6493	cl03978	Mab-21 superfamily	-	-
XP_027210781.1	superfamily	397398	768	1008	5.40281e-07	52.3457	cl03978	Mab-21 superfamily	-	-
XP_037794879.1	superfamily	397398	859	1100	4.44215e-05	46.5677	cl03978	Mab-21 superfamily	-	-
XP_037780868.1	superfamily	397398	1337	1582	1.53985e-06	51.5753	cl03978	Mab-21 superfamily	-	-
XP_037786835.1	superfamily	397398	846	1103	8.93933e-05	45.7973	cl03978	Mab-21 superfamily	-	-
XP_045599441.1	superfamily	397398	854	1101	2.07741e-05	47.7233	cl03978	Mab-21 superfamily	-	-
XP_045599419.1	superfamily	397398	900	1157	3.55951e-05	46.9529	cl03978	Mab-21 superfamily	-	-
XP_045599470.1	superfamily	397398	854	1111	1.72737e-05	47.7233	cl03978	Mab-21 superfamily	-	-
XP_045596923.1	superfamily	397398	633	887	3.5601e-05	46.5677	cl03978	Mab-21 superfamily	-	-
MPC51400.1	superfamily	397398	204	421	0.000270542	43.1009	cl03978	Mab-21 superfamily	-	-
XP_045105073.1	superfamily	397398	191	415	0.00237329	40.4045	cl03978	Mab-21 superfamily	-	-
XP_045110134.1	superfamily	397398	852	1069	0.000652916	43.1009	cl03978	Mab-21 superfamily	-	-
XP_018566081.1	superfamily	397398	67	353	5.9279e-47	162.128	cl03978	Mab-21 superfamily	-	-
XP_018574682.1	superfamily	397398	66	357	8.72326e-47	161.742	cl03978	Mab-21 superfamily	-	-
XP_018576659.1	superfamily	397398	68	366	1.21277e-42	152.498	cl03978	Mab-21 superfamily	-	-
XP_018566083.1	superfamily	397398	72	361	2.43843e-37	136.704	cl03978	Mab-21 superfamily	-	-
XP_018574676.1	superfamily	397398	66	363	3.1815e-31	120.141	cl03978	Mab-21 superfamily	-	-
XP_023015548.1	superfamily	397398	68	364	1.38621e-46	165.209	cl03978	Mab-21 superfamily	-	-
XP_023018581.1	superfamily	397398	66	341	6.05097e-29	113.592	cl03978	Mab-21 superfamily	-	-
XP_028137609.1	superfamily	397398	71	370	3.7989e-45	159.046	cl03978	Mab-21 superfamily	-	-
XP_028148446.1	superfamily	397398	70	360	5.80821e-47	162.128	cl03978	Mab-21 superfamily	-	-
XP_044758696.1	superfamily	397398	90	365	4.59089e-44	155.194	cl03978	Mab-21 superfamily	-	-
XP_045465011.1	superfamily	397398	86	356	1.98355e-40	147.875	cl03978	Mab-21 superfamily	-	-
KAF7279742.1	superfamily	397398	88	368	5.29848e-39	143.253	cl03978	Mab-21 superfamily	-	-
KAF7270630.1	superfamily	397398	58	347	5.73904e-44	153.653	cl03978	Mab-21 superfamily	-	-
XP_030757048.1	superfamily	397398	67	335	2.88508e-32	124.378	cl03978	Mab-21 superfamily	-	-
XP_030750093.1	superfamily	397398	73	381	1.20399e-39	144.794	cl03978	Mab-21 superfamily	-	-
XP_030754674.1	superfamily	397398	83	357	1.24704e-40	146.334	cl03978	Mab-21 superfamily	-	-
ERL83322.1	superfamily	397398	71	374	4.85184e-46	162.898	cl03978	Mab-21 superfamily	-	-
XP_019879308.1	superfamily	397398	57	345	2.7433e-46	161.742	cl03978	Mab-21 superfamily	-	-
XP_019878052.1	superfamily	397398	64	343	3.45426e-48	165.209	cl03978	Mab-21 superfamily	-	-
XP_019876055.1	superfamily	397398	42	330	1.51121e-46	162.128	cl03978	Mab-21 superfamily	-	-
RZC41710.1	superfamily	397398	76	402	3.91676e-47	167.906	cl03978	Mab-21 superfamily	-	-
RZC41710.1	superfamily	397398	471	653	6.59857e-13	69.6797	cl03978	Mab-21 superfamily	-	-
RZC41711.1	superfamily	397398	68	357	1.68109e-47	168.291	cl03978	Mab-21 superfamily	-	-
RZC41711.1	superfamily	397398	429	634	4.2381e-24	102.422	cl03978	Mab-21 superfamily	C	-
RZC42727.1	superfamily	397398	58	344	1.52307e-51	173.684	cl03978	Mab-21 superfamily	-	-
CAH1371848.1	superfamily	397398	59	355	1.83522e-45	157.505	cl03978	Mab-21 superfamily	-	-
CAH1371945.1	superfamily	397398	66	349	7.61403e-36	135.549	cl03978	Mab-21 superfamily	-	-
KAH0812133.1	superfamily	397398	66	349	2.27762e-36	140.556	cl03978	Mab-21 superfamily	-	-
KAH0820540.1	superfamily	397398	108	413	1.42655e-47	169.061	cl03978	Mab-21 superfamily	-	-
KAH0817137.1	superfamily	397398	59	349	5.71423e-43	151.342	cl03978	Mab-21 superfamily	-	-
KAH0814432.1	superfamily	397398	1070	1353	1.68179e-46	169.446	cl03978	Mab-21 superfamily	-	-
CAH1377043.1	superfamily	397398	59	352	1.53815e-49	168.676	cl03978	Mab-21 superfamily	-	-
KAH0811965.1	superfamily	397398	60	356	4.90231e-48	164.824	cl03978	Mab-21 superfamily	-	-
CAH1371959.1	superfamily	397398	77	360	1.96734e-46	160.587	cl03978	Mab-21 superfamily	-	-
KAH0818733.1	superfamily	397398	59	352	1.71292e-41	154.038	cl03978	Mab-21 superfamily	-	-
CAH1371960.1	superfamily	397398	67	353	1.121e-49	169.061	cl03978	Mab-21 superfamily	-	-
CAH1377042.1	superfamily	397398	59	352	1.37465e-50	170.987	cl03978	Mab-21 superfamily	-	-
XP_044272464.1	superfamily	397398	67	341	6.57032e-46	161.357	cl03978	Mab-21 superfamily	-	-
XP_044271607.1	superfamily	397398	68	354	8.32444e-52	174.069	cl03978	Mab-21 superfamily	-	-
XP_015839976.1	superfamily	397398	67	349	8.56037e-43	153.268	cl03978	Mab-21 superfamily	-	-
EFA12224.2	superfamily	397398	67	252	7.47827e-11	62.3609	cl03978	Mab-21 superfamily	C	-
XP_025837007.1	superfamily	397398	195	377	2.25371e-32	123.608	cl03978	Mab-21 superfamily	-	-
KAF2896784.1	superfamily	397398	64	366	5.08217e-41	146.72	cl03978	Mab-21 superfamily	-	-
KAF2896783.1	superfamily	397398	68	360	2.337e-40	144.794	cl03978	Mab-21 superfamily	-	-
KAF2897520.1	superfamily	397398	68	362	8.20864e-39	140.556	cl03978	Mab-21 superfamily	-	-
KAF2897519.1	superfamily	397398	71	359	2.20157e-44	155.194	cl03978	Mab-21 superfamily	-	-
XP_022908812.1	superfamily	397398	67	360	6.27797e-42	150.572	cl03978	Mab-21 superfamily	-	-
XP_022917144.1	superfamily	397398	57	337	6.6722e-52	174.069	cl03978	Mab-21 superfamily	-	-
XP_017783572.1	superfamily	397398	71	349	1.42323e-48	167.906	cl03978	Mab-21 superfamily	-	-
XP_017784833.1	superfamily	397398	61	325	1.05035e-40	144.408	cl03978	Mab-21 superfamily	-	-
XP_037947800.1	superfamily	397398	66	343	5.87589e-23	97.0289	cl03978	Mab-21 superfamily	-	-
KAH8299579.1	superfamily	397398	68	320	1.55704e-15	75.8429	cl03978	Mab-21 superfamily	-	-
XP_023161025.2	superfamily	397398	120	389	4.10468e-25	103.962	cl03978	Mab-21 superfamily	-	-
XP_002050148.1	superfamily	397398	126	318	5.32172e-10	59.2793	cl03978	Mab-21 superfamily	N	-
XP_034102996.1	superfamily	397398	61	320	2.57806e-13	69.2945	cl03978	Mab-21 superfamily	-	-
XP_023179672.2	superfamily	397398	61	322	6.46915e-18	82.3913	cl03978	Mab-21 superfamily	-	-
TDG50670.1	superfamily	397398	61	322	8.54826e-13	67.7537	cl03978	Mab-21 superfamily	-	-
XP_017844343.2	superfamily	397398	97	360	4.59603e-23	97.7993	cl03978	Mab-21 superfamily	-	-
XP_002006454.1	superfamily	397398	61	322	4.74581e-11	62.7461	cl03978	Mab-21 superfamily	-	-
ALC43364.1	superfamily	397398	428	688	2.55239e-24	103.577	cl03978	Mab-21 superfamily	-	-
ALC43364.1	superfamily	397398	59	314	3.06338e-18	85.4729	cl03978	Mab-21 superfamily	-	-
XP_033149545.1	superfamily	397398	59	319	1.77352e-25	103.577	cl03978	Mab-21 superfamily	-	-
EDW18501.2	superfamily	397398	106	372	3.93092e-24	100.881	cl03978	Mab-21 superfamily	-	-
XP_034111651.1	superfamily	397398	67	338	1.92471e-24	101.266	cl03978	Mab-21 superfamily	-	-
XP_001983565.1	superfamily	397398	66	337	1.13868e-14	73.5317	cl03978	Mab-21 superfamily	-	-
XP_017125003.1	superfamily	397398	67	308	3.0117e-17	80.4653	cl03978	Mab-21 superfamily	-	-
XP_016994620.2	superfamily	397398	68	310	5.39291e-13	68.1389	cl03978	Mab-21 superfamily	-	-
XP_017038797.1	superfamily	397398	66	309	3.40331e-18	83.1617	cl03978	Mab-21 superfamily	-	-
XP_017027513.1	superfamily	397398	66	288	5.13925e-11	62.3609	cl03978	Mab-21 superfamily	-	-
XP_016979493.1	superfamily	397398	67	307	1.41525e-11	64.2869	cl03978	Mab-21 superfamily	-	-
XP_017027510.1	superfamily	397398	66	306	7.42051e-12	65.0573	cl03978	Mab-21 superfamily	-	-
XP_020802446.1	superfamily	397398	62	310	2.73732e-05	45.0269	cl03978	Mab-21 superfamily	-	-
XP_017106147.2	superfamily	397398	63	312	1.25581e-15	75.8429	cl03978	Mab-21 superfamily	-	-
XP_016929474.1	superfamily	397398	64	307	6.09958e-14	71.2205	cl03978	Mab-21 superfamily	-	-
XP_043642112.1	superfamily	397398	59	307	1.60771e-11	63.9017	cl03978	Mab-21 superfamily	-	-
XP_017069317.1	superfamily	397398	65	310	2.67512e-08	54.2717	cl03978	Mab-21 superfamily	-	-
EDV56470.1	superfamily	397398	53	295	1.30011e-13	70.0649	cl03978	Mab-21 superfamily	-	-
XP_014764123.1	superfamily	397398	67	308	1.61616e-13	69.6797	cl03978	Mab-21 superfamily	-	-
XP_039480522.1	superfamily	397398	59	303	1.02306e-16	78.9245	cl03978	Mab-21 superfamily	-	-
XP_001976070.2	superfamily	397398	64	306	1.84677e-13	69.6797	cl03978	Mab-21 superfamily	-	-
XP_034670311.1	superfamily	397398	57	298	1.67314e-14	72.7613	cl03978	Mab-21 superfamily	-	-
KAH8340774.1	superfamily	397398	59	310	4.98274e-22	93.9473	cl03978	Mab-21 superfamily	-	-
XP_034136263.1	superfamily	397398	59	309	9.48051e-26	104.348	cl03978	Mab-21 superfamily	-	-
KAH8297854.1	superfamily	397398	59	307	7.98834e-22	93.1769	cl03978	Mab-21 superfamily	-	-
XP_034657269.1	superfamily	397398	59	317	6.68952e-31	118.215	cl03978	Mab-21 superfamily	-	-
KAH8264333.1	superfamily	397398	59	312	6.32412e-24	98.9549	cl03978	Mab-21 superfamily	-	-
KAH8364792.1	superfamily	397398	59	316	2.33306e-25	102.807	cl03978	Mab-21 superfamily	-	-
XP_001352836.2	superfamily	397398	59	321	1.9427e-26	106.274	cl03978	Mab-21 superfamily	-	-
XP_017139301.1	superfamily	397398	59	321	2.83349e-21	92.0213	cl03978	Mab-21 superfamily	-	-
KAH8342458.1	superfamily	397398	59	318	1.66432e-19	86.6285	cl03978	Mab-21 superfamily	-	-
KAH8296868.1	superfamily	397398	59	317	1.78018e-27	108.97	cl03978	Mab-21 superfamily	-	-
XP_036672002.1	superfamily	397398	59	320	1.65075e-21	92.7917	cl03978	Mab-21 superfamily	-	-
XP_034656683.1	superfamily	397398	59	309	1.37137e-26	106.659	cl03978	Mab-21 superfamily	-	-
XP_043649192.1	superfamily	397398	59	312	1.06849e-23	98.5697	cl03978	Mab-21 superfamily	-	-
XP_017031103.1	superfamily	397398	59	303	5.18639e-22	93.9473	cl03978	Mab-21 superfamily	-	-
KAH8239929.1	superfamily	397398	57	312	9.46246e-22	92.7917	cl03978	Mab-21 superfamily	-	-
XP_037719371.1	superfamily	397398	59	315	5.50404e-21	91.2509	cl03978	Mab-21 superfamily	-	-
XP_016992703.2	superfamily	397398	69	329	5.05394e-22	94.3325	cl03978	Mab-21 superfamily	-	-
XP_034119936.1	superfamily	397398	68	317	7.96339e-07	49.6493	cl03978	Mab-21 superfamily	-	-
XP_017114676.1	superfamily	397398	59	320	2.22826e-24	100.496	cl03978	Mab-21 superfamily	-	-
XP_034652212.1	superfamily	397398	69	311	2.99595e-05	45.0269	cl03978	Mab-21 superfamily	-	-
XP_016956305.1	superfamily	397398	69	338	5.82827e-20	88.5545	cl03978	Mab-21 superfamily	-	-
XP_017080227.1	superfamily	397398	55	318	1.08818e-23	98.5697	cl03978	Mab-21 superfamily	-	-
XP_017080226.1	superfamily	397398	56	319	8.77003e-24	98.9549	cl03978	Mab-21 superfamily	-	-
XP_022223979.2	superfamily	397398	72	319	2.10179e-21	92.4065	cl03978	Mab-21 superfamily	-	-
XP_016992526.2	superfamily	397398	59	317	4.60227e-21	91.2509	cl03978	Mab-21 superfamily	-	-
XP_016965181.1	superfamily	397398	59	312	4.35633e-25	102.422	cl03978	Mab-21 superfamily	-	-
XP_016964968.1	superfamily	397398	59	316	8.93633e-21	90.4805	cl03978	Mab-21 superfamily	-	-
XP_016933491.2	superfamily	397398	59	320	3.6089e-23	97.4141	cl03978	Mab-21 superfamily	-	-
XP_041447969.1	superfamily	397398	59	320	9.82976e-31	117.444	cl03978	Mab-21 superfamily	-	-
XP_022215314.2	superfamily	397398	59	317	5.79355e-27	107.814	cl03978	Mab-21 superfamily	-	-
XP_002093290.1	superfamily	397398	59	321	5.69378e-24	99.3401	cl03978	Mab-21 superfamily	-	-
KAH8338256.1	superfamily	397398	59	320	2.78447e-26	105.888	cl03978	Mab-21 superfamily	-	-
XP_041633227.1	superfamily	397398	59	319	2.50276e-24	100.496	cl03978	Mab-21 superfamily	-	-
KAH8288783.1	superfamily	397398	59	314	1.41469e-19	86.6285	cl03978	Mab-21 superfamily	-	-
XP_017121431.1	superfamily	397398	59	324	4.5698e-28	110.896	cl03978	Mab-21 superfamily	-	-
KAH8239079.1	superfamily	397398	59	312	1.31353e-28	112.052	cl03978	Mab-21 superfamily	-	-
XP_017066709.1	superfamily	397398	73	345	1.28636e-24	101.651	cl03978	Mab-21 superfamily	-	-
XP_016934396.1	superfamily	397398	74	325	4.59972e-25	102.807	cl03978	Mab-21 superfamily	-	-
KAH8256236.1	superfamily	397398	59	323	4.15031e-25	102.422	cl03978	Mab-21 superfamily	-	-
KAH8242230.1	superfamily	397398	59	321	3.78169e-24	100.11	cl03978	Mab-21 superfamily	-	-
XP_017011883.2	superfamily	397398	59	304	2.02946e-27	108.585	cl03978	Mab-21 superfamily	-	-
XP_017121771.1	superfamily	397398	73	344	9.33315e-24	99.3401	cl03978	Mab-21 superfamily	-	-
XP_017073924.1	superfamily	397398	60	312	5.48899e-24	99.3401	cl03978	Mab-21 superfamily	-	-
XP_043065872.1	superfamily	397398	57	319	4.04488e-25	102.422	cl03978	Mab-21 superfamily	-	-
KAH8361400.1	superfamily	397398	29	273	6.31117e-26	103.962	cl03978	Mab-21 superfamily	-	-
XP_020817772.1	superfamily	397398	59	312	1.80701e-29	114.363	cl03978	Mab-21 superfamily	-	-
XP_002024221.1	superfamily	397398	59	313	6.94583e-29	112.822	cl03978	Mab-21 superfamily	-	-
XP_039485531.1	superfamily	397398	81	338	5.94581e-22	94.3325	cl03978	Mab-21 superfamily	-	-
KAH8286358.1	superfamily	397398	59	312	2.3655e-30	116.674	cl03978	Mab-21 superfamily	-	-
XP_037718613.1	superfamily	397398	59	309	1.26914e-26	106.659	cl03978	Mab-21 superfamily	-	-
XP_022214235.2	superfamily	397398	67	334	1.70855e-23	98.5697	cl03978	Mab-21 superfamily	-	-
XP_037722261.1	superfamily	397398	70	339	1.45711e-28	112.437	cl03978	Mab-21 superfamily	-	-
XP_002084093.1	superfamily	397398	59	314	2.0747e-27	108.585	cl03978	Mab-21 superfamily	-	-
XP_001971680.1	superfamily	397398	59	309	1.93077e-20	89.7101	cl03978	Mab-21 superfamily	-	-
XP_016969041.1	superfamily	397398	59	304	4.53687e-25	102.422	cl03978	Mab-21 superfamily	-	-
NP_648203.1	superfamily	397398	59	312	1.27532e-27	109.355	cl03978	Mab-21 superfamily	-	-
XP_043647101.1	superfamily	397398	59	316	1.59641e-21	92.7917	cl03978	Mab-21 superfamily	-	-
KAH8252034.1	superfamily	397398	59	310	8.20593e-29	112.437	cl03978	Mab-21 superfamily	-	-		this	sequence	record	may	be	obsolete	or	preliminary)
XP_017129591.1	superfamily	397398	59	304	7.45014e-25	102.036	cl03978	Mab-21 superfamily	-	-		this	sequence	record	may	be	obsolete	or	preliminary)
XP_034659455.1	superfamily	397398	66	335	3.98895e-21	92.0213	cl03978	Mab-21 superfamily	-	-
XP_017042562.1	superfamily	397398	59	312	1.04716e-23	98.5697	cl03978	Mab-21 superfamily	-	-
XP_016925870.2	superfamily	397398	69	338	2.32267e-26	106.274	cl03978	Mab-21 superfamily	-	-
XP_001958347.1	superfamily	397398	59	301	2.69369e-27	108.97	cl03978	Mab-21 superfamily	-	-
KAH8342529.1	superfamily	397398	59	312	2.58779e-31	119.37	cl03978	Mab-21 superfamily	-	-
XP_016990919.2	superfamily	397398	73	339	6.63931e-24	99.7253	cl03978	Mab-21 superfamily	-	-
XP_017027046.1	superfamily	397398	67	326	2.51367e-25	103.577	cl03978	Mab-21 superfamily	-	-
XP_020798822.1	superfamily	397398	67	328	3.1601e-23	97.7993	cl03978	Mab-21 superfamily	-	-
XP_017138500.1	superfamily	397398	66	334	6.97476e-15	73.9169	cl03978	Mab-21 superfamily	-	-
XP_002100839.1	superfamily	397398	469	660	2.55705e-21	95.4881	cl03978	Mab-21 superfamily	N	-
XP_030372256.1	superfamily	397398	68	341	5.14773e-23	97.0289	cl03978	Mab-21 superfamily	-	-
KAH8416060.1	superfamily	397398	68	322	1.10271e-16	78.9245	cl03978	Mab-21 superfamily	-	-
KAH8406876.1	superfamily	397398	59	312	3.26495e-31	118.6	cl03978	Mab-21 superfamily	-	-
XP_037893275.1	superfamily	397398	61	351	3.61918e-33	125.148	cl03978	Mab-21 superfamily	-	-
XP_037886917.1	superfamily	397398	58	335	3.62226e-50	169.832	cl03978	Mab-21 superfamily	-	-
XP_005174894.1	superfamily	397398	60	343	6.07436e-32	122.452	cl03978	Mab-21 superfamily	-	-
XP_011292450.1	superfamily	397398	68	341	3.74916e-10	60.0497	cl03978	Mab-21 superfamily	-	-
XP_005177864.2	superfamily	397398	63	340	1.7581e-51	174.069	cl03978	Mab-21 superfamily	-	-
XP_005176179.1	superfamily	397398	405	660	7.04341e-21	94.3325	cl03978	Mab-21 superfamily	-	-
KNC21808.1	superfamily	397398	60	342	2.31777e-26	106.274	cl03978	Mab-21 superfamily	-	-
XP_023295042.2	superfamily	397398	61	338	8.74785e-49	167.135	cl03978	Mab-21 superfamily	-	-
XP_037821062.1	superfamily	397398	61	338	4.23988e-49	168.291	cl03978	Mab-21 superfamily	-	-
P0DV12.1	superfamily	397398	61	338	7.71415e-48	163.668	cl03978	Mab-21 superfamily	-	-
XP_019846859.1	superfamily	397398	63	349	1.03488e-33	126.304	cl03978	Mab-21 superfamily	-	-
XP_039954424.1	superfamily	397398	62	348	2.22649e-35	130.926	cl03978	Mab-21 superfamily	-	-
XP_018788607.1	superfamily	397398	62	325	9.76334e-26	104.733	cl03978	Mab-21 superfamily	-	-
XP_039955909.1	superfamily	397398	55	329	4.48625e-48	164.824	cl03978	Mab-21 superfamily	-	-
XP_004522701.1	superfamily	397398	60	324	1.5483e-26	107.044	cl03978	Mab-21 superfamily	-	-
XP_036330832.1	superfamily	397398	62	349	1.2127e-32	123.608	cl03978	Mab-21 superfamily	-	-
XP_036328001.1	superfamily	397398	60	338	5.35126e-46	161.742	cl03978	Mab-21 superfamily	-	-
XP_036332743.1	superfamily	397398	55	302	1.0716e-43	150.957	cl03978	Mab-21 superfamily	-	-
XP_011191179.1	superfamily	397398	61	345	1.28023e-24	101.651	cl03978	Mab-21 superfamily	-	-
XP_011183924.1	superfamily	397398	35	299	2.03543e-44	156.35	cl03978	Mab-21 superfamily	-	-
XP_028901239.1	superfamily	397398	55	329	3.13774e-47	162.898	cl03978	Mab-21 superfamily	-	-
CAD7078499.1	superfamily	397398	40	307	2.2047e-41	147.875	cl03978	Mab-21 superfamily	-	-
XP_037902424.1	superfamily	397398	62	329	8.8706e-42	148.646	cl03978	Mab-21 superfamily	-	-
XP_037926751.1	superfamily	397398	60	340	2.11138e-32	122.837	cl03978	Mab-21 superfamily	-	-
XP_001660110.2	superfamily	397398	485	671	3.95795e-20	91.6361	cl03978	Mab-21 superfamily	N	-
KAG4079469.1	superfamily	397398	456	569	3.09479e-20	91.2509	cl03978	Mab-21 superfamily	N	-
KAG4079469.1	superfamily	397398	66	211	1.02795e-17	83.9321	cl03978	Mab-21 superfamily	C	-
XP_037041893.1	superfamily	397398	456	569	2.3102e-21	94.3325	cl03978	Mab-21 superfamily	N	-
KAG4077864.1	superfamily	397398	68	350	1.17854e-40	145.564	cl03978	Mab-21 superfamily	-	-
XP_037043927.1	superfamily	397398	66	344	1.03858e-37	138.245	cl03978	Mab-21 superfamily	-	-
XP_037051890.1	superfamily	397398	68	350	2.53027e-40	144.408	cl03978	Mab-21 superfamily	-	-
KAG4075939.1	superfamily	397398	88	367	1.32864e-41	149.031	cl03978	Mab-21 superfamily	-	-
XP_037029530.1	superfamily	397398	88	367	2.83194e-41	148.26	cl03978	Mab-21 superfamily	-	-
XP_016913330.2	superfamily	397398	69	358	2.51424e-39	142.482	cl03978	Mab-21 superfamily	-	-
XP_031771456.1	superfamily	397398	71	379	3.24125e-34	128.23	cl03978	Mab-21 superfamily	-	-
XP_043784677.1	superfamily	397398	93	387	3.72541e-37	136.704	cl03978	Mab-21 superfamily	-	-
XP_003396559.2(Warning:	superfamily	397398	68	368	1.30285e-35	132.467	cl03978	Mab-21 superfamily	-	-
XP_020719375.1(Warning:	superfamily	397398	87	387	2.18918e-35	132.467	cl03978	Mab-21 superfamily	-	-
XP_043586830.1	superfamily	397398	69	374	1.55943e-28	113.592	cl03978	Mab-21 superfamily	-	-
XP_033364414.1	superfamily	397398	87	388	1.84315e-33	127.074	cl03978	Mab-21 superfamily	-	-
XP_033176589.1	superfamily	397398	68	368	6.50255e-32	122.452	cl03978	Mab-21 superfamily	-	-
XP_026671970.1	superfamily	397398	68	365	3.06677e-39	142.868	cl03978	Mab-21 superfamily	-	-
XP_017763734.1	superfamily	397398	64	363	9.3713e-27	108.2	cl03978	Mab-21 superfamily	-	-
XP_043519163.1	superfamily	397398	69	361	2.18691e-36	135.164	cl03978	Mab-21 superfamily	-	-
KAF3423834.1	superfamily	397398	69	364	2.3689e-34	129.386	cl03978	Mab-21 superfamily	-	-
XP_017787783.1	superfamily	397398	69	314	1.02193e-26	107.429	cl03978	Mab-21 superfamily	-	-
KOX71896.1	superfamily	397398	101	397	1.36563e-35	133.238	cl03978	Mab-21 superfamily	-	-
XP_043256799.1	superfamily	397398	74	368	9.12049e-38	138.245	cl03978	Mab-21 superfamily	-	-
XP_033340253.1	superfamily	397398	66	356	1.57843e-37	137.09	cl03978	Mab-21 superfamily	-	-
XP_033340254.1	superfamily	397398	69	354	6.33782e-35	130.156	cl03978	Mab-21 superfamily	-	-
XP_031826485.1	superfamily	397398	69	352	3.41462e-35	131.312	cl03978	Mab-21 superfamily	-	-
XP_015435190.1	superfamily	397398	72	368	3.3546e-38	139.786	cl03978	Mab-21 superfamily	-	-
XP_012143732.1	superfamily	397398	50	325	3.02018e-34	127.845	cl03978	Mab-21 superfamily	-	-
XP_029044637.1	superfamily	397398	69	361	2.49083e-33	126.304	cl03978	Mab-21 superfamily	-	-
KAG7211496.1	superfamily	397398	71	360	7.33062e-36	133.623	cl03978	Mab-21 superfamily	-	-
XP_012228007.1	superfamily	397398	70	350	3.15474e-42	150.186	cl03978	Mab-21 superfamily	-	-
XP_025262517.1	superfamily	397398	70	356	2.79063e-38	139.786	cl03978	Mab-21 superfamily	-	-
XP_025262518.1	superfamily	397398	70	349	5.36302e-37	135.934	cl03978	Mab-21 superfamily	-	-
XP_029661955.1	superfamily	397398	69	360	6.2528e-39	141.327	cl03978	Mab-21 superfamily	-	-
XP_029166144.1	superfamily	397398	69	372	1.53623e-35	132.467	cl03978	Mab-21 superfamily	-	-
KAG5338142.1	superfamily	397398	70	361	5.13774e-41	146.72	cl03978	Mab-21 superfamily	-	-
KAG5307687.1	superfamily	397398	70	360	3.24536e-41	147.49	cl03978	Mab-21 superfamily	-	-
XP_012062748.1	superfamily	397398	70	361	1.04168e-38	140.556	cl03978	Mab-21 superfamily	-	-
XP_018406844.1	superfamily	397398	44	317	1.55403e-37	136.319	cl03978	Mab-21 superfamily	-	-
XP_036146504.1	superfamily	397398	71	315	4.64565e-18	83.1617	cl03978	Mab-21 superfamily	-	-
XP_036146502.1	superfamily	397398	71	374	2.39394e-37	137.475	cl03978	Mab-21 superfamily	-	-
XP_011637537.1	superfamily	397398	71	360	2.01126e-38	140.171	cl03978	Mab-21 superfamily	-	-
XP_039305023.1	superfamily	397398	70	352	4.99382e-42	149.416	cl03978	Mab-21 superfamily	-	-
XP_039305022.1	superfamily	397398	70	365	1.94752e-42	150.572	cl03978	Mab-21 superfamily	-	-
TGZ58170.1	superfamily	397398	70	304	1.43538e-19	87.3989	cl03978	Mab-21 superfamily	-	-
XP_024871031.1	superfamily	397398	70	361	9.45255e-39	140.942	cl03978	Mab-21 superfamily	-	-
XP_024871030.1	superfamily	397398	90	381	6.61419e-39	141.712	cl03978	Mab-21 superfamily	-	-
XP_018366990.1	superfamily	397398	70	358	1.73748e-40	145.564	cl03978	Mab-21 superfamily	-	-
XP_018311077.1	superfamily	397398	70	361	1.15489e-43	154.038	cl03978	Mab-21 superfamily	-	-
KYN43596.1	superfamily	397398	93	280	6.79635e-32	120.141	cl03978	Mab-21 superfamily	N	-
XP_011878529.1	superfamily	397398	72	357	7.81696e-40	144.023	cl03978	Mab-21 superfamily	-	-
XP_011878531.1	superfamily	397398	70	366	5.00619e-34	128.23	cl03978	Mab-21 superfamily	-	-
XP_014485404.1	superfamily	397398	68	357	1.20561e-36	134.008	cl03978	Mab-21 superfamily	-	-
XP_025163166.1	superfamily	397398	74	357	1.61272e-26	107.814	cl03978	Mab-21 superfamily	-	-
XP_025157443.1	superfamily	397398	100	385	2.86481e-38	140.171	cl03978	Mab-21 superfamily	-	-
XP_032688730.1	superfamily	397398	68	351	1.94661e-37	137.475	cl03978	Mab-21 superfamily	-	-
XP_032688739.1	superfamily	397398	32	315	5.36302e-38	138.245	cl03978	Mab-21 superfamily	-	-
XP_020281521.1	superfamily	397398	67	353	6.87178e-38	138.63	cl03978	Mab-21 superfamily	-	-
XP_020295044.1	superfamily	397398	69	369	5.53055e-38	138.245	cl03978	Mab-21 superfamily	-	-
XP_043503422.1	superfamily	397398	71	353	1.62126e-41	147.875	cl03978	Mab-21 superfamily	-	-
XP_015183496.1	superfamily	397398	72	352	2.70293e-34	128.615	cl03978	Mab-21 superfamily	-	-
XP_014601316.1	superfamily	397398	71	354	7.4394e-45	156.735	cl03978	Mab-21 superfamily	-	-
XP_015183488.1	superfamily	397398	72	358	7.85091e-39	140.942	cl03978	Mab-21 superfamily	-	-
XP_046823706.1	superfamily	397398	72	352	1.91662e-35	131.697	cl03978	Mab-21 superfamily	-	-
XP_046823707.1	superfamily	397398	72	344	2.85551e-34	128.23	cl03978	Mab-21 superfamily	-	-
XP_046823702.1	superfamily	397398	72	355	1.73708e-35	131.697	cl03978	Mab-21 superfamily	-	-
XP_035729325.1	superfamily	397398	79	359	9.26424e-40	143.253	cl03978	Mab-21 superfamily	-	-
XP_035729326.1	superfamily	397398	79	351	6.59146e-39	140.942	cl03978	Mab-21 superfamily	-	-
XP_035729324.1	superfamily	397398	79	362	1.26503e-39	143.253	cl03978	Mab-21 superfamily	-	-
XP_043672258.1	superfamily	397398	68	352	5.84366e-34	127.845	cl03978	Mab-21 superfamily	-	-
KAF7394997.1	superfamily	397398	68	352	2.66939e-34	128.615	cl03978	Mab-21 superfamily	-	-
XP_014207309.1	superfamily	397398	69	357	1.56199e-50	171.758	cl03978	Mab-21 superfamily	-	-
XP_031780375.1	superfamily	397398	80	366	1.33785e-37	136.704	cl03978	Mab-21 superfamily	-	-
OXU21542.1	superfamily	397398	82	364	1.83389e-37	136.704	cl03978	Mab-21 superfamily	-	-
XP_014221756.1	superfamily	397398	71	360	6.92972e-48	166.75	cl03978	Mab-21 superfamily	-	-
XP_023314151.1	superfamily	397398	67	348	3.19102e-50	169.832	cl03978	Mab-21 superfamily	-	-
XP_023314086.1	superfamily	397398	67	391	3.43192e-49	168.291	cl03978	Mab-21 superfamily	-	-
XP_033222613.1	superfamily	397398	137	251	1.74742e-28	110.126	cl03978	Mab-21 superfamily	N	-
XP_033222612.1	superfamily	397398	74	354	1.07891e-43	160.202	cl03978	Mab-21 superfamily	-	-
XP_043474893.1	superfamily	397398	77	359	6.47662e-44	154.424	cl03978	Mab-21 superfamily	-	-
XP_044014763.1	superfamily	397398	68	356	1.29436e-45	159.046	cl03978	Mab-21 superfamily	-	-
XP_034941669.1	superfamily	397398	66	351	6.07006e-46	161.742	cl03978	Mab-21 superfamily	-	-
XP_034941668.1	superfamily	397398	71	356	5.57138e-46	162.128	cl03978	Mab-21 superfamily	-	-
XP_034941667.1	superfamily	397398	137	422	2.16312e-45	161.742	cl03978	Mab-21 superfamily	-	-
CAG5082526.1	superfamily	397398	475	794	8.32677e-35	134.393	cl03978	Mab-21 superfamily	-	-
KAG8038333.1	superfamily	397398	68	317	9.17131e-34	127.46	cl03978	Mab-21 superfamily	-	-
XP_044587965.1	superfamily	397398	70	346	4.37044e-42	151.342	cl03978	Mab-21 superfamily	-	-
CAD6232954.1	superfamily	397398	124	443	3.89716e-33	128.23	cl03978	Mab-21 superfamily	-	-
KAH0535299.1	superfamily	397398	70	263	7.07992e-24	97.4141	cl03978	Mab-21 superfamily	C	-
XP_044587964.1	superfamily	397398	70	384	1.3724e-35	134.393	cl03978	Mab-21 superfamily	-	-
XP_008550568.1	superfamily	397398	69	338	4.77175e-43	154.424	cl03978	Mab-21 superfamily	-	-
XP_008550544.1	superfamily	397398	69	338	4.84955e-43	154.424	cl03978	Mab-21 superfamily	-	-
XP_015121701.1	superfamily	397398	68	343	1.23439e-42	152.883	cl03978	Mab-21 superfamily	-	-
XP_011299675.1	superfamily	397398	30	315	2.4654e-43	154.038	cl03978	Mab-21 superfamily	-	-
XP_011299672.1	superfamily	397398	69	354	4.37529e-43	154.038	cl03978	Mab-21 superfamily	-	-
XP_043286698.1	superfamily	397398	68	323	3.43512e-42	151.727	cl03978	Mab-21 superfamily	-	-
XP_015586062.1	superfamily	397398	73	352	1.89223e-44	156.35	cl03978	Mab-21 superfamily	-	-
XP_046734940.1	superfamily	397398	69	357	9.80808e-43	150.957	cl03978	Mab-21 superfamily	-	-
XP_015521607.1	superfamily	397398	69	350	2.07955e-43	153.653	cl03978	Mab-21 superfamily	-	-
XP_046586555.1	superfamily	397398	69	365	1.75687e-40	145.949	cl03978	Mab-21 superfamily	-	-
XP_012268501.1	superfamily	397398	70	367	8.94736e-47	163.668	cl03978	Mab-21 superfamily	-	-
XP_012268500.1	superfamily	397398	70	393	5.35985e-43	154.038	cl03978	Mab-21 superfamily	-	-
XP_037300365.1	superfamily	397398	91	381	8.76002e-49	167.52	cl03978	Mab-21 superfamily	-	-
XP_026328986.1	superfamily	397398	78	367	3.19564e-41	147.105	cl03978	Mab-21 superfamily	-	-
XP_026324102.1	superfamily	397398	70	359	3.50204e-47	162.513	cl03978	Mab-21 superfamily	-	-
CAB3236963.1	superfamily	397398	71	360	4.13348e-36	133.238	cl03978	Mab-21 superfamily	-	-
XP_022834244.1	superfamily	397398	67	354	1.04407e-42	152.883	cl03978	Mab-21 superfamily	-	-
KAH9642882.1	superfamily	397398	67	283	1.17956e-18	85.4729	cl03978	Mab-21 superfamily	-	-
XP_035428842.1	superfamily	397398	67	354	1.10004e-41	150.186	cl03978	Mab-21 superfamily	-	-
KAF9422829.1	superfamily	397398	67	352	3.67627e-45	159.046	cl03978	Mab-21 superfamily	-	-		this	sequence	record	may	be	obsolete	or	preliminary)
XP_022834320.1	superfamily	397398	73	364	2.79348e-41	147.105	cl03978	Mab-21 superfamily	-	-
XP_035429681.1	superfamily	397398	73	364	1.3493e-40	145.179	cl03978	Mab-21 superfamily	-	-
XP_021181938.1	superfamily	397398	67	354	2.48273e-41	149.416	cl03978	Mab-21 superfamily	-	-
XP_021199182.1	superfamily	397398	76	367	3.04423e-39	141.712	cl03978	Mab-21 superfamily	-	-
PCG67220.1(Warning:	superfamily	397398	76	367	4.12672e-41	146.72	cl03978	Mab-21 superfamily	-	-
XP_026729733.1	superfamily	397398	67	354	4.17044e-44	156.735	cl03978	Mab-21 superfamily	-	-
XP_026725829.1	superfamily	397398	73	364	5.39658e-50	169.832	cl03978	Mab-21 superfamily	-	-
OWR44539.1	superfamily	397398	133	408	3.3077e-47	165.594	cl03978	Mab-21 superfamily	-	-
OWR52954.1	superfamily	397398	498	681	8.43623e-06	48.4937	cl03978	Mab-21 superfamily	N	-
CAH0727993.1	superfamily	397398	68	358	5.37927e-49	169.832	cl03978	Mab-21 superfamily	-	-
CAH0722385.1	superfamily	397398	44	336	2.32925e-47	162.128	cl03978	Mab-21 superfamily	-	-
XP_045455738.1	superfamily	397398	73	365	4.24697e-45	156.735	cl03978	Mab-21 superfamily	-	-
XP_045761691.1	superfamily	397398	73	363	5.95331e-50	169.832	cl03978	Mab-21 superfamily	-	-
XP_045764924.1	superfamily	397398	77	391	3.1882e-42	150.186	cl03978	Mab-21 superfamily	-	-
XP_045764926.1	superfamily	397398	62	376	5.4089e-42	149.031	cl03978	Mab-21 superfamily	-	-
XP_034824854.1	superfamily	397398	74	388	1.369e-44	156.35	cl03978	Mab-21 superfamily	-	-
XP_023950456.1	superfamily	397398	74	361	1.6036e-49	168.676	cl03978	Mab-21 superfamily	-	-
XP_039748611.1	superfamily	397398	67	358	2.81191e-50	173.684	cl03978	Mab-21 superfamily	-	-
XP_039765367.1	superfamily	397398	77	368	2.30691e-51	173.298	cl03978	Mab-21 superfamily	-	-
XP_045534249.1	superfamily	397398	66	413	1.62896e-46	164.824	cl03978	Mab-21 superfamily	-	-
XP_013166729.1	superfamily	397398	58	347	5.47576e-50	169.446	cl03978	Mab-21 superfamily	-	-
XP_013144436.1	superfamily	397398	74	363	4.95204e-51	172.913	cl03978	Mab-21 superfamily	-	-
CAG4986931.1	superfamily	397398	66	357	2.64629e-48	167.906	cl03978	Mab-21 superfamily	-	-
VVD06092.1	superfamily	397398	69	368	2.30143e-51	173.684	cl03978	Mab-21 superfamily	-	-
CAF4755886.1	superfamily	397398	66	296	3.19278e-28	112.437	cl03978	Mab-21 superfamily	-	-
RVE46575.1	superfamily	397398	152	459	1.69371e-47	165.594	cl03978	Mab-21 superfamily	-	-
RVE49278.1	superfamily	397398	23	307	1.82777e-47	164.439	cl03978	Mab-21 superfamily	-	-
XP_028162493.1	superfamily	397398	66	356	2.16178e-48	168.676	cl03978	Mab-21 superfamily	-	-
XP_031769808.1	superfamily	397398	58	347	1.11124e-46	161.357	cl03978	Mab-21 superfamily	-	-
XP_013184431.1	superfamily	397398	169	461	2.84433e-47	165.594	cl03978	Mab-21 superfamily	-	-
XP_013183468.1	superfamily	397398	69	366	1.69975e-45	158.276	cl03978	Mab-21 superfamily	-	-
GBP47541.1	superfamily	397398	64	343	6.62428e-48	166.75	cl03978	Mab-21 superfamily	-	-
XP_011562341.2	superfamily	397398	66	358	4.28078e-48	168.291	cl03978	Mab-21 superfamily	-	-
XP_044731828.1	superfamily	397398	57	339	1.0771e-42	149.801	cl03978	Mab-21 superfamily	-	-
XP_026479121.1	superfamily	397398	72	360	2.45859e-44	155.964	cl03978	Mab-21 superfamily	-	-
XP_025988393.1(Warning:	superfamily	397398	92	376	3.41103e-41	149.801	cl03978	Mab-21 superfamily	-	-
XP_046675930.1	superfamily	397398	70	328	3.91919e-37	134.393	cl03978	Mab-21 superfamily	-	-
KAF6200520.1	superfamily	397398	77	356	2.83262e-38	141.712	cl03978	Mab-21 superfamily	-	-
KAF6202232.1	superfamily	397398	74	362	4.2253e-46	160.972	cl03978	Mab-21 superfamily	-	-
XP_014271406.1	superfamily	397398	79	361	2.1469e-40	145.179	cl03978	Mab-21 superfamily	-	-
KAE8746464.1	superfamily	397398	160	441	2.48124e-38	141.327	cl03978	Mab-21 superfamily	-	-
XP_026276634.1	superfamily	397398	194	490	3.57957e-37	139.016	cl03978	Mab-21 superfamily	-	-
XP_026274094.1	superfamily	397398	85	377	1.75163e-41	150.572	cl03978	Mab-21 superfamily	-	-
XP_026284632.1	superfamily	397398	76	375	2.21075e-36	134.778	cl03978	Mab-21 superfamily	-	-
XP_026279286.1	superfamily	397398	36	335	3.74043e-30	117.059	cl03978	Mab-21 superfamily	-	-
XP_034255077.1	superfamily	397398	83	380	5.23389e-41	149.031	cl03978	Mab-21 superfamily	-	-
XP_034245458.1	superfamily	397398	203	477	3.38637e-35	133.623	cl03978	Mab-21 superfamily	-	-
XP_034254736.1	superfamily	397398	69	395	6.59602e-49	167.906	cl03978	Mab-21 superfamily	-	-
PSN35749.1	superfamily	397398	69	349	1.04417e-50	172.143	cl03978	Mab-21 superfamily	-	-
XP_023707383.1	superfamily	397398	69	349	1.40456e-48	167.135	cl03978	Mab-21 superfamily	-	-
XP_023725369.1	superfamily	397398	79	392	1.88477e-50	174.069	cl03978	Mab-21 superfamily	-	-
XP_021924070.1	superfamily	397398	69	350	3.45663e-50	171.372	cl03978	Mab-21 superfamily	-	-
XP_021924071.1	superfamily	397398	69	350	1.71002e-49	167.906	cl03978	Mab-21 superfamily	-	-
CAB3384836.1	superfamily	397398	90	363	1.09328e-35	132.082	cl03978	Mab-21 superfamily	-	-
CAB3384833.1	superfamily	397398	91	363	2.51168e-30	121.296	cl03978	Mab-21 superfamily	-	-
CAB3384833.1	superfamily	397398	470	771	9.03222e-29	116.674	cl03978	Mab-21 superfamily	-	-
XP_014668761.1	superfamily	397398	351	641	8.60945e-08	54.2717	cl03978	Mab-21 superfamily	-	-
PIK39412.1	superfamily	397398	155	396	5.54346e-33	125.534	cl03978	Mab-21 superfamily	-	-
XP_033098732.1	superfamily	397398	626	926	6.22727e-12	67.3685	cl03978	Mab-21 superfamily	-	-
XP_033109307.1	superfamily	397398	621	924	6.4943e-10	61.2053	cl03978	Mab-21 superfamily	-	-
XP_033124527.1	superfamily	397398	440	702	5.45308e-36	137.475	cl03978	Mab-21 superfamily	-	-
XP_033100664.1	superfamily	397398	992	1215	1.5428e-33	131.312	cl03978	Mab-21 superfamily	N	-
XP_033116417.1	superfamily	397398	354	636	2.68021e-11	64.6721	cl03978	Mab-21 superfamily	-	-
XP_033106383.1	superfamily	397398	131	358	8.20446e-23	99.3401	cl03978	Mab-21 superfamily	-	-
XP_033111273.1	superfamily	397398	573	863	2.34465e-16	80.4653	cl03978	Mab-21 superfamily	-	-
XP_033120288.1	superfamily	397398	177	357	9.95036e-22	95.8733	cl03978	Mab-21 superfamily	N	-
XP_033121068.1	superfamily	397398	170	342	3.07367e-24	103.192	cl03978	Mab-21 superfamily	N	-
XP_033122261.1	superfamily	397398	177	352	5.66777e-35	133.623	cl03978	Mab-21 superfamily	N	-
XP_033120355.1	superfamily	397398	99	350	2.42976e-24	103.577	cl03978	Mab-21 superfamily	-	-
XP_033120701.1	superfamily	397398	99	367	3.742e-28	111.666	cl03978	Mab-21 superfamily	-	-		this	sequence	record	may	be	obsolete	or	preliminary)
XP_033115944.1	superfamily	397398	119	346	3.94337e-23	100.11	cl03978	Mab-21 superfamily	-	-		this	sequence	record	may	be	obsolete	or	preliminary)
XP_033110280.1	superfamily	397398	149	389	1.29661e-30	118.985	cl03978	Mab-21 superfamily	-	-
XP_033119761.1	superfamily	397398	166	338	1.97421e-25	106.659	cl03978	Mab-21 superfamily	N	-
XP_033118429.1	superfamily	397398	175	346	3.6422e-30	119.756	cl03978	Mab-21 superfamily	N	-
XP_033108468.1	superfamily	397398	171	344	3.42433e-25	105.888	cl03978	Mab-21 superfamily	N	-
XP_033119942.1	superfamily	397398	109	309	6.79007e-25	102.807	cl03978	Mab-21 superfamily	N	-
XP_033118758.1	superfamily	397398	481	692	1.27278e-33	130.541	cl03978	Mab-21 superfamily	N	-
XP_033113166.1	superfamily	397398	201	373	6.22328e-28	113.978	cl03978	Mab-21 superfamily	N	-
XP_033118432.1	superfamily	397398	179	352	1.53927e-29	117.059	cl03978	Mab-21 superfamily	N	-
XP_033098602.1	superfamily	397398	114	376	2.72793e-43	152.112	cl03978	Mab-21 superfamily	-	-
XP_033095722.1	superfamily	397398	179	350	1.34444e-26	110.126	cl03978	Mab-21 superfamily	N	-
XP_033119756.1	superfamily	397398	107	371	2.15265e-43	159.046	cl03978	Mab-21 superfamily	-	-
XP_033119756.1	superfamily	397398	533	811	1.8486e-42	156.35	cl03978	Mab-21 superfamily	-	-
XP_033117665.1	superfamily	397398	63	353	1.47257e-26	110.126	cl03978	Mab-21 superfamily	-	-
XP_033095315.1	superfamily	397398	159	353	2.5264e-25	106.274	cl03978	Mab-21 superfamily	N	-
XP_033104051.1	superfamily	397398	175	349	1.73732e-19	89.3249	cl03978	Mab-21 superfamily	N	-
XP_033118418.1	superfamily	397398	61	348	1.7887e-30	121.296	cl03978	Mab-21 superfamily	-	-
XP_033104046.1	superfamily	397398	104	349	1.1238e-21	95.8733	cl03978	Mab-21 superfamily	-	-
XP_033117673.1	superfamily	397398	174	341	5.14531e-26	108.2	cl03978	Mab-21 superfamily	N	-
XP_033116348.1	superfamily	397398	113	386	1.01205e-40	145.949	cl03978	Mab-21 superfamily	-	-
XP_033125553.1	superfamily	397398	269	508	1.11836e-26	109.355	cl03978	Mab-21 superfamily	-	-
XP_033100614.1	superfamily	397398	124	362	3.81216e-24	102.807	cl03978	Mab-21 superfamily	-	-
XP_033115890.1	superfamily	397398	132	341	1.09561e-21	95.8733	cl03978	Mab-21 superfamily	N	-
XP_033114490.1	superfamily	397398	164	397	2.88651e-29	115.518	cl03978	Mab-21 superfamily	-	-
XP_033100616.1	superfamily	397398	112	362	4.64895e-25	105.503	cl03978	Mab-21 superfamily	-	-
XP_033121164.1	superfamily	397398	118	338	4.15273e-27	111.666	cl03978	Mab-21 superfamily	-	-
XP_033098209.1	superfamily	397398	182	350	4.05573e-25	103.962	cl03978	Mab-21 superfamily	N	-
XP_033110210.1	superfamily	397398	188	352	1.63052e-18	86.2433	cl03978	Mab-21 superfamily	N	-
XP_033116347.1	superfamily	397398	116	383	5.26173e-43	151.727	cl03978	Mab-21 superfamily	-	-
XP_033108690.1	superfamily	397398	57	313	1.58591e-48	166.75	cl03978	Mab-21 superfamily	-	-
XP_033108720.1	superfamily	397398	85	351	9.80962e-34	128.23	cl03978	Mab-21 superfamily	-	-
XP_033108685.1	superfamily	397398	86	355	7.45462e-40	144.794	cl03978	Mab-21 superfamily	-	-
XP_033108691.1	superfamily	397398	57	313	1.39522e-42	150.957	cl03978	Mab-21 superfamily	-	-
XP_033108723.1	superfamily	397398	63	321	8.31462e-48	165.209	cl03978	Mab-21 superfamily	-	-
XP_033108695.1	superfamily	397398	57	315	9.75644e-48	164.824	cl03978	Mab-21 superfamily	-	-
XP_006812022.1	superfamily	397398	867	1112	3.7449e-33	130.156	cl03978	Mab-21 superfamily	-	-
XP_002731347.1	superfamily	397398	855	1054	1.02237e-36	140.556	cl03978	Mab-21 superfamily	N	-
XP_006821170.1	superfamily	397398	108	394	7.9752e-37	139.401	cl03978	Mab-21 superfamily	-	-
XP_002741029.1	superfamily	397398	182	414	1.24393e-29	118.215	cl03978	Mab-21 superfamily	-	-
XP_002738712.1	superfamily	397398	74	375	1.07151e-30	119.756	cl03978	Mab-21 superfamily	-	-
XP_006821436.1	superfamily	397398	74	366	5.46917e-38	137.86	cl03978	Mab-21 superfamily	-	-
EKC35826.1(Warning:	superfamily	397398	236	366	1.54548e-18	86.6285	cl03978	Mab-21 superfamily	N	-
XP_019919862.1(Warning:	superfamily	397398	182	317	1.2407e-11	65.8277	cl03978	Mab-21 superfamily	N	-
EKC17707.1(Warning:	superfamily	397398	148	295	2.05467e-21	94.7177	cl03978	Mab-21 superfamily	N	-
EKC39208.1(Warning:	superfamily	397398	110	293	3.02214e-14	73.5317	cl03978	Mab-21 superfamily	N	-
CAF0964412.1	superfamily	397398	418	694	8.06269e-18	84.3173	cl03978	Mab-21 superfamily	-	-
CAF0831043.1	superfamily	397398	404	687	7.6972e-23	99.3401	cl03978	Mab-21 superfamily	-	-
CAF1248887.1	superfamily	397398	176	364	6.84328e-20	90.4805	cl03978	Mab-21 superfamily	N	-
CAF1499840.1	superfamily	397398	159	378	2.32061e-32	125.534	cl03978	Mab-21 superfamily	-	-
CAF0913093.1	superfamily	397398	150	339	1.44595e-18	85.8581	cl03978	Mab-21 superfamily	N	-
CAF1192052.1	superfamily	397398	114	337	2.66259e-34	130.541	cl03978	Mab-21 superfamily	-	-
CAF1070725.1	superfamily	397398	440	682	1.72219e-05	47.3381	cl03978	Mab-21 superfamily	C	-
CAF0939108.1	superfamily	397398	131	352	1.76903e-36	136.319	cl03978	Mab-21 superfamily	-	-
CAF1441191.1	superfamily	397398	124	340	1.14008e-23	101.266	cl03978	Mab-21 superfamily	-	-
CAF1453286.1	superfamily	397398	153	321	4.07812e-17	81.6209	cl03978	Mab-21 superfamily	N	-
CAF0926685.1	superfamily	397398	189	354	6.66379e-19	85.8581	cl03978	Mab-21 superfamily	N	-
CAF0951131.1	superfamily	397398	206	369	1.4918e-15	77.7689	cl03978	Mab-21 superfamily	N	-
CAF0885272.1	superfamily	397398	132	391	9.31102e-11	62.3609	cl03978	Mab-21 superfamily	-	-
CAF0836488.1	superfamily	397398	132	391	2.16791e-12	68.5241	cl03978	Mab-21 superfamily	-	-
CAF0914378.1	superfamily	397398	405	682	2.01977e-21	95.1029	cl03978	Mab-21 superfamily	-	-
CAF1539538.1	superfamily	397398	45	300	1.17576e-18	84.3173	cl03978	Mab-21 superfamily	-	-
CAF1145890.1	superfamily	397398	122	423	1.08836e-19	88.9397	cl03978	Mab-21 superfamily	-	-
CAF2063139.1	superfamily	397398	115	345	2.06487e-20	91.6361	cl03978	Mab-21 superfamily	-	-
CAF2171418.1	superfamily	397398	214	383	1.64491e-20	93.5621	cl03978	Mab-21 superfamily	N	-
CAF5006923.1	superfamily	397398	214	383	5.10086e-21	92.0213	cl03978	Mab-21 superfamily	N	-
CAF3222641.1	superfamily	397398	195	364	3.90065e-20	91.6361	cl03978	Mab-21 superfamily	N	-
CAF3778859.1	superfamily	397398	195	364	4.41156e-20	91.2509	cl03978	Mab-21 superfamily	N	-
CAF2101831.1	superfamily	397398	170	364	4.69715e-27	110.511	cl03978	Mab-21 superfamily	N	-
CAF2063789.1	superfamily	397398	171	365	4.641e-27	110.511	cl03978	Mab-21 superfamily	N	-
CAF1026316.1	superfamily	397398	514	683	5.66419e-21	95.1029	cl03978	Mab-21 superfamily	N	-
CAF4779156.1	superfamily	397398	196	390	5.68064e-27	110.511	cl03978	Mab-21 superfamily	N	-
CAF1521889.1	superfamily	397398	817	1070	1.06106e-14	75.8429	cl03978	Mab-21 superfamily	-	-
CAF3402778.1	superfamily	397398	366	642	1.08359e-26	110.511	cl03978	Mab-21 superfamily	-	-
CAF2028569.1	superfamily	397398	366	623	1.45168e-18	86.6285	cl03978	Mab-21 superfamily	-	-
CAF4445601.1	superfamily	397398	234	510	1.97495e-25	106.274	cl03978	Mab-21 superfamily	-	-
CAF2848938.1	superfamily	397398	170	361	3.32174e-25	105.118	cl03978	Mab-21 superfamily	N	-
CAF3976699.1	superfamily	397398	146	373	1.25135e-32	126.304	cl03978	Mab-21 superfamily	-	-
CAF3598492.1	superfamily	397398	401	683	1.71691e-20	92.4065	cl03978	Mab-21 superfamily	-	-
CAF2612416.1	superfamily	397398	401	683	3.53393e-22	97.4141	cl03978	Mab-21 superfamily	-	-
CAF3927332.1	superfamily	397398	33	315	2.53658e-24	100.881	cl03978	Mab-21 superfamily	-	-
CAF2743849.1	superfamily	397398	409	685	3.0576e-26	109.355	cl03978	Mab-21 superfamily	-	-
XP_009031934.1	superfamily	397398	115	353	2.24825e-13	69.6797	cl03978	Mab-21 superfamily	-	-
XP_009012216.1	superfamily	397398	238	492	9.29216e-21	92.4065	cl03978	Mab-21 superfamily	-	-
XP_009015257.1	superfamily	397398	94	363	3.51493e-24	100.496	cl03978	Mab-21 superfamily	-	-
CAH1786902.1	superfamily	397398	294	619	3.78176e-19	88.1693	cl03978	Mab-21 superfamily	-	-
CAH1779884.1	superfamily	397398	176	394	4.99693e-24	100.496	cl03978	Mab-21 superfamily	-	-
CAH1791828.1	superfamily	397398	180	400	4.16723e-15	75.0725	cl03978	Mab-21 superfamily	-	-
CAH1788517.1	superfamily	397398	62	328	1.88452e-35	130.926	cl03978	Mab-21 superfamily	-	-
CAH1774968.1	superfamily	397398	58	328	1.80438e-33	125.919	cl03978	Mab-21 superfamily	-	-
KAI0224237.1	superfamily	397398	359	555	1.40774e-33	130.926	cl03978	Mab-21 superfamily	N	-
KAI0207374.1	superfamily	397398	464	753	2.51809e-39	147.105	cl03978	Mab-21 superfamily	-	-
KAI0221572.1	superfamily	397398	177	397	2.37362e-38	144.408	cl03978	Mab-21 superfamily	-	-
KAI0215608.1	superfamily	397398	65	315	6.96058e-38	136.319	cl03978	Mab-21 superfamily	-	-
KAI0231564.1	superfamily	397398	400	676	1.08211e-32	127.845	cl03978	Mab-21 superfamily	-	-
KAI0215766.1	superfamily	397398	106	350	2.19497e-27	109.355	cl03978	Mab-21 superfamily	-	-
KAI0216600.1	superfamily	397398	179	375	4.06525e-18	84.7025	cl03978	Mab-21 superfamily	N	-
KAI0223084.1	superfamily	397398	65	306	9.8367e-34	125.148	cl03978	Mab-21 superfamily	-	-
KAI0223082.1	superfamily	397398	77	323	4.19734e-27	107.814	cl03978	Mab-21 superfamily	-	-
KAI0217405.1	superfamily	397398	115	372	8.65529e-29	113.592	cl03978	Mab-21 superfamily	-	-
KAI0223086.1	superfamily	397398	65	315	1.95446e-37	135.549	cl03978	Mab-21 superfamily	-	-
KAI0215609.1	superfamily	397398	65	325	1.46312e-39	140.942	cl03978	Mab-21 superfamily	-	-
ELT99594.1	superfamily	397398	244	449	1.54171e-36	139.016	cl03978	Mab-21 superfamily	N	-
ELU09147.1	superfamily	397398	210	380	6.24997e-16	77.7689	cl03978	Mab-21 superfamily	N	-
ELU08455.1	superfamily	397398	71	326	1.17592e-19	88.5545	cl03978	Mab-21 superfamily	-	-
ELT87994.1	superfamily	397398	627	737	1.12904e-05	47.7233	cl03978	Mab-21 superfamily	NC	-
ELT96729.1	superfamily	397398	62	311	5.64843e-18	83.9321	cl03978	Mab-21 superfamily	-	-
ELU01756.1	superfamily	397398	71	326	4.20415e-22	95.4881	cl03978	Mab-21 superfamily	-	-
ELU04514.1	superfamily	397398	60	306	9.84911e-27	108.97	cl03978	Mab-21 superfamily	-	-
ELU04002.1	superfamily	397398	95	305	3.29205e-06	48.4937	cl03978	Mab-21 superfamily	C	-
ELU12499.1	superfamily	397398	172	429	3.15939e-25	104.733	cl03978	Mab-21 superfamily	-	-
ELT96433.1	superfamily	397398	147	398	2.35541e-07	52.3457	cl03978	Mab-21 superfamily	C	-
ELT91029.1	superfamily	397398	62	308	3.8018e-23	97.7993	cl03978	Mab-21 superfamily	-	-
ELT87913.1	superfamily	397398	141	346	2.12319e-09	57.7385	cl03978	Mab-21 superfamily	-	-
ELT87110.1	superfamily	397398	62	308	3.42566e-24	100.496	cl03978	Mab-21 superfamily	-	-
ELU15551.1	superfamily	397398	77	329	9.90516e-14	70.8353	cl03978	Mab-21 superfamily	-	-
ELU14400.1	superfamily	397398	133	390	3.16554e-26	108.2	cl03978	Mab-21 superfamily	-	-
ELU02836.1	superfamily	397398	60	299	5.41409e-20	88.9397	cl03978	Mab-21 superfamily	-	-
ELU15550.1	superfamily	397398	91	348	3.54682e-17	80.8505	cl03978	Mab-21 superfamily	-	-
ELT96337.1	superfamily	397398	63	256	1.61256e-22	95.1029	cl03978	Mab-21 superfamily	C	-
ELT88454.1	superfamily	397398	57	250	2.62543e-19	86.2433	cl03978	Mab-21 superfamily	C	-
ELT92868.1	superfamily	397398	84	340	2.05818e-17	81.6209	cl03978	Mab-21 superfamily	-	-
XP_013398475.1	superfamily	397398	155	361	4.05571e-26	108.585	cl03978	Mab-21 superfamily	N	-
XP_013398474.1	superfamily	397398	271	477	4.92521e-26	108.585	cl03978	Mab-21 superfamily	N	-
XP_013388158.1	superfamily	397398	229	400	3.0651e-28	115.133	cl03978	Mab-21 superfamily	N	-
XP_023931925.1	superfamily	397398	198	388	4.13278e-23	100.11	cl03978	Mab-21 superfamily	N	-
XP_013409851.1	superfamily	397398	71	370	6.48092e-48	164.439	cl03978	Mab-21 superfamily	-	-
XP_013399426.1	superfamily	397398	210	380	4.13695e-25	105.503	cl03978	Mab-21 superfamily	N	-
XP_013417429.2	superfamily	397398	203	376	1.60758e-26	109.74	cl03978	Mab-21 superfamily	N	-
XP_013417428.2	superfamily	397398	225	398	1.7168e-26	109.74	cl03978	Mab-21 superfamily	N	-
XP_013417422.2	superfamily	397398	192	383	1.17203e-29	118.6	cl03978	Mab-21 superfamily	N	-
XP_013399423.1	superfamily	397398	192	383	1.4097e-28	115.518	cl03978	Mab-21 superfamily	N	-
XP_013403868.1	superfamily	397398	61	373	3.49844e-43	152.112	cl03978	Mab-21 superfamily	-	-
XP_013403411.1	superfamily	397398	352	606	7.47867e-20	90.0953	cl03978	Mab-21 superfamily	-	-
XP_013388617.1	superfamily	397398	295	454	1.74263e-26	110.126	cl03978	Mab-21 superfamily	N	-
KAF6026356.1	superfamily	397398	165	465	1.91241e-17	83.1617	cl03978	Mab-21 superfamily	-	-
KAF6038326.1	superfamily	397398	121	362	4.51568e-26	105.888	cl03978	Mab-21 superfamily	-	-
KAF6019353.1	superfamily	397398	98	396	2.84078e-24	103.192	cl03978	Mab-21 superfamily	-	-
KAH3791924.1	superfamily	397398	177	349	2.75067e-17	83.1617	cl03978	Mab-21 superfamily	N	-
KAH3705396.1	superfamily	397398	298	565	1.71486e-21	95.4881	cl03978	Mab-21 superfamily	-	-
KAH3691081.1	superfamily	397398	298	472	1.81763e-25	106.274	cl03978	Mab-21 superfamily	N	-
KAH3706811.1	superfamily	397398	202	427	5.31317e-26	108.2	cl03978	Mab-21 superfamily	N	-
KAH3794230.1	superfamily	397398	305	483	5.55111e-30	120.526	cl03978	Mab-21 superfamily	N	-
KAH3890334.1	superfamily	397398	283	468	2.47859e-28	115.518	cl03978	Mab-21 superfamily	N	-
KAH3778972.1	superfamily	397398	410	580	3.17393e-14	73.5317	cl03978	Mab-21 superfamily	N	-
KAH3793273.1	superfamily	397398	302	476	2.41825e-29	118.6	cl03978	Mab-21 superfamily	N	-
KAH3707115.1	superfamily	397398	221	434	2.90772e-22	97.7993	cl03978	Mab-21 superfamily	N	-
KAH3850759.1	superfamily	397398	243	426	1.63335e-23	100.881	cl03978	Mab-21 superfamily	N	-		this	sequence	record	may	be	obsolete	or	preliminary)
KAH3812321.1	superfamily	397398	552	818	0.000144199	44.6417	cl03978	Mab-21 superfamily	-	-		this	sequence	record	may	be	obsolete	or	preliminary)
KAH3734744.1	superfamily	397398	203	376	5.49084e-22	96.6437	cl03978	Mab-21 superfamily	N	-		this	sequence	record	may	be	obsolete	or	preliminary)
KAH3812011.1	superfamily	397398	171	340	1.25355e-20	92.7917	cl03978	Mab-21 superfamily	N	-		this	sequence	record	may	be	obsolete	or	preliminary)
KAH3697008.1	superfamily	397398	200	430	2.76421e-20	92.4065	cl03978	Mab-21 superfamily	N	-		this	sequence	record	may	be	obsolete	or	preliminary)
KAH3791401.1	superfamily	397398	220	357	5.72924e-15	75.4577	cl03978	Mab-21 superfamily	N	-		this	sequence	record	may	be	obsolete	or	preliminary)
KAH3774093.1	superfamily	397398	160	342	3.26656e-20	91.6361	cl03978	Mab-21 superfamily	N	-
KAH3734237.1	superfamily	397398	167	311	6.92109e-13	67.7537	cl03978	Mab-21 superfamily	N	-
KAH3798282.1	superfamily	397398	352	637	4.49074e-15	76.2281	cl03978	Mab-21 superfamily	-	-
KAH3718662.1	superfamily	397398	156	353	5.73031e-15	75.4577	cl03978	Mab-21 superfamily	-	-
KAH3875249.1	superfamily	397398	86	375	3.09659e-15	75.8429	cl03978	Mab-21 superfamily	-	-
[truncated: 1,832 more rows]
