# Supplementary material for: cGLRs are a diverse family of pattern recognition receptors in animal innate immunity
Source: bioRxiv. 2023 Feb 22:2023.02.22.529553. Preprint. [Version 1] doi: 10.1101/2023.02.22.529553 (PMC9980059; doi:10.1101/2023.02.22.529553)
Supplement: Supplement 4 [file media-4.xlsx]

## Sheet: Bacrerial CD-NTAses
Accession	Sequence	Length	pI (DTASelect)
WP_100427844.1	MMGKAASLFNGAGRQSLISRVTPTGEQRDFLQMQWNALAKHLRVTLTEKSGLPVHTWLQGSYKYGTLIRPVHAEDEYDVDVGVYFEWRDSSMGKTAHELRAMVQCEVLAYQATCTDILKVEAPPKERCSRAIYSSRFHIDLPVYHFEPRKGKRRLACLSGEWEESDAKAFHLWFKQAFDADNRELVRRLVRYLKAWVSIVFQNAPAARPSSIFLTVLVAQAFESVRWKYWGVPADDDALIAVVKRMFGRLSESPLVACPIDKRENLNRIPLDAWSAFMIRLRCLRDAVERAEQAMDEINAALAWSEAFSFLMPIPSVASVEFLEEGSISPLLPVPDIDIEIMTPSGRKAARSHRNSIPSVSIGSALHLAIARPSELPDHATVEWLVRYADVGISGAAVL…	471	8.865
WP_090974986.1	MADCNNLFRRYHGEISIGSAKNNKMKDSKEGLRKRIRKWFSENHPDYKPYFYIQGSYKMKNGIRTSEDICDLDDGIYFFREPDVSASTIKEWVRQAVDGYTDTPPENRKKCVRSIFAGDYEIDHPVYLK	129	8.524
GAK74468.1	MCNCNKLMLDYESKITVPAAKKKKIQDSKDVLRKRIVDYFKGNHPDYKPKFAIQGSYIMKTTIVTKDEECDLDDGVYFLRDVDVTATTLQKWVKNALDGATTEPVQHRSKCLRVDYKADYHIDFPVYIFPEDDDHPSIAIKDTGFEESDPKEVKDWYAKKKKRKYSIKQNSKGTERMVRS	180	8.695
KGM07667.1	MPNKFHSLLASTTHESLLANLDLSKRDEEALVDAAKEIRSAIIAGFVELREKLQRQHLDYEVPKPKFAIQGSYIYGTLNSPANPPKQQVDIDLGMYLPFSALGDGQRPKTATQFYFSAVTEILEKYIQNKRKHWVLPPASQQKDTCIRVLINEKTHIDIPLYAVPEGELNRVTEANLAAYDQDSYMPEMMRGNELSLEYFALEAITPDVIHMAHRKDGWQPSDALVIRDWVKSQFRKMGSMIRPVNRFLKAWRDHAWPDGGGPSSIFLLAHSLHSFPSDTNGLSHCEALEAVINELPSVFNRPLLVPRPTSTDKFAKEDLCERISDEEKKEFYTYFESLRQQYALAKRTDPRAANSILISIFGRRMPNDPSRIVVTNTTTSRVEEIRGSKPDIRPLYTT…	405	7.109
WP_036310906.1	MPNKFHSLLASTTHESLLANLDLSKRDEEALVDAAKEIRSAIIAGFVELREKLQRQHLDYEVPKPKFAIQGSYIYGTLNSPANPPKQQVDIDLGMYLPFSALGDGQRPKTATQFYFSAVTEILEKYIQNKRKHWVLPPASQQKDTCIRVLINEKTHIDIPLYAVPEGELNRVTEANLAAYDQDSYMPEMMRGNELSLEYFALEAITPDVIHMAHRKDGWQPSDALVIRDWVKSQFRKMGSMIRPVNRFLKAWRDHAWPDGGGPSSIFLLAHSLHSFPSDTNGLSHCEALEAVINELPSVFNRPLLVPRPTSTDKFAKEDLCERISDEEKKEFYTYFESLRQQYALAKRTDPRAANSILISIFGRRMPNDPSRIVVTNTTTSRVEEIRGSKPDIRPLYTT…	405	7.109
WP_008290435.1	MPNKFHSLLASTTHESLLANLDLSKRDEEALVDAAEEIRSAIIAGFVELREKLQRQHLDYEVPKPKFAIQGSYIYGTLNSPANPPKQQVDIDLGMYLPFSALGDGQRPKTATQFYFSAVTEILEKYIQNKRKHWVLPPASQQKDTCIRVLINEKTHIDIPLYAVPEGELNRVTEANLAAYDQDSYMPEMMRGNELSLEYFALEAITPDVIHMAHRKDGWQPSDALVIRDWVKSQFRKMGSMIRPVNRFLKAWRDHAWPDGGGPSSIFLLAHSLHSFPSDTNGLSHCEALEAVINELPSVFNRPLLVPRPTSTDKFAKEDLCERISDEEKKEFYTYFESLRQQYALAKRTDPRAANSILISIFGRRMPNDPSRIVVTNTTTSRVEEIRGSKPDIRPLYTT…	405	6.761
WP_010388199.1	MLKFSINKLLSSSGLRDREYYLDNLRISDEIRSKLVSLRDDARSGILEAWSYAKEQVKQDKDLYERVPLRKLEQLIKLKPRFKMQGSYVYGTIVQPAHNSQDIDLDDGMYIPMSVVQHDDKTMSTAMFEVVDRVLKKMASANGWKQIPKKTCSRLQTNEAIHLDIPCYAIPDEDFNRLWLFESASMESNSAQDTELKTHTVNLALRNGEWLESNPEHIKDWVSRAKKLHPNFKDIVMVVKGLRDHNYPTGGPSSISLMVAIEKIMSNSPKHGDLTEELYNVVQKLPAVISNELKHPHPESSHLTIHSPTELEKQELRMKFDSFAMSFKQALVTSLTERETLDILINLFGIRMPNDQTRIIRCSRDSDLKTKKSEVITPIQEHNTFG	386	7.394
WP_101217215.1	MLKFSINKLLSSSGLRDREYYLDNLRISDEIRSKLVSLRDDARSGILEAWSYAKEQVKQDKDLYERVPLSKLEQLIKLKPRFKMQGSYVYGTIVQPAHNSQDIDLDDGMYIPMSVVQYDDKTMSTAMFEVVDRVLKKMASANGWKQIPKKTCSRLQTNEAIHLDIPCYAIPDEDFNRLWLFESASMESNSAQDTELKTHTVNLALRNGEWLESNPEHIKDWVSRAKKLHPNFKDIVMVVKGLRDHNYPTGGPSSISLMVAIEKIMSNSPKHGDLTEELYNVVQKLPAVISDELKHPHPESAHLTIHSPTELEKQELRMKFDSFAMSFKQALVTSLTERETLDILINLFGIRMPNDQTRIIRCSRDSDLKTKKSEVITPIQEHNTFG	386	6.966
WP_051537697.1	MRNLSPLFFRGKNNLLKNISLSEEQNQLMRDAVSKIKICLNEAISKEYGIHPRFMTQGSAGYKTQNTPCYSSQEVDYDIGCYLPFSEIQDTGKPKTAANIYYTTVDNALQKLAEENHWKGINTKKQTCSRVCINSQLHIDIPLYSVPDDEFSSIHEHATESFSKSFCAADSKFDETESWDDFNFKKVLLGRRNGDWQESDPRKINMYFADAFEKKGEQLRRLCRYLKAWRDFKWENGGPKSIYLMCLADDLFQYENNLGDDIAFLDLISKIPNRLESGEPVKNKAENEPLPIDESDCELLKEYAKAFSKDLSSAITNEMITDEEACKLLRKHLGTRFPLESFVIHEKERLREYVKSTPINEASKSRPLTRTRAG	374	6.287
WP_088656819.1	MECKSLNDCFRGYLKEIEVSQEVKETLEDARLKIKRALTEGIGERTAQEENRIVPRFMRQGSAGYKTQNMPCCPPAQQVDFDYGCYLPLSYHEDESEPREAANDFFDMVDSILKPLAKANGWTAEKGKKSYCLTLSDEIHFDVPLYSVPDKKFQKIRDMRPVNESAQGSTFAACDEQEERDLDWDDLPTKSIMLAYREDNGLYSWKKSDPRLLNLYFMNKDDDDRAIYRILKGWRDFNFQDGKGPSSIFLMSLAEKANAGKSFTDDISAELLKVLKFIKSMSLPDDEVSVENPADPREGIKCPTEKFKVLQSRAVGFASAIAGNMDPSDAARSQAVQRHLGKRFPVIKDSVQINRRGALPSVRAG	365	5.626
WP_088666656.1	MECKSLNDCFRGYLKEIEVSQEVKETLENARLKIKRALTDGIGERTAQEGNRVVPRFMRQGSAGYKTQNMPCVPPAQQVDFDYGCYLPLSYHEDKSEPREAANDFFDMVDSILKPLAKVNGWTAEKGKKSYCLTLSQEIHFDVPLYSADKDFPKIRDMQSANESVQGSTYSACDEQEERDLDWDDLPTESIMLAYREDNGLYSWKKSDPRMLNLYFMNKGDDDRAIYRILKGWRDFNFQDGKGPSSIFLMSLAEKANAGKSFTDDISAELLMVLKFIKSMPLTDDDEVSVENPADPREGIKCPTEKFKVLQSRAVGFASAIAGNMDPSDASRSQAVQRHLGKRFPVIKDSVQINRRGALPSVRAG	365	5.499
WP_068147267.1	MSRLNLHKVFKGKLFSPGFLKNIEVVSSERDALLSARSEIRDHIRQEFKELPEMASAQVVFSEAFYKHTRYDHSLQPDLEFKPKFLTQGSFQYKTVNWPAKLPPQQVDLDDGIYVPMPFYLGQPTLKASVYFDVVERAISKLCEDKGWRLDTSKNSCVRVELNSGKSHIDLPLYGVPDKEFDRLTKEMASDSLDFSQTYIYEAMKDYRSPFRIDSNQVKLATREDDWILSDPQKIHDWFNDAVRDHGEQLRDVCRLLKAWRDYNWNECKLSSISLMTVAVEAYDNAFGNPDGSRPAEDRLDIALLQTARYLADALHGAIINPVLPEEHNNLASGWSQQERGDFILKAYELVEKVDHALNAGFRKEAALGQICDVFGERVPMEVGLVEFTNGPKDEVLST…	415	5.482
WP_052759189.1	MNFGTEFDNYYKIISIDSDKRTKLLENKGLLRQKIRDDFKDNGRKIPKFHIQGSMEKNTSTGINPLNGNYDIDDGVYLQNIDSSKPIEEWETAEKAHEWIYDAVVGHTKSTEDLSKCVRVNYADNEKHVDLPIYVQKDDDYYLAIKGKGWKKNNPKDIASWFNDRNTALGENFRKGSRLLKAWKDKRESENATLKLFGGFQLSILVSNHFPFYTDNTEEFFFKLIQNINQNLWQFPPLRNPKNYSQDTIEYYSQSRIDTFKSEFETLYSKVKEAYEETDCQKKYEKWKKVFGDRFPKPTDSECESKTKALGLGTALTIKEEANIENTSGRMA	332	7.034
AHE43752.1	MDGLISKLKLSKTESDKLKALRQIVRERTRDVFQEARQVAIDVRKQALTLESVRLKLEKTNVRYLSPEERADLARLIFEMEDEARDDFIKFQPRFWTQGSFQYDTLNRPFHPGQEMDIDDGTYMPMTVFESEPSIGHTLLLLLVDASLKSLEAENDGWVFEEKNTCGRIKIYREKTHIDVPMYAIPKEQFQKKQTAADSAHLIKSDSVFESLALNRGGREAYAVESDKVNLALREGIRRWSVSDPKIVEDWFNESCKRIGGHLRSVCRFMKAWRDAQWEVGGPSSISLMTAVVNILDRESHNGSDLTGTMKLIARLLPEEFNRGVESPDDTDEKPLFPAESNHNVHQRAIVETMESLYGILLAAEQSESREEALRKINEAFGKRVTNALLITSSAAAPA…	420	6.098
WP_025368081.1	MPWDFNNYYSHNMDGLISKLKLSKTESDKLKALRQIVRERTRDVFQEARQVAIDVRKQALTLESVRLKLEKTNVRYLSPEERADLARLIFEMEDEARDDFIKFQPRFWTQGSFQYDTLNRPFHPGQEMDIDDGTYMPMTVFESEPSIGHTLLLLLVDASLKSLEAENDGWVFEEKNTCGRIKIYREKTHIDVPMYAIPKEQFQKKQTAADSAHLIKSDSVFESLALNRGGREAYAVESDKVNLALREGIRRWSVSDPKIVEDWFNESCKRIGGHLRSVCRFMKAWRDAQWEVGGPSSISLMTAVVNILDRESHNGSDLTGTMKLIARLLPEEFNRGVESPDDTDEKPLFPAESNHNVHQRAIVETMESLYGILLAAEQSESREEALRKINEAFGKRVTN…	432	6.061
WP_070182117.1	MPWDFNNYYSHNMDGLISKLKLSKTESDKLKALRQIVRERTRDVFQEARQVAIDVRKQALTLESVRLKLEKTNVRYLSPEERADLARLIFEMEDEARDDFIKFQPRFWTQGSFQYDTLNRPFHPXQEMDIDDGTYMPMTVFESEPSIGHTLLLLLVDASLKSLEAENDGWVFEEKNTCGRIKIYREKTHIDVPMYAIPKEQFQKKQTAADSAHLIKSDSVFESLALNRGGREAYAVESDKVNLALREGIRRWSVSDPKIVEDWFNESCKRIGGHLRSVCRFMKAWRDAQWEVGGPSSISLMTAVVNILDRESHNGSDLTGTMKLIARLLPEEFNRGVESPDDTDEKPLFPAESNHNVHQRAIVETMESLYGILLAAEQSESREEALRKINEAFGKRVTN…	432	6.061
WP_070082966.1	MPWDFNNYYSHNMDGLISKLKLSKTESDKLKALRQIVRERTRDVFQEARQVAIDVRKQALTLESVRLKLEKTNVRYLSPEERADLARLIFEMEDEARDDFIKFQPRFWTQGSFQYDTLNRPFHPGQEMDIDDGTYMPMTVFESEPSIGHTLLLLLVDTSLKSLEAENDGWVFEEKNTCGRIKIYREKTHIDVPMYAIPKEQFQKKQTAADSAHLIKSDSVFESLALNRGGREAYAVESDKVNLALREGIRRWSVSDPKIVEDWFNESCKRIGGHLRSVCRFMKAWRDAQWEVGGPSSISLMTAVVNILDRESHNGSDLTGTMKLIARLLPEEFNRGVESPDDTDEKPLFPAESNHNVHQRAIVETMESLYGILLAAEQSESREEALRKINEAFGKRVTN…	432	6.061
WP_001593454.1	MPWDFNNYYSHNMDGLISKLKLSKTESDKLKALRQIVRERTRDVFQEARQVAIDVRRQALTLESVRLKLEKTNVRYLSPEERADLARLIFEMEDEARDDFIKFQPRFWTQGSFQYDTLNRPFHPGQEMDIDDGTYMPMTVFESEPSIGHTLLLLLVDTSLKSLEAENDGWVFEEKNTCGRIKIYREKTHIDVPMYAIPKEQFQKKQTAADSAHLIKSDSVFESFALNRGGREAYAVESDKVNLALREGVRRWSVSDPKIVEDWFNESCKRIGGHLRSVCRFMKAWRDAQWEVGGPSSISLMTAVVNILDRESHNGSDLTGTMKLIARLLPEEFNRGVESPDDTDEKPLFPAESNHNVHHRAIVETMEGLYGILLAAEQSESREEALRKINEAFGKRVTN…	432	6.156
WP_058683314.1	MPWDFNNYYSHNMDGLISKLKLSKTESDKLKALRQIVRERTRDVFQEARQVAIDVRRQALTLESVRLKLEKTNVRYLSPEERADLARLIFEMEDEARDDFIKFQPRFWTQGSFQYDTLNRPFHPGQEMDIDDGTYMPMTVFESEPSIGHTLLLLLVDTSLKSLEAENDGWVFEEKNTCGRIKIYREKTHIDVPMYAIPKEQFQKKQTAADSAHLIKSDSVFESFALNRGGREAYAVESDKVNLALREGVRRWSVSDPKIVEDWFNESCKRIGGHLRSVCRLMKAWRDAQWEVGGPSSISLMTAVVNILDRESHNGSDLTGTMKLIARLLPEEFNRGVESPDDTDEKPLFPAESNHNVHHRAIVETMEGLYGILLAAEQSESREEALRKINEAFGKRVTN…	432	6.156
WP_087823566.1	MPWDFNNYYSHNMDGLISKLKLSKTESDKLKALRQIVRERTRDVFQKARQVAIDVRRQALTLESVRLKLEKTNVRYLSPEERADLARLIFEMEDEARDDFIKFQPRFWTQGSFQYDTLNRPFHPGQEMDIDDGTYMPMTVFESEPSIGHTLLLLLVDTSLKSLEAENDGWVFEEKNTCGRIKIYREKTHIDVPMYAIPKEQFQKKQTAADSAHLIKSDSVFESFALNRGGREAYAVESDKVNLALREGVRRWSVSDPKIVEDWFNESCKRIGGHLRSVCRFMKAWRDAQWEVGGPSSISLMTAVVNILDRESHNGSDLTGTMKLIARLLPEEFNRGVESPDDTDEKPLFPAESNHNVHHRAIVETMEGLYGILLAAEQSESREEALRKINEAFGKRVTN…	432	6.423
WP_087833447.1	MPWDFNNYYSHNMDGLISKLKLSKTESDKLKALRQIVRERTRDVFQEARQVAIDVRRQALTLESVRLKLEKTNVRYLSPEERADLARLIFEMEDEARDDFIKFQPRFWTQGSFQYDTLNRPFHPGQEMDIDDGTYMPMTVFESEPSIGHTLLLLLVDTSLKSLEAENDGWVFEEKNTCGRIKIYREKTHIDVPMYAIPKEQFQKKQTAADSAHLIKSDSVFESFALNRGGREAYAVESDKVNLALRKGVRRWSVSDPKIVEDWFNESCKRIGGHLRSVCRFMKAWRDAQWEVGGPSSISLMTAVVNILDRESHNGSDLTGTMKLIARLLPEEFNRGVESPDDTDEKPLFPAESNHNVHHRAIVETMEGLYGILLAAEQSESREEALRKINEAFGKRVTN…	432	6.423
WP_004960895.1	MPWDFNNYYSHNMDGLISKLKLSQTESDKLKALRQIVRERTRDVFQEARQVAIDVRRQALTLESVRLKLEKTNVRYLSPEERADLARLIFEMEDEARDDFIKFQPRFWTQGSFQYDTLNRPFHPGQEMDIDDGTYMPMTVFESEPSIGHTLLLLLVDTSLKSLEAENDGWVFEEKNTCGRIKIYREKTHIDVPMYAIPKEQFQKKQTAADSAHLIKSDSVFESFALNRGGREAYAVESDKVNLALREGIRRWSVSDPKIVEDWFNESCKRIGGHLRSVCRFMKAWRDAQWEVGGPSSISLMTAVVNILDRESHNGSDLTGTMKLIARLLPEEFNRGVESPDDTDEKPLFPAESNHNVHHRAIVETMEGLYGILLAAEQSVSREEALRKINEAFGKRVTN…	432	6.155
WP_050880785.1	MRWDFNNYYSHNLDGLISKLKLSKAESDKLKALRQIVRERTRDVFQEAREVATDVRRQALTLENVRLKLEKTNVRYLSPADRADLARLIFDMEDEARDDFIKFQPRFWTQGSFQYDTLNRPLHPGQEMDIDDGTYMPMTVFESEPSIGHMLLLLLVDTSLKSLEAENDGWVFEEKNTCGRIKIHREKTHIDVPMYAIPKEQFQKKQTAADSAHLIKSDSIFESIALNRDGREAYAVESDKVNLALREGSKRWSISDPKIVEDWFNDSCKRIGGHLRSVCRFMKAWRDAQWEVGGPSSISLMAAVVNILDREFHNGSDLTETMKLVSRLLPDEFNQGVESPDDTDEKPLFPAEPNHNVHQRAIVETMESLHGILVAAELSESREDALSKINEAFGKRVTD…	432	5.784
WP_063136865.1	MHWDFNNYYSHSMDGLISKLKLGKAESDKLIALRQKVRERTRDVFKEAREIATDVRRQALTLENVRLKLEETNVRYLSPADRADLARLIFEMEDEARDDFIKYQPRFSTQGSFQYDTLNRPFHPGQEMDIDDGTYMPMTVFESKPSIGHTLLLLLVDTSLKSLEAENAGWTFEEKKNCGRIKIPNEKTHIDVPMYAIPKEKFQEKQTAAESAHLIKSDSMFESLALNRAGLESYVVESDKVNLAIREGTRRWSISDPKIVEDWFNESCDRIGGHLRYICRFMKAWRDAQWDVGGPSSISLMAAVVNILDKEAHDGADLTGTMKLVARLLPDEFNHGLESPDDTDAKLLFPAERDQNVHQRTIIETMRRLHGILLAAESSESREDALRKINEAFGKRVTN…	432	6.244
WP_069733742.1	MHWDFNNYYSHSMDGLISKLKLGKAESDKLIALRQKVRERTRDVFKEAREIATDVRRHALTLENVRLKLEETNVRYLSPADRADLARLIFEMEDEARDDFIKYQPRFSTQGSFQYDTLNRPFHPGQEMDIDDGTYMPMTVFESKPSIGHTLLLLLVDTSLKSLEAENAGWTFEEKKNCGRIKISNEKTHIDVPMYAIPKEKFQEKQTAADSAHLIKSDSMFESLALNRAGLESYVVESDKVNLAIREGTRRWSISDPKIVEDWFNESCDRIGSHLRYICRFMKAWRDAQWDVGGPSSISLMAAVVNILDKEAHDGADLTGTMKLVARLLPDEFNHGLESPDDTDTKLLFPAERDQNVHQRTIIETMRRLHGILLAAESSESREDALRKINEAFGKRVTN…	432	6.318
WP_101076984.1	MHWDFNNYYSHNVDGLISKLKLSKTESNTLRALRQTVRERTRDVFKEAREVATDVRRQALTLENVRLKLEKTNVRYLSPADRADLARLIFEMEDVARDDFIKYQPRFATQGSFQYDTLNRPFHPGQEMDIDDGTYMPMTVFESKPSIGHTLLLLLVDTSLKSLEAENAGWTFEEKNTCGRIKIPHEKTHIDVPMYAIPKDKFQEKQTAADSAHLIKSDSMFESLALNRAGLASYVVESDKVNLAIREGTKRWSISDPKIVEDWFNESCNRIGGHLRYICRFMKAWRDAQWDVGGPSSISLMAAIVNILDRKAHNGADLTGTMKLVASLLPEEFNHGLESPDDTDAKLLFPAERDQNVHQRTIVETMESLHGILLDAESSESREDALRKINEAFGKRVTN…	432	6.552
WP_023309571.1	MRWDFNNYYSHSVDGLISKLKLGKTESDKLKALRQKVRERTRDVFKEARQIATDARKQTLTLESVRFKLEQTNVRYLSPSDRETLARLIFEMEDVARDDFIKFQPRFWTQGSFQYDTLNRPFHPGQEMDIDDGTYMPMTVFESEPSIGHTLLLLLVDTSLKSLEAENDGWVYEEKNTCGRIKIPHEKTHIDVPMYAIPKEQFQTKQTAADSAHIIKSADSMFESLSANMDMREAYLVEPDKVNLALRQGARRWSISDPKIVEDWFNDSCKRIGGHLRSICRFMKAWRDAQWEVGGPSSISLMAAVVNILDREAHNGSDLTGTMKLVARLLPNEFCRGLESPDDTDEKLLFPAECDHNVHQRTIVETMRNLEGILLDAESSSSREEALRKINNAFGKRVT…	433	6.418
WP_047058651.1	MRWDFNNYYSHSVDGLISKLKLGKTESDKLKALRQKVRERTRDVFKEARQIATDVRKQTLTLESVRFKLEQTNVRYLSPSDRETLARLIFEMEDVARDDFIKFQPRFWTQGSFQYDTLNRPFHPGQEMDIDDGTYMPMTVFESEPSIGHTLLLLLVDTSLKSLEAENDGWVYEEKNTCGRIKIPHEKTHIDVPMYAIPKEQFQTKQTAADSAHIIKSADSMFESLSANMDMREAYLVEPDKVNLALRQGARRWSISDPKIVEDWFNDSCQRIGGHLRSICRFMKAWRDAQWEVGGPSSISLMAAVVNILDREAHNGSDLTGTMKLVARLLPNEFCRGLESPDDTDEKLLFPAECDHNVHQRTIVETMRNLEGILLDAESSSSREEALRKINNAFGKRVT…	433	6.282
WP_063216433.1	MRWDFNNYYSHSVDGLISKLKLGKSESDKLKALRQKVRERTRDVFKEARQIATDARKQTLTLESVRFKLEQTNVRYLSPSDRETLARLIFEMEDVARDDFIKFQPRFWTQGSFQYDTLNRPFHPGQEMDIDDGTYMPMTVFESEPSIGHTLLLLLVDTSLKSLEAENDGWVYEEKNTCGRIKIPHEKTHIDVPMYAIPKEQFQTKQTAADSAHIIKSADAMFESLSANMDTREAYLVEPDKVNLALRQGARRWSISDPKIVEDWFNDSCKRIGGHLRSICRFMKAWRDAQWEVGGPSSISLMAAVVNILDREAHNGSDLTGTMKLVAGLLPNEFCSGLESPDDTDEKLLFPAECDHNVHQRTIVETMRNLEGILLDAESSNSREEALRRINDAFGKRVT…	433	6.022
WP_085690037.1	MRWDFNNYYSHNVDGLISKLKLGKTESDKLKALRQKVRERTRDVFKEAREVATDVRRQTLTLESVRLKLEQTNVRYLSPSDRADLARLIFEMEDEARDDFIKFQPRFWTQGSFQYDTLNRPFHPGQEMDIDDGTYMPMTVFESEPSIGHTLLLLLVDTSLKSLEAENDGWRFEEKNTCGRIKIPHEKTHIDVPMYAIPKEQFQTKQTAADSAHVIKANSMFESVAMNRDLREAYVVESDKVNLALRDGVKRWSISDPKIVEDWFNDSCKRIGGHLRSICRFMKAWRDAQWEVGGPSSISLMTAVVNILDREDHNGSDLTETMKLVARLLPDEFCSGLESPDDTDDKLLFPAECDHNVHQRTIVETMRSLQGILLDAESSGSREDALHKMNEAFGKRVTN…	432	6.088
WP_098066964.1	MSWDFNNYYSHNTDGLISKLKLAKTESDKLKALRQKVRERTRDVFKEAREVATDVRKQTLTLESVRLKLEQTNVRYLSPSDRADLARLIFEMEDEARDDFIKFQPRFWTQGSFQYDTLNRPFHPGQEMDIDDGTYMPMTVFESEPSIGHTLLLLLVDTSLKSLEAENDGWKFEEKNTCGRIKIPREKTHIDVPMYAIPKELFQKKQTAADSAHLIKADSMFESVALNQDSREAYIVESDKVNLALREGARRWSISDPKIVEDWFNDSCKRIGGHLRSICRFMKAWRDAQWEVGGPSSISLMAAVVNILDREEHNGSDLAGTMKLVARLLPDEFCDGLESPDDTDEKLLFPAECDHNVHQRTIVKTMRNLHGILLDAELSVSREDALRKINEAFGKRVSN…	432	6.244
WP_038635596.1	MRWDFNNYYSHNVDGLISKLKLSKSESTKLKELRQIVRERTRDVFKEARAVATDVRTCALTLEGVRLELAQTNVRYLSGADQAEVARLIFEMDDEARDDFIKLQPRFWTQGSFQYDTLNRPFHPGQEMDIDDGTYMPMTVFGAEPRIGHTLLLLLVDTSLKSLEAENDGWWFEEKNTCGRIKIPRERTHIDVPMYAIPKEQFQTKQTAADSAHLIKSADAMFESLSANIDMREAYLVESDKVNLALRDGERRWSISDPKIVEDWFNDSCKRIGGHLRSVCRFMKAWRDAQWNVGGPSSISLMTAVVNILDKEDHNGSDLTGTMKLVAKLLPDEFSNGLKSPDDTDEKLLFPVECDHNVHQRTIVETMRSLHGIFLDAECASSRDDALQKMNEAFGKRVT…	433	5.88
WP_000558641.1	MHWDLNNYYSNNMDGLISKLKLSKTESTKLKELRQIVRERTRDVFKEARAVAADVKKHTLTLEGVRLKLGQTNVRYLSTADQAEVARLIFEMDDDARNDFINLQPRFWTQGSFQYDTLNKPFQPGQEMDIDDGTYMPMTVFESEPRIGHTLLLLLVDTSLKSLEAENDGWRFEEKNTCGRIKIPHEKTHIDVPMYAIPKNQFQTKQTAADSAHILKSESIFESVALNRDSREAYLVESDKVNLALREGAKRWSISDPKIVEDWFNDSCKRIGGHVRSICRFMKAWRDAQWDVGGPSSISLMTAVVNILNREEHNDSDLAGTMKLVAKLLPDEFNRGLESPDDTDTKLLFPAEWDQNVHQKTIVETMKTLYEILVDAENANTREDALHKMNEAFGKRVTN…	432	6.241
WP_098401266.1	MYWDLNNYYSNNMDGLISKLKLSKAESMKLKELRQIVRERTRDVFKEARAVAADVKKYTLTLEGVRLKLGQTNVRYLSTADQAEVARLIFEMDDDARDDFINLQPRFWTQGSFQYDTLNKPFQPGQEMDIDDGTYMPMTVFESEPRIGHTLLLLLVDTSLKSLEAENDGWRFEEKNTCGRIKIPHEKTHIDVPMYAIPKDQFQTKQTAADSAHKLKADSIFESVALNRDSREAYLVESGKVNLALREGAKRWSISDPKIVEDWFNDSCKRIGGHVRSICRFMKAWRDAQWDVGGPSSISLMTAVVNILNREEHNDSDLAGTMKLVARLLPDEFNRGLESPDDTDTKLLFPAECDQNVHQKTIVETMKALHEILVDAENANTREDALRKMNEAFGKRVTN…	432	6.288
WP_001381746.1	MHWDLNNYYSNNMDGLISKLKLSKTESTKLKELRQIVRERTRDVFKEARAVAADVKKHTLTLEGVRLKLGQTNVRYLSTADQAEVARLIFEMDDDARNDFINLQPRFWTQGSFQYDTLNKPFQPGQEMDIDDGTYMPMTVFESEPRIGHTLLLLLVVDLPLYFQTPVIT	169	5.945
AMG03337.1	MTWNFHQYYTNRNDGLMGKLVLTDEEKNNLKALRKIIRLRTRDVFEEAKGIAKAVKKSALTFEIIQEKVSTTQIKHLSDSEQREVAKLIYEMDDDARDEFLGLTPRFWTQGSFQYDTLNRPFQPGQEMDIDDGTYMPMPIFESEPKIGHSLLILLVDASLKSLVAENHGWKFEAKQTCGRIKIEAEKKHIDVPMYAIPKDEFQKKQIALEANRSFVKGAIFESYVADSITDDSETYELDSENVNLALREGDRKWINSDPKIVEDWFNDSCIRIGKHLRKVCRFMKAWRDAQWDVGGPSSISLMAATVNILDSVAHDASDLGETMKIIAKHLPGEFARGVESPDSTDEKPLFPPSYKHGPREMDIMSKLERLPEILSSAESADSKSEALKKINMAFGNRV…	434	5.936
WP_081096185.1	MRMTWNFHQYYTNRNDGLMGKLVLTDEEKNNLKALRKIIRLRTRDVFEEAKGIAKAVKKSALTFEIIQEKVSTTQIKHLSDSEQREVAKLIYEMDDDARDEFLGLTPRFWTQGSFQYDTLNRPFQPGQEMDIDDGTYMPMPIFESEPKIGHSLLILLVDASLKSLVAENHGWKFEAKQTCGRIKIEAEKKHIDVPMYAIPKDEFQKKQIALEANRSFVKGAIFESYVADSITDDSETYELDSENVNLALREGDRKWINSDPKIVEDWFNDSCIRIGKHLRKVCRFMKAWRDAQWDVGGPSSISLMAATVNILDSVAHDASDLGETMKIIAKHLPGEFARGVESPDSTDEKPLFPPSYKHGPREMDIMSKLERLPEILSSAESADSKSEALKKINMAFGN…	436	6.068
WP_088124767.1	MRMTWNFHQYYTNRNDGLMGKLVLTDEEKNNLKALRKIIRLRTRDVFEEAKGIAKAVKKSALTFEIIQEKVSTTQIKHLSDSEQREVAKLIYEMDDDARDEFLGLTPRFWTQGSFQYDTLNRPFQPGQEMDIDDGTYMPMPIFESEPKIGHSLLILLVDASLKSLVAENHGWKFEAKQTCGRIKIEAEKTHIDVPMYAIPKDEFQKKQIALEANRSFVKGAIFESYVADSITDDSETYELDSENVNLALREGDRKWINSDPKIVEDWFNDSCIRIGKHLRKVCRFMKAWRDAQWDVGGPSSISLMAATVNILDSVAHDASDLGETMKIIAKHLPGEFARGVESPDSTDEKPLFPPSYKHGPREMDIMSKLERLPEILSSAESADSKSEALKKINMAFGN…	436	5.815
EEO03462.1	MRMTWNFHQYYTNRNDGLMGKLVLTDEEKNNLKALRKIIRLRTRDVFEEAKGIAKAVKKSALTFEIIQEKVSTTQIKHLSDNEQREVAKLIYEMDDDARDEFLGLTPRFWTQGSFQYDTLNRPFHPGQEMDIDDGTYMPMPIFESEPKIGHSLLILLVDASLKSLVAENHGWKFEAKQTCGRIKIEAEKTHIDVPMYAIPKDEFQKKQIALEANRSFVKGAIFESYVADSITDDSETYELDSENVNLALREGDRKWINSDPKIVEDWFNDSCIRIGKHLRKVCRFMKAWRDAQWNVGGPSSISLMAATVNILDSVAHDASDLGETMKIIAKHLPGEFARGVESPDSTDEKPLFPPSYKHGPREMDIMSKLERLPEILSSAESADSKSEALKKINMAFGN…	436	6.031
WP_001901330.1	MRMTWNFHQYYTNRNDGLMGKLVLTDEEKNNLKALRKIIRLRTRDVFEEAKGIAKAVKKSALTFEIIQEKVSTTQIKHLSDSEQREVAKLIYEMDDDARDEFLGLTPRFWTQGSFQYDTLNRPFQPGQEMDIDDGTYMPMPIFESEPKIGHSLLILLVDASLKSLVAENHGWKFEAKQTCGRIKIEAEKTHIDVPMYAIPKDEFQKKQIALEANRSFVKGAIFESYVADSITDDSETYELDSENVNLALREGDRKWINSDPKIVEDWFNDSCIRIGKHLRKVCRFMKAWRDAQWDVGGPSSISLMAATVNILDSVAHDASDLGETMKIIAKHLPSEFARGVESPDSTDEKPLFPPSYKHGPREMDIMSKLERLPEILSSAESADSKSEALKKINMAFGN…	436	5.815
WP_080368934.1	MRMTWNFHQYYTNRNDGLMGKLVLTDEEKNNLKALRKIIRLRTRDVFEEAKGIAKAVKKSALTFEIIQEKVSTTQIKHLSDSEQREVAKLIYEMDDDARDEFLGLTPRFWTQGSFQYDTLNRPFQPGQEMDIDDGTYMPMPIFESEPKIGHSLLILLVDASLKSLVAENHGWEFEAKQTCGRIKIEAEKTHIDVPMYAIPKDEFQKKQIALEANRSFVKGAIFESYVADSITDDSETYELDSENVNLALREGDRKWINSDPKIVEDWFNDSCIRIGKHLRKVCRFMKAWRDAQWDVGGPSSISLMAATVNILDSVAHDASDLGETMKIIAKHLPSEFARGVESPDSTDEKPLFPPSYKHGPREMDIMSKLERLPEILSSAESADSKSEALKKINMAFGN…	436	5.612
CSC36850.1	MTWNFHQYYTNRNDGLMGKLVLTDEEKNNLKALRKIIRLRTRDVFEEAKGIAKAVKKSALTFEIIQEKVSTTQIKHLSDSEQREVAKLIYEMDDDARDEFLGLTPRFWTQGSFQYDTLNRPFQPGQEMDIDDGTYMPMPIFESEPKIGHSLLILLVDASLKSLVAENHGWEFEAKQTCGRIKIEAEKTHIDVPMYAIPKDEFQKKQIALEANRSFVKGAIFESYVADSITDDSETYELDSENVNLALREGDRKWINSDPKIVEDWFNDSCIRIGKHLRKVCRFMKAWRDAQWDVGGPSSISLMAATVNILDSVAHDASDLGETMKIIAKHLPSEFARGVESPDSTDEKPLFPPSYKHGPREMDIMSKLERLPEILSSAESADSKSEALKKINMAFGNRV…	434	5.526
EET25427.1	MTWNFHQYYTNRNDGLMGKLVLTDEEKNNLKALRKIIRLRTRDVFEEAKGIAKAVKKSALTFEIIQEKVSTTQIKHLSDSEQREVAKLIYEMDDDARDEFLGLTPRFWTQGSFQYDTLNRPFQPGQEMDIDDGTYMPMPIFESEPKIGHSLLILLVDASLKSLVAENHGWKFEAKQTCGRIKIEAEKTHIDVPMYAIPKDEFQKKQIALEANRSFVKGAIFESYVADSITDDSETYELDSENVNLALREGDRKWINSDPKIVEDWFNDSCIRIGKHLRKVCRFMKAWRDAQWDVGGPSSISLMAATVNILDSVAHDASDLGETMKIIAKHLPSEFARGVESPDSTDEKPLFPPSYKHGPREMDIMSKLERLPEILSSAESADSKSEALKKINMAFGNRV…	434	5.706
WP_080369495.1	MRMTWNFHQYYTNRNDGLMGKLVLTDEEKNNLKALRKIIRLRTRDVFEEAKGIAKAVKKSALTFEIIQEKVSTTQIKHLSDSEQREVAKLIYEMDDDARDEFLGLTPRFWTQGSFQYDTLNRPFQPGQEMDIDDGTYMPMPIFESEPKIGHSLLILLVDASLKSLVAENHGWKFEAKQTCGRIKIEAEKTHIDVPMYAIPKDEFQKKQIALEANRSFVKGAIFESYVADSITDDSETYELDSENVNLALREGDRKWINSDPKIVEDWFNDSCIRIGKHLRKVCRFMKAWRDAQWDVGGPSSISLMAATVNILDSVAHDASDLGETMKIIAKHLPSEFARGVESPDSTDEKPLFPPSYKHGPREMDIMSKLERLPEILSSAESADS	385	5.496
CSC80691.1	MTWNFHQYYTNRNDGLMGKLVLTDEEKNNLKALRKIIRLRTRDVFEEAKGIAKAVKKSALTFEIIQEKVSTTQIKHLSDSEQREVAKLIYEMDDDARDEFLGLTPRFWTQGSFQYDTLNRPFQPGQEMDIDDGTYMPMPIFESEPKIGHSLLILLVDASLKSLVAENHGWKFEAKQTCGRIKIEAEKTHIDVPMYAIPKDEFQKKQIALEANRSFVKGAIFESYVADSITDDSETYELDSENVNLALREGDRKWLVVA	258	5.361
CSB48877.1	MRKIIRLRTRDVFEEAKGIAKAVKKSALTFEIIQEKVSTTQIKHLSDSEQREVAKLIYEMDDDARDEFLGLTPRFWTQGSFQYDTLNRPFQPGQEMDIDDGTYMPMPIFESEPKIGHSLLILLVDASLKSLVAENHGWKFEAKQTCGRIKIEAEKTHIDVPMYAIPKDEFQKKQIALEANRSFVKGAIFESYVADSITDDSETYELDSENVNLALREGDRKWINSDPKIVEDWFNDSCTYW	241	5.046
WP_080486346.1	MRMTWNFHQYYTNRNDGLMGKLVLTDEEKNNLKALRKIIRLRTRDVFEEAKGIAKAVKKSALTFEIIQEKVSTTQIKHLSDSEQREVAKLIYEMDDDARDEFLGLTPRFWTQGSFQYDTLNRPFQPGQEMDIDDGTYMPMPIFESEPKIGHSLLILLVDASLKSLVAENHGWKFEAKQTCGRIKIEAEKTHIDVPMYAIPKDEFQKKQIALEANRSFVKGAIFESYVADSITDDSETYELDSENVNLALREGDRKWINSDPKIVEDWFNDSCIRIGKHLRKVCRFMKAWRDAQWDVGGPSSISLMAATVNILDSVAHDASDLGETMKIIAKHLPSEFARGVESPDSTDE	349	5.465
EEX64304.1	MTWNFHQYYTNRNDGLMGKLVLTDEEKNNLKALRKIIRLRTRDVFEEAKGIAKAVKKSALTFEIIQEKVSTTQIKHLSDNEQREVAKLIYEMDDDARDEFLGLTPRFWTQGSFQYDTLNRPFQPGQEMDIDDGTYMPMPIFESEPKIGHSLLILLVDASLKSLVAENHGWKFEAKQTCGRIKIEAEKTHIDVPMYAIPKDEFQKKQIALEANRSFVKGAIFESYVADSITDDSETYELDSENVNLALREGDRKWINSDPKIVEDWFNDSCIRIGKHLRKVCRFMKAWRDAQWDVGGPSSISLMAATVNILDSVAHDASDLGETMKIIAKHLPGEFARGVESPDSTDEKPLFPPSYKHGPREMDIMSKLERLPEILSSAESADSKSEALKKINMAFGNRV…	434	5.706
WP_000220104.1	MTWNFHQYYTNRNDGLMGKLVLTDEEKNNLKALRKIIRLRTRDVFEEAKGIAKAVKKSALTFEIIQEKVSTTQIKHLSDNEQREVAKLIYEMDDDARDEFLGLTPRFWTQGSFQYDTLNRPFQPGQEMDIDDGTYMPMPIFESEPKIGHSLLILLVDASLKSLVAENHGWKFEAKQTCGRIKIEAEKTHIDVPMYAIPKDEFQKKQIALEANRSFVKGAIFESYVADSITDDSETYELDSENVNLALREGDRKWINSDPKIVEDWFNDSCIRIGKHLRKVCRFMKAWRDAQWDVGGPSSISLMAATVNILDSVAHDASDLGETMKIIAKHLPGEFARGVESPDSTDEKPLFPPSYKHGPREMDIMSKLERLPEILSSAESADSKSEALKKINMAFGNRV…	434	5.706
KTL50445.1	MTWNFHQYYTNRNDGLMGKLVLTDEEKNNLKALRKIIRLRTRDVFEEAKGIAKAVKKSALTFEIIQEKVSTTQIKHLSDNEQREVAKLIYEMDDDARDEFLGLTPRFWTQGSFQYDTLNRPFHPGQEMDIDDGTYMPMPIFESEPKIGHSLLILLVDASLKSLVAENHGWKFEAKQTCGRIKIEAEKTHIDVPMYAIPKDEFQKKQIALEANRSFVKGAIFESYVADSITDDSETYELDSENVNLALREGDRKWINSDPKIVEDWFNDSCIRIGKHLRKVCRFMKAWRDAQWNVGGPSSISLMAATVNILDSVAHDASDLGETMKIIAKHLPGEFARGVESPDSTDEKPLFPPSYKHGPREMDIMSKLERLPEILSSAESADSKSEALKKINMAFGNRV…	434	5.907
WP_083802802.1	MRMTWNFHQYYTNRNDGLMGKLVLTDEEKNNLKALRKIIRLRTRDVFEEAKGIAKAVKKSALTFEIIQEKVSTTQIKHLSDNEQREVAKLIYEMDDDARDEFLGLTPRFWTQGSFQYDTLNRPFQPGQEMDIDDGTYMPMPIFESEPKIGHSLLILLVDASLKSLVAENHGWKFEAKQTCGRIKIEAEKTHIDVPMYAIPKDEFQKKQIALEANRSFVKGAIFESYVADSITDDSETYELDSENVNLALREGDRKWINSDPKIVEDWFNDSCIRIGKHLRKVCRFMKAWRDAQWDVGGPSSISLMAATVNILDSVAHDASDLGETMKIIAKHLPGEFARGVESPDSTDEKPLFPPSYKHGPREMDIMSKLERLPEILSSAESADSKSEALKKINMAFGN…	436	5.815
WP_001907185.1	MRMTWNFHQYYTNRNDGLMGKLVLTDEEKNNLKALRKIIRLRTRDVFEEAKGIAKAVKKSALTFEIIQEKVSTTQIKHLSDNEQREVAKLIYEMDDDARDEFLGLTPRFWTQGSFQYDTLNRPFHPGQEMDIDDGTYMPMPIFESEPKIGHSLLILLVDASLKSLVAENHGWKFEAKQTCGRIKIEAEKTHIDVPMYAIPKDEFQKKQIALEANRSFVKGAIFESYVADSITDDSETYELDSENVNLALREGDRKWINSDPKIVEDWFNDSCIRIGKHLRKVCRFMKAWRDAQWNVGGPSSISLMAATVNILDSVAHDASDLGETMKIIAKHLPGEFARGVESPDSTDEKPLFPPSYKHGPREMDIMSKLERLPEILSSAESADSKSEALKKINMAFGN…	436	6.031
EEY98022.1	MTWNFHQYYTNRNDGLMGKLVLTDEEKNNLKALRKIIRLRTRDVFEEAKGIAKAVKKSALTFEIIQEKVSTTQIKHLSDNEQREVAKLIYEMDDDARDEFLGLTPRFWTQGSFQYDTLNRPFHPGQEMDIDDGTYMPMPIFESEPKIGHSLLILLVDASLKSLVAENYGWKFEAKQTCGRIKIEAEKTHIDVPMYAIPKDEFQKKQIALEANRSFVKGAIFESYVADSITDDSETYELDSENVNLALREGDRKWINSDPKIVEDWFNDSCIRIGKHLRKVCRFMKAWRDAQWDVGGPSSISLMAATVNILDSVAHDASDLGETMKIIAKHLPGEFARGVESPDSTDEKPLFPPSYKHGPREMDIMSKLERLPEILSSAESADSKSEALKKINMAFGNRV…	434	5.815
WP_000220103.1	MTWNFHQYYTNRNDGLMGKLVLTDEEKNNLKALRKIIRLRTRDVFEEAKGIAKAVKKSALTFEIIQEKVSTTQIKHLSDNEQREVAKLIYEMDDDARDEFLGLTPRFWTQGSFQYDTLNRPFHPGQEMDIDDGTYMPMPIFESEPKIGHSLLILLVDASLKSLVAENYGWKFEAKQTCGRIKIEAEKTHIDVPMYAIPKDEFQKKQIALEANRSFVKGAIFESYVADSITDDSETYELDSENVNLALREGDRKWINSDPKIVEDWFNDSCIRIGKHLRKVCRFMKAWRDAQWDVGGPSSISLMAATVNILDSVAHDASDLGETMKIIAKHLPGEFARGVESPDSTDEKPLFPPSYKHGPREMDIMSKLERLPEILSSAESADSKSEALKKINMAFGNRV…	434	5.815
WP_083806687.1	MRMTWNFHQYYTNRNDGLMGKLVLTDEEKNNLKALRKIIRLRTRDVFEEAKGIAKAVKKSALTFEIIQEKVSTTQIKHLSDNEQREVAKLIYEMDDDARDEFLGLTPRFWTQGSFQYDTLNRPFHPGQEMDIDDGTYMPMPIFESEPKIGHSLLILLVDASLKSLVAENYGWKFEAKQTCGRIKIEAEKTHIDVPMYAIPKDEFQKKQIALEANRSFVKGAIFESYVADSITDDSETYELDSENVNLALREGDRKWINSDPKIVEDWFNDSCIRIGKHLRKVCRFMKAWRDAQWDVGGPSSISLMAATVNILDSVAHDASDLGETMKIIAKHLPGEFARGVESPDSTDEKPLFPPSYKHGPREMDIMSKLERLPEILSSAESADSKSEALKKINMAFGN…	436	5.936
KKP09751.1	MMGKLVLTDEEKNNLKALRKIIRLRTRDVFEEAKGIAKAVKKSALTFEIIQEKVSTTQIKHLSDSEQREVAKLIYEMDDDARDEFLGLTPRFWTQGSFQYDTLNRPFQPGQEMDIDDGTYMPMPIFESEPKIGHSLLILLVDASLKSLVAENHGWKFEAKQTCGRIKIEAEKTHIDVPMYAIPKDEFQKKQIALEANRSFVKGAIFESYVADSITDDSETYELDSENVNLALREGDRKWINSDPKIVEDWFNDSCIRIGKHLRKVCRFMKAWRDAQWDVGGPSSISLMAATVNILDSVAHDASDLGETMKIIAKHLPSEFARGVESPDSTDEKPLFPPSYKHGPREMDIMSKLERLPEILSSAESADSKSEALKKINMAFGNRVTNSELIVLAKALPAF…	419	5.612
EHH76170.1	MGKLVLTDEEKNNLKALRKIIRLRTRDVFEEAKGIAKAVKKSALTFEIIQEKVSTTQIKHLSDSEQREVAKLIYEMDDDARDEFLGLTPRFWTQGSFQYDTLNRPFQPGQEMDIDDGTYMPMPIFESEPKIGHSLLILLVDASLKSLVAENHGWKFEAKQTCGRIKIEAEKTHIDVPMYAIPKDEFQKKQIALEANRSFVKGAIFESYVADSITDDSETYELDSENVNLALREGDRKWINSDPKIVEDWFNDSCIRIGKHLRKVCRFMKAWRDAQWDVGGPSSISLMAATVNILDSVAHDASDLGETMKIIAKHLPSEFARGVESPDSTDEKPLFPPSYKHGPREMDIMSKLERLPEILSSAESADSKSEALKKINMAFGNRVTNSELIVLAKALPAFA…	418	5.612
WP_053025835.1	MHYATTIRLRTRDVFEEAKGIAKAVKKSALTFEIIQEKVSTTQIKHLSDSEQREVAKLIYEMDDDARDEFLGLTPRFWTQGSFQYDTLNRPFQPGQEMDIDDGTYMPMPIFESEPKIGHSLLILLVDASLKSLVAENHGWKFEAKQTCGRIKIEAEKTHIDVPMYAIPKDEFQKKQIALEANRSFVKGAIFESYVADSITDDSETYELDSENVNLALREGDRKWINSDPKIVEDWFNDSCIRIGKHLRKVCRFMKAWRDAQWDVGGPSSISLMAATVNILDSVAHDASDLGETMKIIAKHLPSEFARGVESPDSTDEKPLFPPSYKHGPREMDIMSKLERLPEILSSAESADSKSEALKKINMAFGNRVTNSELIVLAKALPAFAQEPSSASKPEKISS…	404	5.496
CRZ52948.1	MKKSALTFEIIQEKVSTTQIKHLSDSEQREVAKLIYEMDDDARDEFLGLTPRFWTQGSFQYDTLNRPFQPGQEMDIDDGTYMPMPIFESEPKIGHSLLILLVDASLKSLVAENHGWKFEAKQTCGRIKIEAEKTHIDVPMYAIPKDEFQKKQIALEANRSFVKGAIFESYVADSITDDSETYELDSENVNLALREGDRKWINSDPKIVEDWFNDSCIRIGKHLRKVCRFMKAWRDAQWDVGGPSSISLMAATVNILDSVAHDASDLGETMKIIAKHLPSEFARGVESPDSTDEKPLFPPSYKHGPREMDIMSKLERLPEILSSAESADSKSEALKKINMAFGNRVTNSELIVLAKALPAFAQEPSSASKPEKISSTMVSG	380	5.266
WP_071227255.1	KSALTFEIIQEKVSTTQIKHLSDSEQREVAKLIYEMDDDARDEFLGLTPRFWTQGSFQYDTLNRPFQPGQEMDIDDGTYMPMPIFESEPKIGHSLLILLVDASLKSLVAENHGWKFEAKQTCGRIKIEAEKTHIDVPMYAIPKDEFQKKQIALEANRSFVKGAIFESYVADSITDDSETYELDSENVNLALREGDRKWINSDPKIVEDWFNDSCIRIGKHLRKVCRFMKAWRDAQWDVGGPSSISLMAATVNILDSVAHDASDLGETMKIIAKHLPSEFARGVESPDSTDEKPLFPPSYKHGPREMDIMSKLERLPEILSSAESADSKSEALKKINMAFGNRVTNSELIVLAKALPAFAQEPSSASKPEKISSTMVSG	378	5.206
ASO27917.1	MKMAWNFHQYYTNRNDGLMGKLVLTDEEKNNLKALRKIIRLRTRDVFEEAKGIAKAVKKSVLTFEIIQEKVSKTKIKHLSDSDQREVAKLIHEMDDDARDEFLGLTPRFCTQGSFQYDTLNRPFQPGQEMDIDDGTYMPMPIFESEPKIGHSLLILLVDASLKSLVAENYGWKFEPKQTCGRIKIEAEKTHIDVPMYAIPKDEFMKKQVALNANRSFLESVACESYVYDSDDTDSYEVDSENVNLALREGERKWINSDPKIVEDWFNDSCGRIGKHLRKVCRFMKAWRDAQWDVGGPSSISLMAATVNILDRVSHDSCDLGETMKIVAKNLPGEFARGVESPDDTDEKPLFPPSYKHGRREMDIMSKLERLPEILSSAESAGSKFEALKMINMAFGNRV…	434	5.964
EMR36453.1	MAWNFHQYYTNRNDGLMGKLVLTDEEKNNLKALRKIIRLRTRDVFEEAKGIAKAVKKSVLTFEIIQEKVSKTKIKHLSENDQLEVAKLIYEMDEDARDEFLGLTPRFWTQGSFQYDTLNRPFQPGQEMDIDDGTYMPMPIFESEPKIGHSLLILLVDASLKSLVAENHGWKFEPKQTCGRIKIEAEKTHIDVPMYAIPKDEFMKKQVALSANRSFFESVGCESYVCDSDDTDSYEVDSENVNLALREGERKWINSDPKIVEDWFNDSCGRIGKHLRKVCRFMKAWRDAQWDVGGPSSISLMAATVNILDRVSHDSSDLGETMKIVAKNLPGEFARGVDSPDDTDEKPLFPPSYKHGPREMDIMSKLERLPEILSSAESAGSKFEALKMINMAFGNRVTN…	432	5.618
WP_005449034.1	MAWNFHQYYTNRNDGLMGKLVLTDEEKNNLKALRKIIRLRTRDVFEEAKGIAKAVKKSVLTFEIIQEKVSKTKIKHLSENDQLEVAKLIYEMDEDARDEFLGLTPRFWTQGSFQYDTLNRPFQPGQEMDIDDGTYMPMPIFESEPKIGHSLLILLVDASLKSLVAENHGWKFEPKQTCGRIKIEAEKTHIDVPMYAIPKDEFMKKQVALSANRSFFESVGCESYVCDSDDTDSYEVDSENVNLALREGERKWINSDPKIVEDWFNDSCGRIGKHLRKVCRFMKAWRDAQWDVGGPSSISLMAATVNILDRVSHDSSDLGETMKIVAKNLPGEFARGVDSPDDTDEKPLFPPSYKHGPREMDIMSKLERLPEILSSAESAGSKFEALKMINMAFGNRVTN…	432	5.618
WP_086028118.1	MKMAWNFHQYYTNRNDGLMGKLVLTDEEKNNLKALRKIIRLRTRDVFEEAKGIAKAVKKSVLTFEIIQEKVSKTKIKHLSENDQLEVAKLIYEMDEDARDEFLGLTPRFWTQGSFQYDTLNRPFQPGQEMDIDDGTYMPMPIFESEPKIGHSLLILLVDASLKSLVAENHGWKFEPKQTCGRIKIEAEKTHIDVPMYAIPKDEFMKKQVALSANRSFFESVGCESYVCDSDDTDSYEVDSENVNLALREGERKWINSDPKIVEDWFNDSCGRIGKHLRKVCRFMKAWRDAQWDVGGPSSISLMAATVNILDRVSHDSSDLGETMKIVAKNLPGEFARGVDSPDDTDEKPLFPPSYKHGPREMDIMSKLERLPEILSSAESAGSKFEALKMINMAFGNRV…	434	5.72
WP_025501679.1	MAWNFHQYYTNRNDGLMGKLVLTDEEKNNLKALRKIIRLRTRDVFEEAKGIAKAVKKSVLTFEIIQEKVSKTKIKHLSENDQREVAKLIYEMDEDARDEFLGLTPRFWTQGSFQYDTLNRPFQPGQEMDIDDGTYMPMPIFESEPKIGHSLLILLVDASLKSLVAENHGWKFEPKQTCGRIKIEAEKTHIDVPMYAIPKDEFMKKQVALSANRSFLESVGCESYVCDSDDTDSYEVDSENVNLALREGERKWINSDPKIVEDWFNDSCGRIGKHLRKVCRFMKAWRDAQWDVGGPSSISLMAATVNILDRVSHDSSDLGETMKIVAKNLPGEFARGVESPDDTDEKPLFPPSYKHGRREMDIMSKLERLPEILSSAESADSKSEALKKINAAFGNRVTN…	432	5.839
WP_025553770.1	MTWNFHQYYTNRNDGLMGKLVLTDEEKNNLKALRKIIRLRTRDVFEEAKGIAKAVKKSVLTFEIIQEKVSKTKIKHLSESDQREVAKLIHDMDDDARDEFLGLTPRFWTQGSFQYDTLNRPFQPGQEMDIDDGTYMPMPIFESEPKVGHSLLILLVDASLKSLVAENHGWKFEAKQTCGRIKIEAEKTHIDVPMYAIPKDEFVKKQVALKANRSLLDSVICESYDSDDIDSYEVDSENVNLALREGERKWANSDPKIVEDWFNDSCGRIGKHLRKVCRFMKAWRDAQWDVGGPSSISLMAATVNILDRVSHDSSDLGETMKIVAKNLPGEFARGVDSPDDTDEKPLFPPSYKHGRREMDIMSKLERLPDILSSAESADSKSEALKKINMAFGNRVTNSD…	430	6.069
WP_062850838.1	MAWNFHQYYTNRNDGLMGKLVLTDEEKNNLKALRKIIRLRTRDVFEEAKGIAKAVKQSVLTFEIIQEKVSKTKIKYLSENDQREVAKLIHEMDEDTRDEFLGLTPRFWTQGSFQYDTLNRPFQPGQEMDIDDGTYMPMPIFESEPKIGHTLLVLLVDASLKSLVAENSGWKFEAKQTCGRIKIEGEKTHIDVPMYAIPKDEFMKKQVALKANRSLLENVGCESYFYDSDDTDSYEVDSENVNLALREGERKWVNSDPKIVEDWFNDSCVRIGKHLRKVCRFMKAWRDAQWDVGGPSSISLMAATVNILDRVSHDSSDLGETMKIVAKNLPDEFARGVESPDDTDEKPLFPPSSKHGRREMDIMSKLERLPSILSSAELADSKSEALKKINMAFGSRVTN…	432	5.741
OOE51189.1	MAWNFHHYYTNRNDGLMGKLVLSDEEKKNLKALRKIIRLRTRDVFEEAKGIAKAVKKSVLTFEIIQEKVSKTKIKHLSESDQREVAKLIHEMDEDARDEFLGLTPRFWTQGSFQYDTLNRPFQLGQEMDIDDGTYMPMTIFESEPKIGHSLLILLVDASLKSLVAENHGWTFEAKQTCGRIKIEAEKTHIDVPMYAILKDEFVKKQVALKANRSLLESASCESYGYDSDDSDSYEVDSENVNLALREGERKWVNSDPKIVEDWFNDSCGRIGKYLRKVCRFMKAWRDVQWDVGGPSSISLMAATVNILDRVSHDSSDLGETMKIVAKNLPDEFARGVESPDDTDEKPLFPPSSKHGRREMDIMSKLERLHSILSSAELADTKSEALKKINMAFGNRVTK…	432	6.039
WP_100298009.1	MKMAWNFHHYYTNRNDGLMGKLVLSDEEKKNLKALRKIIRLRTRDVFEEAKGIAKAVKKSVLTFEIIQEKVSKTKIKHLSESDQREVAKLIHEMDEDARDEFLGLTPRFWTQGSFQYDTLNRPFQLGQEMDIDDGTYMPMTIFESEPKIGHSLLILLVDASLKSLVAENHGWTFEAKQTCGRIKIEAEKTHIDVPMYAILKDEFVKKQVALKANRSLLESASCESYGYDSDDSDSYEVDSENVNLALREGERKWVNSDPKIVEDWFNDSCGRIGKYLRKVCRFMKAWRDVQWDVGGPSSISLMAATVNILDRVSHDSSDLGETMKIVAKNLPDEFARGVESPDDTDEKPLFPPSSKHGRREMDIMSKLERLHSILSSAELADTKSEALKKINMAFGNRV…	434	6.164
WP_077650772.1	MAWNFHHYYTNRNDGLMGKLVLSDEEKKNLKALRKIIRLRTRDVFEEAKGIAKAVKKSVLTFEIIQEKVSKTKIKHLSESDQREVAKLIHEMDEDARDEFLGLTPRFWTQGSFQYDTLNRPFQLGQEMDIDDGTYMPMTIFESEPKIGHSLLILLVDASLKSLVAENHGWTFEAKQTCGRIKIEAEKTHIDVPMYAIPKDEFVKKQVALKANRSLLESASCESYGYDSDDSDSYEVDSENVNLALREGERKWVNSDPKIVEDWFNDSCGRIGKYLRKVCRFMKAWRDVQWDVGGPSSISLMAATVNMLDRVSHDSSDLGETMKIVAKNLPDEFARGVESPDDTDEKPLFPPSSKHGRREMDIMSKLERLHSILSSAELADTKSEALKKINMAFGNRVTK…	432	6.039
WP_095461578.1	MRMTWNFHQYYTNRTDGLIGKLVLTEEEKNNLKALRHIIRLRIRDVFEEAKDIAKAVKKTVLTFDIIQEKVSKTKIKHLSDLDQLKVAKLIHEMDDDARDEFLGLTPRFWTQGSFQYDTLNRPFQSGQEMDIDDGTYMPMPIFESEPKIGHSLLILLVDASLKSLVAENNGWKFEAKQTCGRIKIVAEKTHIDVPMYAIPKDEFMKKQVVLKATNRSLFESASCESYVCDSADIDSYEVDSENVNLALREGERKWVNSDPKIVEDWFNDSCERIGKHLRKVCRFMKAWRDAQWDVGGPSSISLMTATVNILDRVSHDPSDLGETMKIVANNLPDEFARGIDSPDDTDEKPLFPPSYLHGPREIDIMSKLEGLPDILLSAELANSKSEALSKINTAFGSR…	435	5.607
WP_019442180.1	MTWNFHHYYTNRKDGLIGKLVLTDIEKNKLKALRQIVRSRIKDIFEEAKSIAKNVNRSIQTLDSIEGKLALTKIKYLSDDEKRKIALLIYNMDDEARNEFMNLTPRFWTQGSFQYDTLNRPFHPGQEMDIDDGTYMPMPIFESEPKIGHTLLILLVDASLKSLEAENSGWTFEAKRTCGRIKIRGENTHIDVPMYAIPKDQFLKKQIALEAINNNLILGSCESESFAVDSESYEIESECVNLALRDGETKWMNSDPKIVEDWFNDSCSRIGKHLRKVSRFMKAWRDAQWEVGGPSSISLMAATVNILNRVSHEDNDLGEIMKLMAKHLPEEFAKGIESPDDTDEKLLFPPSSEHGAREIDIMGRLECLSGILLRAETALSKAEALRIINEAFGHRVTDS…	431	5.876
PHS59778.1	MAWNFHHYYTNRTEGLIGKLRLNDDDENKLKGLREIVRQRTKHVFEEAKAIAKEVKKCQLSQESVQMMLANTKLRYLSEDDRRQVAMLLYDMDDEARDEFLNLSPRFWTQGSFQYDTLNRPFHPGQEMDIDDGTYMPMPIFESEPKIGHTLLLLLVDSSLKSLEAENDGWIFQVKQTCGRIKIPREKTHIDVPMYAIPKDQFLQKQLALEALSARSDSAMNKSYIDFHDSYEVDSEHVNLALRDGPQKWVNSDPKIVEDWFNRSCNRIGKSLRLVCRFMKAWRDAQWEVGGPSSISLMAATVNILDRVSYDKTDLGETIKVVAQHLPGEFAKGIASPDNTDDKLLFPAQSEHGPREQDIMSRLEELSVILYEAECASSKQSALDTINRAFGRRVTDCNL…	429	5.676
WP_027713173.1	MTWNFHHYYTNHTDGLIGALLLKKQEKEKLKALRQKVRIRTKDVFEEATSIAKEVKQCMLTLDNLRSRLSNTTLRYLSDDDQREVAKLIYDMDDEVRDEFLGLTPRFWTQGSFQYNTLNRPFHLGQEMDIDDGTYMPMTMFESKPRIGHKLLLLLVDSSLKSLAAENPGWVFEAKQTCARIKIPAEKTHIDVPMYAIPKDEFLKKQIAMECRASLNKAVCDSLDYAGMEDYRRNYEVDSENVNLALRDGDKGWTNSDPKIVEDWFNDSCRRIGVHLREVCRFMKAWRDAQWDIGGPSSISLMAATVNILDKVPHDKEDIGATMKIVAEHLPYEFAKGVDSPDDTDDKRLFPPRSEHGRREHDIMDKLESLSGILIEAESAESKQKALEKINTAFGNRVT…	433	6.364
WP_035889335.1	MTWNFHQYYTNRTEGLIGQLILSDQEKEKLKALRQKVRLRTRDVFEEAKAIAADVKRNGSVVESVKSKLSHTKLRYLSEEDQQKVAKLIFDMDDDAREEFLKLVPRFWTQGSFQYNTLNRPFHQGQEMDIDDGTYLPMPIFENEPKIGHTLLLLLVDSSLKSLEAENSGWYFEEKRTCGRIKIPKEKTHIDVPMYAIPKEQFLKKEIALNKSLESYNYTADSALTESRSAYEVNSENVNLALRDGMPKWFNSDPKIVEDWFNDSCIRIGSHLRKVCRFMKAWRDAQWDVGGPSSISLMAATVNILDKVPCDKNDLGLTMKIVAEHLPSEFTNGILSPDDTDEKPLFPPYAAHGQRENAIMEKLERLSGILAEAENAGSKQDALKIMNTAFGNRVTNSSL…	429	6.399
WP_054688261.1	MTWNFHQYYTHPTDGLIGQLILSEQDKDKLKALRRKVRVRTRDIFEEARKIAAEVKNQGLEVESVKSKLSDTKLKYLSEEQQQEVARLICDMDEDARKEFLELVPRFWTQGSFQYNTLNRPFQLGQEMDIDDGTYLPMSIFESKPKIGHTLLLLLVDSSLKSLEAENSGWHFEAKKTCGRIKIPYEKTHIDVPMYAIPKEEFLKKEIALSKGFESFELRKDAADSAINESLSAYEVNSENVNLALREGMPKWLNSDPKVVEDWFNDSCDRIGSQLRKVCRFMKAWRDAQWKVEGPSSISLMAATVSILDKFPCNKNDIGATMKIVAQHLPSVYKNGIISPDDSDDKPLFPPHHEHTEKENAIMEKIIKLHEILVEAEDASSKQDALSIINKAFGNRVTN…	432	6.42
WP_005317382.1	MTWNFHEYYTNNENGLMGKLVLSANEKKQLINLRQVIRWRTKEVFEEAKNIASSISTLENIEHRLINTKLIYLSKVERNQIAKLIYDMDEDARQEFLDLTPRFWTQGSFQYDTLNRPFHPGQEMDIDDGTYMPMPIFEAEPKIGHSLLLLLVDSSLKSLVAEYDGWIYEAKQTCGRIKIPSNKTHIDVPMYAIPKDQFLQKQTAMAKCRARVGSESIFESYAMDSDDTSYEVDTKHVNLALRDGSKKWLNSDPKIVEDWFNDSCIRIGQHLREVCRFMKAWRDAQWEVGGPSSISLMAATVNVMDRVSHDSKNMGETMKIVAEHLPEEFKNGIESPDSTDEKPLFPPFNEHGSREKDIMEKLNKLHNILLEAEVAESKQNALSKINKAFGQRVSDHNII…	428	5.958
WP_085044452.1	RTKEVYEEEKNIASSISTLENIEHRLINTKLIYLSKVERNQIAKLIYDMDEDARQEFLDLTPRFWTQGSFQYDTLNRPFHPGQEMDIDDGTYMPMPIFEAEPKIGHSLLLLLVDSSLKSLVAEYDGWIYEAKQTCGRIKIPSNKTHIDVPMYAIPKDQFLQKQTAMAKCRARVGSESIFESYAMDSDDTSYEVDTKHVNLALRDGSKKWLNSDPKIVEDWFNDSCIRIGQHLREVCRFMKAWRDAQWEVGGPSSISLMAATVNVMDRVSHDSKNMGETMKIVAEHLPEEFKNGIESPDSTDEKPLFPPFNEHGSREKDIMEKLNKLHNILLEAEVAESKQNALSKINKAFGQRVSDHNIIISEAAAPVFRETASTASAASKISSTMVSG	389	5.542
WP_085044782.1	HRLINTKLIYLSKVERNQIAKLIYDMDEDARQEFLDLTPRFWTQGSFQYDTLNRPFHPGQEMDIDDGTYMPMPIFEAEPKIGHSLLLLLVDSSLKSLVAEYDGWIYEAKQTCGRIKIPSNKTHIDVPMYAIPKDQFLQKQTAMAKCRARVGSESIFESYAMDSDDTSYEVDTKHVNLALRDGSKKWLNSDPKIVEDWFNDSCIRIGQHLREVCRFMKAWRDAQWEVGGPSSISLMAATVNVMDRVSHDSKNMGETMKIVAEHLPEEFKNGIESPDSTDEKPLFPPFNEHGSREKDIMEKLNKLHNILLEAEVAESKQNALSKINKAFGQRVS	332	5.841
WP_044800591.1	MAWNFHEYYTNHDSGLIGKLILAENEKNQLKELRQIIRWRTKEVFEEAKVIAEEVKLQTLTLERVQTRLTSTKLMYLSKKEQHKVAQLICDMDDEAREEFLSLTPRFWTQGSFQYDTLNRPFHPGQEMDIDDGTYMPMPIFESEPKIGHSLLLLLVDSSLKSLAAENDGWIYEAKQTCGRIKIPSKKTHIDVPMYAIPKDQFIQKQTAMAKCRAKVATESIFESYAMDSADTSYNVDSEHVNLALRDGSKKWLNSDPKIVEDWFNDSCNRIGQHLRKVCRFMKAWRDAQWEVGGPSSISLMAATVNILDRVSHNPENMGETMKIIAKHLPEEFSNGVESPDSTDDKPLFPPFYEHGDRERDIIEKLSRLHGILLEAEVTESKTHALDTINVAFGKRVED…	432	5.822
WP_076012102.1	MTWNFHGYYTNRSEGLISKLTLKSAQSEALKSLRKCVRVRIKEVFEEAKELVRASYNSSLNFEELKAKVQNTKIKYLNSEAQSEVIQLLQGMDEVTRQEFVGLTPRFWTQGSFQYETLNNPHKFPPQEMDIDDGTYLPMTIFENEPRIGHRILLLLVDSSLKSLVAENDGWLFEEKNTCARIKIPSAHTHIDVPMYAIPVQQFLQKQVALEALRKKSFESYDQFADTWISNSAMYEVDSECVNLAMRNGEKRWINSDPKIIEDWFNESCRRIGRHLRKVCRFMKAWRDAQWDKGGPSSIALMAATVNILDRFTHDKSDLGATMRLLAERLPEEFAHGVESPDHTDEKLLFPNSSEHGERELEVINKLYQLKKILVDAEVAESKELALQTMSLAFGDRVT…	433	6.487
WP_003404058.1	MTWNFHRYYSDSTDGLISKLRLAKERIEMLKALRKKVRVRTKEVFAEAKELAKTSNASISLESFTARVASTRLKHLSPAAQVEVAQLIRGMEEDARRAFLSLNPRFWTQGSFQYDTLNNPYATPPQEMDIDDGTYLPMAIFEDRPVIGHRLLLLLVDSSLNSLADENPGWLFEANSKCARIKIPEMNTHFDVPMYAIPEDQFILKEAALAKSMGTESFESAEPFKDSLFFNRADYELDENSVNLAVRGEGQKWIKSDPKIVEDWFNDSCLRIGPHLREICRFMKSWRDVQWVKGGGPSSISLMAATVEILDRIPHDKADLGKTMKIVAHNFSAEFSKGVESPDHTDEKPLFPPHYEHQVREREIMEKLSELEGILDQAEEAQTKELALQSISRAFGRRV…	434	6.018
WP_032656884.1	MTWNFHRYYSDSTDGLISKLRLAKERIEMLKALRKKVRVRTKEVFAEAKELAKTSNASISLESFTARVASTRLKHLSPAAQVEVAQLIRGMEEDARRAFLSLNPRFWTQGSFQYDTLNNPYATPPQEMDIDDGTYLPMAIFEDRPVIGHRLLLLLVDSSLNSLADENPGWLFEANSKCARIKIPEMNTHIDVPMYAIPEDQFILKEAALAKSMGTESFESAEPFKDSLFFNRADYELDENSVNLAVRGEGQKWIKSDPKIVEDWFNDSCLRIGPHLREICRFMKSWRDVQWVKGGGPSSISLMAATVEILDRIPHDKADLGKTMKIVAHNFSAEFSKGVESPDHTDEKPLFPPHYEHQVREREIMEKLSELEGILDQAEEAQTKELALQSISRAFGRRV…	434	6.018
WP_058394986.1	MSWNFHRYYSDSTDGLISKLKLADERIATLKRLRKQVRIRTKVVFEEAKQLAKASNPASSFESMKLQVENSRLKHLSPQDQVEVAVLIKDMDPDARKAFLSLTPRFWTQGSFQYDTLNNPYFTPPQEMDIDDGTYLPMTIFEDQPVIGHRLLLLLVDSSLKSLADENEGWEFEAQSKCARLKIPDMNTHIDVPMYAIPEEQFLLKEAAFSKSQSNVAMDSAIMGTESLACNRADYSLDEGCVNLAIRDGKQRWIKSDPKIVEDWFNDCCRRIGPHLRDVCRFMKSWRDVQWKDGGGPSSISLMAATVSILDRVPHDKNDLGATMKLLARYLPTEFSNGVESPDHTDEKPLFPPCNEHGERERGIMEKLSELAVILDDAEKCLTKPLALSSINRAFGCRV…	434	6.082
WP_042572357.1	MTWNFHRYYNDSTDGLIGKLRLAEPRVAKLKGLRELVRNRTRDVFNEAKEVVKTSSANISLESITARVANTRLKYLSPQAQAEAAKLLRDMDDDAREAFLALTPRFWTQGSFQYDTLNFPYASPPQEMDIDDGTYLPMAIFEGRPIIGHQLLLLLVDSSLKSLVHENVGWQFEAKRTCARLKIPAEHTHIDVPMYAIPKDQFLLKEAALAKSRSTVFDSINGSLSLESADYELDEDCVNLALREGDQKWMKSDPKIVEDWFNDSCRRIGPHLRSVCRFMKSWRDVQWEKGGGPSSISLMAATVSILDRIAHDKNDLGATMRMLAKYLPDEFSKGVESPDHTDEKPLFPPRIEHGERELEIMERLSELHGILIDAQQCSSKELALQSINRAFGRRVLKSD…	430	6.556
WP_083007574.1	MTWNFHRYYNDPSDGLIGKLKLSDSRVTELKQLRAKIRDRTKKVFEEAKELVQTSSLTSSLESFKARLSDTNLKYLSDEDQAEIATLLWHMDEDARNSFRNLKPRFWTQGSFQYDTLNNPYATPPQEMDIDDGTYLPMEVFKGKPVIGHRLLILLVDSSLKSLEKENAGWQFDSSKATCARLKIPAKHTHIDVPMYAIPKDQFLHKEESIAVAKSRGSGMEAMDSISGSIMLNREDYRLDEDCVNLALREGEKKWIKSDPKVIEDWFIESCERIGPDLRKVCRFMKSWRDAQWQEGGGPSSISLMAATVSIFDRVPLQKGDLGAAMMSLAENLPGEFSNGVESPDDTDEKPLFPGHREHGDNEREVIKRLSELQGILVEAQNSSTKVIALDSINRAFGQ…	436	5.715
WP_089038580.1	MNWNFHRYYNDPSDGLIGKLKLSEQRVTELKQLRAKIRDRTKEVFEEAKALVQTSNLTSSLESFKARISDTNLKHLSDEDQAEIAILLLNMDEDARNSFRNLKPRFWTQGSFQYDTLNNPYATPPQEMDIDDGTYLPMEVFKGKPVIGHRILILLVDSSLKSLEKENAGWQFDSSKATCARLKIPAKHTHIDVPMYAIPKDQFLLKEESIAVAKSRGLGMEAMDSISGSIMLNREDYRLDEDCVNLALREGEKKWIKSDPKTIEDWFVESCERIGPDLRKVCRFMKSWRDAQWQDGGGPSSISLMAATVSIFDKVPLQKGDLGAAMMSLTENLPAEFFNGVKSPDLTVEKPLFPGHREHGEYEREVIKRLSELQEILIEAQKSSTKVLALDSINRAFGQ…	436	5.983
WP_006712153.1	KLNKHDVWLRVSNTKLKYLSPEEQVKVAELIYLMDDEARKEFSDLSPRFWTQGSFKYDTLNKPFHPGQEMDIDDGTYLPMPIFESDPKVGHTLLILLVDSALKSLAAERSGWVFETKRTCGRIKIKHEKTHIDVPMYAIPKDQFLKKEKAMKMAMNRSLILGSLEAEDAKPESYEVDTESVNLALRDGEKKWLNSDPKIVEDWFEHSRKRIGNHLPKVCRYLKAWRDVQWQVGGPSSISLMAAIVSILDTTPHNKDDFDATMKVITDNLHKEFGKGIESPDHTANSLLFPPLNQHTKREDDIMAKLEALPNILQRAENAISKQDALSIINTAFGHRVTKEELIVSAPAAPAFSIEPEPSSSAAKISSTMVSG	372	6.675
WP_017019128.1	MNWNLHHYYTNRTEGLMGKLLLNKEEDERLLYLRNTVRKRITNVFEEVGAIAKDQAAFNQNRDYLFFRLQKTKVRYLDQLEILEVSRLLSQMDKDTLKELSTLKPRFWTQGSFKYKTLNRPFHAGQEMDIDDGAYLPMTFFESEPKIGHQLLTLLVDASLKSLVDENYGWEFDSKRTCARIKISLEQTHIDVPMYAIPKEQFLQKEAAVLKAVNSRAMCESAGMESFGFTLDSADDREYKKLDSENVNLALRDEKPGSSKWMNSDPKIVEDWFEGECCRIGKHLRKVCRFMKAWRDAQWQVGGPSSISLMAATVEVLQQHSVDAQDMGETMKVVAENLYYEFLKGVESPDDTDERPLFPQESQHTNRERDIVGKLKLLPEQLRQAEMADTKSDALSRLS…	441	6.204
WP_023624321.1	MNWNLHHYYTNRTDGLMGKLLLSIEEDEKLLYLRNTIRKRITNVFEEIGAVAKEQAAFSQKSEYLYSRLQNTKLRYLTHQKITEASSLLSQMDKDTLKELSVLKPRFWTQGSFKYRTLNRPFHPGQEMDIDDGTYLPMTFFESEPKIGHQLLTLLVDASLMSLVEENVGWEFDSKRTCARIKIPQERTHIDVPMYAIPKEQFLEKEAAVLKAFNSRGMYESVGTEAYGFIQDSADDLEYEKLDSENVNLALRDGEFGSPKWMNSDPKVVEDWFEGECRRIGKHLRKVCRYMKAWRDAQWQVGGPSSISLMAATVEVLQQHFVDAQDMGETMKVVADNLYQEFLKGVESPDGTDERPLFPPESQHSNRERDIVGKLRLLPEQLREAERAESKSDALSKLS…	441	5.907
WP_053307028.1	MNWNLHHYYTNRKDGLMGKLLLSKEEDEKLLYLRNTIRKRITNVFEEIGAVAKDQAAFSQKSEYLYSRLQNTKLRYLTNQQITEASSLLSQMDKDTLKELSALKPRFWTQGSFKYRTLNRPFHPGQEMDIDDGTYLPMTFFESEPKIGHQLLTLLVDASLMSLVEENVGWEFDSKRTCARIKIPQERTHIDVPMYAIPKEQFLEKEAAVLKAFNRRGMYESVGTEAYGFIQDSADDLEYEKLDSENVNLALRDGEPGSAKWMNSDPKIVEDWFEGECRRIGKHLRKVCRYMKAWRDAQWQVGGPSSISLMAATVEVLQQHFVDAQDMGETMKVVADNLYQEFLKGVESPDSTDERPLFPPESQHTNRERDIVGKLRLLPEQLREAERAESKSDALSKLS…	441	5.933
WP_062730567.1	MNWNLHHYYTNRKDGLMGKLLLSKEEDEKLLYLRNTIRKRITNVFEEIGAVAKDQAAFSQKSEYLYSRLQNTKLRYLTNQQITEASSLLSQMDKDTLKELSALKPRFWTQGSFKYRTLNRPFHPGQEMDIDDGTYLPMTFFESEPKIGHQLLTLLVDASLMSLVEENVGWEFDSKRTCARIKIPQERTHIDVPMYAIPKEQFLEKEAAVLKAFNRRGMYESVGTEAYGFIQDSADDLEYEKLDSENVNLALRDGEPGSAKWMNSDPKIVEDWFEGECRRIGKHLRKVCRYMKAWRDAQWQVGGPSSISLMAATVEVLQQHFVDAQDMGETMKVVADNLYQEFLKGVESPDGTDERPLFPPESQHTNRERDIVGKLRLLPEQLREAERAESKSDALSKLS…	441	5.933
WP_065645811.1	MNWNLHHYYTNRTDGLMGKLLLSKEDDEKLLYLRNTIRKRITNVFEEIGAVAKDQAAFSQKSEYLYLRLQNTKLRYLTNQQITEASSLLSQMDKDTLKELSALKPRFWTQGSFKYRTLNRPFHPGQEMDIDDGTYLPMTFFESEPKIGHQLLTLLVDASLMSLVEENVGWEFDSKRTCARIKIPQERTHIDVPMYAIPKEQFLEKETAVLKAFNRRGMYESVGTEAYGFIQDSADDLEYEKLDSENVNLALRDGEPGSAKWMNSDPKIVEDWFEGECRRIGKHLRKVCRYMKAWRDAQWQVGGPSSISLMAATVEVLQQHFVDAQDMGETMKVVADNLYQEFLKGVESPDSTDERPLFPPESQHTNRERDIVGKLRLLPEQLREAERAESKSDALSKLS…	441	5.81
WP_065191287.1	MNWNLHHYYTNRTDGLMGKLLLNKEEDERLLSLRNTIRKRITNTFEEIGAIAKDQAAFSQKSEYLYFRLQNTKLSYLTHHNIIEASRLLNQMDKDTLKELSVLKPRFWTQGSFKYKTLNRPFHPGQEMDIDDGTYLPMTFFASEPKIGHKLLTLLVDASLISLVEENVGWEFDSKRTCARIKIPQVRTHIDVPMYAIPKEQFLQKEAAALKALNNRSIYESAGIFTQDSADDLEYEKLDSENVNLALRDGELGSPKWMNSDPKIVEDWFEGECRRIGNHLRKVCRYMKAWRDAQWQVGGPSSISLMAATVEVLQQHSVDAQDMGETMKVVADNLYQEFLKGVESPDDTDERPLFPPESQHTNRERDIVGKLRLLPEQLREAERAESKSDALSKLSLVFG…	437	6.237
WP_029203754.1	MNWNLHSYYTNRNTGLIGCLQLSDQEETNLKGLRALVRKRITVVFAEATQVAKELVKEFSTEDTLRVKLLNTKVRYLSEQERNEVARLIFGMDEDVMREFVGLKPRFWTQGSFQYNTLNRPFHSGQEMDIDDGTYLPMTIFESEPKIGHQLLTLLVDSALKSLVVENKSWEFESKRTCARIKIPTERTHIDVPMYAIPKDKFLDKQVALEAAAHNRNMYESVQKSVMDSDDTQYQKLDSENVNLALRDDKPGSAKWMNSDPKIVEDWFNEECRRIGKHTRKVCRFMKAWRDAQWDIGGPTSISLMAATVEVLNRVQHDTQDMGSIMKVVADNLYLEFINGVESPDDTDEKPLFPPQSEHTDRERDIVEKLKMLPSILRQAEQSETKALALATLSEAFGS…	436	6.153
WP_033104368.1	MKWSLHTYYMGRDGSLLKKLELTDNENNKLKRLRAHVRKRIREVFDEVIEVAINFRKLESEEDVKGRLKSTRICHLSPAEQQTVARLIYEMEEDVRDGFIKLKPRFGTQGSFQYGTLNKPFWPCQEMDIDDGTYLPMTVFENPKIGHKLLTLLVDTSLKSLVAENPGWKFESKRTCARIKIAEENTHIDVPMYAIPDKGFITKDRSLGLESANNIYESLSHVKKAADSDDVMFERLDSKTVNLALRDEGPGTHKWMNSDPKIVEDWFNDACERIGSHVRPVCRFMKAWRDAQWDVGGPSSISLMAAAVEILSKHSVNSKDMGDIMKVVAKNFALEFKSGVESPDDTDNRPLFPAQMEHEDFHKGIVAKLEQLPASLQNAENASTKQDALSILSNIFGNR…	435	6.488
GAM30628.1	MTWNFHSYYTNRDTGLLGQLILADHEKDGLKALRQVVRERTRDVFDEAKQLVKSSKQHYSALSFRAEFISTHFKYLSAEDQKTLSELIMDLSDDLKVEFMKISPRFWTQGSFMYDTLNRPYKSTQEMDIDDGTYLPMQFFEDKPAIGHQLLLLLVDASLKSLAVERYGWSFEAKETCGRINIPAKSVHIDVPMYAIPYDKFLEKEVLLKEAANTRLSMDIYDSITAADHALYDQLETDCVNLAVRKNDARWIKSDPKDVHLWFQDACQRTGQHLRKVCRILKAWRDACDWQESSGPSSISLMAAVVGILDHTTVEPKDFGLLILTVARKLPNTFRNGVESPDENDDRPLFPPYYEHEPKHKEVMQKLEQLVDSLESAYAAHTKQDALHILNGEYGDRVK…	433	6.022
WP_045432259.1	MTWNFHSYYTNRDTGLLGQLILADHEKDGLKALRQVVRERTRDVFDEAKQLVKSSKQHYSALSFRAEFISTHFKYLSAEDQKTLSELIMDLSDDLKVEFMKISPRFWTQGSFMYDTLNRPYKSTQEMDIDDGTYLPMQFFEDKPAIGHQLLLLLVDASLKSLAVERYGWSFEAKETCGRINIPAKSVHIDVPMYAIPYDKFLEKEVLLKEAANTRLSMDIYDSITAADHALYDQLETDCVNLAVRKNDARWIKSDPKDVHLWFQDACQRTGQHLRKVCRILKAWRDACDWQESSGPSSISLMAAVVGILDHTTVEPKDFGLLILTVARKLPNTFRNGVESPDENDDRPLFPPYYEHEPKHKEVMQKLEQLVDSLESAYAAHTKQDALHILNGEYGDRVK…	433	6.022
WP_002058076.1	MTWNFHSYYTNRDTGLIGQLILDDHDKDGLKALRQIVRERTRDVFDEAKQLVKSSKHHYTALSFRAEFVGTNFKYLSPDDQKILSELIMDLSEDLKAEFLKLNPRFWTQGSFMYDTLNRPYKPTQEMDIDDGTYLPMQFFEDKPAIAHQLLLLLVDASLKSLASERHGWSFEAKDTCGRIKIPAKSVHIDVPMYAIPYEKFLEKDVLLRKAAASQIFAEMYDGVAAADHALYDQLETDCVNLAVRKDDAKWIKSDPKDVHLWFQDACQRTGQHLRKVCRILKAWRDAGDWKESNGPSSISLMAAVVDILDRTYVDPKDFGLLMLTVARKLPNTFRNGVESPDENDERPLFPPHYEHEAKHKEVITKLEELVTSLESAYAAYTKQDALNILNGEYGDRVQ…	433	5.945
WP_032000675.1	MTWNFHSYYTNRDTGLIGQLILDDHDKDGLKALRHIVRERTRDVFDEAKQLVKSSKHHYTALSFRAEFVGTNFKYLSPDDQKILSELIMDLSEDLKAEFLKLNPRFWTQGSFMYDTLNRPYKPTQEMDIDDGTYLPMQFFEDKPAIAHQLLLLLVDASLKSLASERHGWSFEAKDTCGRIKIPAKSVHIDVPMYAIPYEKFLEKDVLLRKAAASQIFAEMYDGVAAADHALYDQLETDCVNLAVRKDDAKWIKSDPKDVHLWFQDACQRTGQHLRKVCRILKAWRDAGDWKESNGPSSISLMAAVVDILDRTYVDPKDFGLLMLTVARKLPNTFRNGVESPDENDERPLFPPHYEHEAKHKEVITKLEELVTSLESAYAAYTKQDALNILNGEYGDRVQ…	433	6.026
WP_057104444.1	MTWNFHSYYTNRDTGLIGQLILSDGEKESLKALRQIVRERTRDVFDEAKQLVNSSKHYYTALSFRAEFVGTNFKYLSPDDQKILSELIMDLSEDLKTEFLKLSPRFWTQGSFMYDTLNRPYKPTQEMDIDDGTYLPMQFFEDKPAIGHQLLLLLVDASLKSLAVERYGWSFEAKDTCGRIKIPAKSVHIDVPMYAIPYEKFLEKEVLLRKAANSQIFAEMYDGISAADHALYDQLETDCVNLAIRKDDAKWIKSDPKDVHLWFQDACQRTGQHLRKVCRILKAWRDAGDWQESNGPSSISLMAAVVDILDRTSVDPKDFGLLMLTVARKLPNTFRNGVESPDENDDRPLFPPYYEHEAKHNEVMTKLEELVSSLEAAYAARTKQDALNILNNEYGDRVQ…	433	5.503
WP_005161563.1	MTWNFHSYYTNRDTGLIGQLLLSDGEKESLKALRQIVRERTRDVFDEAKQLVKSSKLYYTALSFRAEFVGTNFKYLSPDDQKILSELIMDLSEDLKTEFLKLSPRFWTQGSFMYDTLNRPYKLTQEMDIDDGTYLPMQFFEDKPAIGHQLLLLLVDASLKSLAVERHGWSFEAKETCGRIKIPTRSVHIDVPMYAIPYEKFLEKEVLLRKAANSQIFAEMYDGLSTADHALYDQLETDCVNLAVRKDDAKWIKSDPKDVHLWFQDACQRTGQHLRKVCRILKAWRDAGDWKESNGPSSISLMAAVVDILDRTSVDPKNFGLLMLTVARKLPDTFRNGVESPDSNDERPLFPPIYEHEQRHTEVITKLKELVVSLEAAYAAHTKQDALNILNSEYGNRVQ…	433	6.279
WP_004804414.1	MTWNFHSYYTNRDTGLIGQLFLSDGEKESLKALRQIVRERTRDVFDEAKQLVKSSKQFDTAQSFRAEFMGTNFKYLSVDDQKTLSELIINLSVDLKAEFMKISPRFWTQGSFMYDTLNRPYKPTQEMDIDDGTYLPMQFFEDKPAIGHQLLLLLVDASLKSLAVERHGWSFEAKDTCGRIKIPARSVHIDVPMYAIPYEKFLEKEVLLRKAANSQILAEMYDGLNADHALYDQLETDCVNLAIRKDDAKWIKSDPKDVHLWFQDACQRTGQHLRKVCRILKAWRDAGDWQESNGPSSISLMAAVVDILDRTSVDPKDFGLLMLTVARKLPDTFRNGIESPDPNDERPLFPSIHEHKLKDTEVIKKLKELVASLEAAYAAHTKQDALNILNSEYGNRVQD…	432	6.417
WP_023013370.1	MTWNFHSYYTNRDTGLIGKLILADHEKDGLKALRQIVRERTRDVFDEARKLVKLSKQFDSAILLRYEFKNTHFNYLSGDDQRKLSELIMELSSDLIAEFMKINPRFWTQGSFMYDTLNRPYKPTQEMDIDDGTYLPMQFFEDKPAIGHQLLLLLVDASLKSLAAEHYGWSFEPKETCGRIKIPAESVHIDVPMYAIPFEKFIEKEELIRKSAASQIFGEMYDSVSAADHALYDQIETDCVNLAVRKDDAKWIKSDPKDVHLWFQDACQRTGQHLRKVCRILKAWRDAGDWQESNGPSSISLMAAVVDILDRTTVDPKDFGLLMLTVARELPDTFRNGVESPDENDERPLFPPYYEHEPKHKEVMQKLEQLVDSLESAYAAPTKQDALDILNGEYGDRVQ…	433	5.438
WP_011280642.1	MTWNFHSYYTNRESGLLGQIILSDGEKESLKALRQIVRVRIRDTFNEAKQLVKLSKNYLSAASLLTEFVDTKFKYLKPEDQKILAELMIGLSDILKAEFMKLNPRFWTQGSFAYDTLNRPYRTPPQEMDIDDGAYLPMMFFEDKPAIGHKLLLLLVDASLYSLAAERSGWSFEPKEMCGRIKISARNVHIDVPMYAIPYEKFLEKEVLLEKAESLRIAIESYDSLSVADHALYDQLDADCVNLAVRIDNQKWIKSDPKDVHLWFQDACQRNGRHLRKICRVIKAWRDATDWQEGNGPSSISLMAAIVDIADRTELDTKDFGSMMLTVAKELPIVFRSGVESPDSNDERPLFPHIDDHEKKHTETISKLEDLASSLEAAYDAQTKQDALNTLNSEYGNRV…	434	5.685
WP_004651542.1	MNWNLHHYYSNRTDGLMGQLLLSDKETADLKDLRQRVRERTRDIFAEAKNLVKHSKKDTSFASLREEMSATKFKYLSDSDQVKFAELIMQLDSDAKAEFLKLTPRFWTQGSFTYNTLNKPYFTPPQEMDIDDGTYLPMVFFNEKPIIGHQLLLLLVDTSLKSLVAENPTWTFDAKRTCGRITIPYLNAHVDVPMYAIPEDKFLEKEQVFKAAANTRFSYDSISVVDHKKYKLDSDCVNLAIRANDQKWMKSDPKVVSDWFEENCTRIGKHLRKICRFLKAWRDAQWETGGGPSSISLMAATVSILNKKYVDYQDFGTTMLTVAKELPMVFRNGVESPDDTDERPLFPPFYEQTREQQKIVEQMEVLVENLEKAFFAETKQKALDILNLNFGNRVTDCSL…	429	6.477
WP_031966173.1	MNWNFHQYYSNRTDGLMGQLLLSDKEKDALKALRDKVRERTRDIFVEAKKLVNQAKKDIGLEFLRVEMSLTNFKYLSQEDQNKFAELIIQLDSNAKAEFLKLTPRFWTQGSFTYNTLNKPYVTPPQEMDIDDGTYLPMVFFNEKPVIGHHLLLLLVDTSLKSLVAENPSWTFEAKRTCGRITIPHMNAHVDVPMYAIPEDKFLEKEQFFKEAANTRLTYDGYDSSVSIADQKKYKLDSDCVNLAIRAHDQKWMKSDPKVVSDWFEENCRRIGPHLRKICRFLKAWRDAQWEGGGGPSSISLMAATVNILNRKYIDNQDFGSTMLTIARELPNTFRNGVESPDDTDERPLFPPYSEHGEREREIIEKMQTLLINLENAFVADTKHEALNLLNLNFGDRVK…	433	5.914
WP_031976662.1	MNWNFHHYYSNRTDGLMGQLLLSDREKDALKALRDKVRERTRDIFVEAKKLVNQAKKDIGLEFLRVEMSITNFRYLSQEDQNKFAELIIQLDSNAKAEFLKLTPRFWTQGSFTYNTLNKPYVTPPQEMDIDDGTYLPMVFFNEKPVIGHHLLLLLVDTSLKSLVAENPSWTFEAKRTCGRITIPHMNAHVDVPMYAIPEDKFLEKEQFFKEAANTRLTYDGYDSSVSIADQKKYKLDSDCVNLAIRAHDQKWMKSDPKVVSDWFEENCRRIGPHLRKICRFLKAWRDAQWEAGGGPSSISLMAATVNILNRKYIDNQDFGSTMLTIARELPNTFRNGVESPDDTDERPLFPPYSEHGKREREIIEKMQTLLTNLENAFVADSKHEALSLLNLNFGDRVK…	433	6.28
WP_047473193.1	MGWNFHQYYSNRTDGLMGQLLLPERQNEALKALRQKVRIRTREIFEEAKGLVKQTSKNISLDSLNHEVSLSSFKHLSKLDQQRFAVLLAGLDANVKSEFLKLSPRFWTQGSFTYDTLNTPYKTPPQEMDIDDGTYLPMVFFDNKPIIGHRLLTMLVDTSLKSLVAENPGWEFEAKRTCGRIKVPHLHTHIDVPMYAIPEKQFLEKEVAFKMMAANSRLALDSIATVDEKKYELDSECVNLAIRDEDEKWMKSDPKVVDDWFRECCSRVGSHLRKVCRFLKAWRDAQWENGGGPSSISLMAATVTILDSTYHNPQNFGETMMVVAENLSATFRAGVESPDESDERPLFPCWYEHTERESLIIQKMDEFKQILKKAYSAPNKQEALFILNSMYGDRVQDSS…	438	6.412
OFC65923.1	MSWSFHRYYTNRTDGLISKLKLSDEKSGYLKALRKQIRARTRDVFEEAKKLAEETRTSTVNLREKVAATHFRHLSPEAQKEVEELINALGNEARESFLRLKPRFWTQGSFQYDTLNVPYSTPPQEMDIDDGTYLPMALFDDKPIIGHRLLLLLVDTSLKSLVAENDGWIFEAKRTCARIKIPSENTHIDVPMYAIPEDQFVLKEVAIESFRKMAFDSVDARAEAWMVNRDEYELDSDSVNLALREGEQKWAKSDPKIVEDWFLESCRVNGWHLRKVCRFMKAWRDAQWKEKGPSSISLMAATLNVLNKHTHDSTDLGATMSLIALHLPEEFRKGVESPDHTDDKPLFPPVETHGEWEQDVITKLEELKNYLSEADTAETKELALKALNKAFGDRVTDHD…	430	5.96
WP_058700585.1	MSWSFHRYYTNRTDGLISKLKLSDEKSGYLKALRKQIRARTRDVFEEAKKLAEETRTSTVNLREKVAATHFRHLSPEAQKEVEELINALGNEARESFLRLKPRFWTQGSFQYDTLNVPYSTPPQEMDIDDGTYLPMALFDDKPVIGHRLLLLLVDTSLKSLVAENDGWIFEAKRTCARIKIPSQNTHIDVPMYAIPEDQFVLKEVAVESFRKMIFDSVDARADAWMVNRDEYELDSDSVNLALREGEQKWAKSDPKIVEDWFLESCRVNGWHLRKVCRFMKAWRDAQWNEKGPSSISLMAATLNVLNKYTHDSTDLGATMSLIALHLPEEFRKGVESPDHTDDKPLFPPVEEHGEWEQDVITKLEELNNYLSEADAAETKQLALKALNKAFGDRVTDHD…	430	5.771
WP_053059917.1	MSWSFHRYYTNRTDGLISKLKLSDEKSGYLKALRKQIRARTRDVFEEAKKLAEETRTSTVNLREKVAATHFRHLSPEAQKEFEELINALGNEARESFLRLKPRFWTQGSFQYDTLNVPYSTPPQEMDIDDGTYLPMALFDDKPIIGHRLLLLLVDTSLKSLVAENDGWIFEAKRTCARIKIPSENTHIDVPMYAIPEDQFVLKEVAIESFRKMAFDSVDARAEAWMVNRDEYELDSDSVNLALREGEQKWAKSDPKIVEDWFLESCRVNGWHLRKVCRFMKAWRDAQWKEKGPSSISLMAATLNVLNKFTHDSTDLGATMSLIALHLPEEFRKGVESPDHTDDKPLFPPVEAHGEWEQGVIIKLEELKNYLSEADTAETGNDTNVLISYFH	391	5.658
WP_044351447.1	MSWSFHRYYTNRTDGLISKLKLSDEKSGYLKALRKQIRARTRDVFEEAKKLAEETRTSTVNLREKVAATYFRHLSPEAQKEVEELINALGNEARESFLRLKPRFWTQGSFQYDTLNVPYSTPPQEMDIDDGTYLPMALFDDKPVIGHRLLLLLVDTSLKSLVAEHDGWIFEAKRTCARIKIPSENTHIDVPMYAIPEDQFVLKEVAVESFRKMTFDSVDARADAWMVNRDEYELDSDSVNLALREGEQKWAKSDPKIVEDWFLESCRVNGWHLRKVCRFMKAWRDAQWKEKGPSSISLMAATLNVLNKYTHDSTDLGATMSLIALHLPEEFRKGVESPDHTDDKPLFPPVEAHGEWEQDVITKLEELNNYLSEADAAETKELALKALNKAFGDRVTDHD…	430	5.776
WP_047024417.1	MSWSFHRYYTNRTDGLISKLKLSDEKSGYLRALRKQIRARTRDVFEEAKKLAEETRTSTVNLREKVAVTHFRHLSPEAQKEVEELINALGDEARESFLRLKPRFWTQGSFQYDTLNMPYSTPPQEMDIDDGTYLPMALFDDKPVIGHRLLLLLVDTSLKSLVAENDGWTFEAKRTCARIKIPSENTHIDVPMYAIPEDQFVLKEVALESFRKMTFDSVDARADAWMVNRDEYELDSDSVNLALREGEQKWAKSDPKIVEDWFLESCRVNGWHLRKVCRFMKAWRDAQWKEKGPSSISLMAATLNVLNKYTHDSTDLGATMSLIALHLPEEFRNGVESPDHTDDKPLFPPVEAHGEWEQEVITKLEELNNYLSEADAAETKELALKALNKAFGDRVTDHD…	430	5.599
WP_049000237.1	MSWSFHRYYTNRTDGLISKLKLSDEKSGYLRALRKQIRARTRDVFEEAKKLAEETRTSTVNLREKVAVTHFRHLSPEAQKEVEELINALGDEARESFLRLKPRFWTQGSFQYDTLNVPYSTPPQEMDIDDGTYLPMALFDDKPVIGHRLLLLLVDTSLKSLVAENDGWTFEAKRTCARIKIPSENTHIDVPMYAIPEDQFVLKEVALESFRKMTFDSVDARADAWMVNRDEYELDSDSVNLALREGEQKWAKSDPKIVEDWFLESCRVNGWHLRKVCRFMKAWRDAQWKEKGPSSISLMAATLNVLNKYTHDSTDLGATMSLIALHLPEEFRNGVESPDHTDDKPLFPPVEAHGEWEQEVITKLEELNNCLSEADAAETKELALKALNKAFGDRVTDHD…	430	5.598
WP_064152329.1	MSWSFHRYYTNRTDGLISKLKLSDEKSGYLKALRKQIRARTRDVFEEAKKLAEETRTSTVNLREKVAATHFRHLSPEAQKEFEELINALGNEARESFLRLKPRFWTQGSFQYDTLNVPYSTPPQEMDIDDGTYLPMALFDDKPIIGHRLLLLLVDTSLKSLVAENDGWIFEAKRTCARIKIPSENTHIDVPMYAIPEDQFVLKEVAIESFRKMAFDSVDARAEAWMVNRDEYELDSDSVNLALREGEQKWAKSDPKIVEDWFLESCRVNGWHLRKVCRFMKAWRDAQWKEKGPSSISLMAATLNVLNKFTHDSTDLGATMSLIALHLPEEFRKGVESPDHTDDKPLFPPVEAHGEWEQGVIIKLEELKNYLSEADTAETKELALKALNKAFGDRVADHD…	430	5.982
WP_100187620.1	MLWDLHGYYSNRSEGLISKLKLSETQDDGLKNLRRIVRKRITTVFEEIQDLAKKNVASYNSMSVSILKENVSHTSIKHLTPDEQDTVVNLLYNMDSNVTSDFLRLKPRFWTQGSYQYGTLNLPYISPPQEMDIDDGVYLPMALFEEKPVIAHELLLLLVDSSLKSLVAEHNGWEFEAKRTCARIKIPEANTHIDVPMYAIPEEKFITKEIAEAKAYNRQRQAFDSSDVSLESYRKEEIKVDRNCVNLALRDDEKKWLKSDPRIVEDWFNQSSQRIGSHLKKLCRFIKSWRDAQWPNGGGPSSISLMAATVEILNTHPHDETNFGETMKLIANKLPETFNAGVESPDDTDEKPLFPPFSEQDLTQKEIVNRMKELEPSLIESEMAPTKYASLLKINEAFG…	437	5.779
WP_036190782.1	MTWNIHYYLANQQEGLISTLELSTSQKSFLSGLKDQVRNRTKEVFDEAKRIAREVIEENLSTVSLQSKISNSYLGYLSTAERTEISLLLQNMSKNERDAFRSISPRFWIQGSYKYNTLNQPYHKPPQEMDIDDGTYLPMDIFDNKPSVGHRLLILLVDASLKSLEVQNKHNGWEFIGDKPTCSRLKIPSKHVHIDVPMYAVPKEEFKRKEEALAILKASEAYRDFSMQALSESTQLESDSVYLAVRTEDKWKKSDPKIVADWFAQSVKEIGIHLRVLCRILKAWRDVQWDKGGPSSICLMKCAVDTLRRNPHDGSDLGETLRLLASHLPNQLLEGVRSPDPTDGDRLLFPSANEHSRKETEIVERARDLTSTLERALVTDTKSEALRILQTLFGSRVTN…	431	7.102
WP_032619040.1	MKWSAHLYLSSSNDGLMKRLEPTREDVTFLEKLKTTIRARTKDVFEEAKDVIKMLIKTPNNSINMLFVENAVQNTFLRYLDPEDIQQVAKLLFNMSDDARKAFLSTEPRFWVQGSYNYKTLNKPYHLPPQQMDIDDGTYMPMEMFKEQPLVGHRLLLLLVDASLASLAKENVGWIASKLPNCGRIIVKEKDVHVDVPMYAIPKEQFVAREVAASRITMDSMDAITANESYRSKSAKVQLEEDCVYLAVRGNDKWIKSDPETVARWFRKAVSRHKEPMRQICRYLKAWRDVQWEHPDLSSIALMKCVVDTFNNIEMPNSLDHSELLLTVTERLPAQLTEGVKSPDTSDDGRLLFPKANMDKAAINKIISKAEELHSTLNTALKDSPTKKQTLQLLNELFG…	436	7.206
WP_042024857.1	MKWSAHLYLTNTNDGLMKRLEPTSTDKASLEKLKDTIRIRTKGVFTEAKDVVKMLASRSRSSTNIQLVESAIRKTNLRYLDNADVQRVVKLLLDMSDDARGAFLNTEPRFWVQGSYKYKTLNKPYHKPPQQMDIDDGTYMPMDMFKEQPLVGHELLLLLVDASLASLAEENYNWKALKKPTCGRIVIEDRNVHVDVPMYAIPRDQFETREVALNSVAGMDSLNESVLSKSATRKLDENCVYLAVRGKDKWIKSDPEIVARWFRSAVARHGDPMRQVCRYLKAWRDVQWKSPELSSIALMKCVVDTFDNTPMPDTKDHGELLLKVTEQLATKLRDGVESPDASDEGRLLFPKEKMDDNTVQSIISKAETLHEELNRALNRLSTKNEVLKTLNGLFGDSVV…	432	8.079
AHF01406.1	MILKYSVDKLLYQRQSSDCFWANLQPDENALTQMNEIKMLVRKTIRNAFRTFQEKAEEKGLSALTEEYGISLESLAATGNVDDAINALKKVKPKFCSQGSSVYKTLNKPAHTPPQQMDVDDGTYLPMTIIEETGPIIAKEAFFKIVDSALQQLCQENRDWKFINNKPTCARIIVSTDMHIDVPLYAIPEGEYATLTEVYDSSSYSLEALATKEQEVILDPDQVYLAMRNEEHWKQSDPREISEWFKSEVKLHGEGLRRVCRYLKAWRDHTWEDGGGPSSISLMACAVNTYNDPQNSSGFAGDSEALLAVVTALPTQLNEGVYLMTKNEMLYPRESDQKNHSEIVSQAEKLKTNIRRSLLSAESQEECVSGFMAIFGSRFPYDTESVESIANQVRGTSAM…	415	5.039
WP_006459400.1	MILKYSVDKLLYQRQSSDCFWANLQPDENALTQMNEIKMLVRKTIRNAFRTFQEKAEEKGLSALTEEYGISLESLAATGNVDDAINALKKVKPKFCSQGSSVYKTLNKPAHTPPQQMDVDDGTYLPMTIIEETGPIIAKEAFFKIVDSALQQLCQENRDWKFINNKPTCARIIVSTDMHIDVPLYAIPEGEYATLTEVYDSSSYSLEALATKEQEVILDPDQVYLAMRNEEHWKQSDPREISEWFKSEVKLHGEGLRRVCRYLKAWRDHTWEDGGGPSSISLMACAVNTYNDPQNSSGFAGDSEALLAVVTALPTQLNEGVYLMTKNEMLYPRESDQKNHSEIVSQAEKLKTNIRRSLLSAESQEECVSGFMAIFGSRFPYDTESVESIANQVRGTSAM…	415	5.039
EGW23853.1	MTKLKYDASKLLYARSENDRLIHQLEIEDDERATLLETRKKARSAIRKAFNESKAVLEEDFKKQSSLKGIHAAFREVSPAFWPQGSFSYGTLNNPAFSPPQQLDIDDGVYLPMDLFEDNPIYSKGVFFQIVDSALKQLVAENQGWKFDDSKPTCARIIVSSRIHLDFPLYAVPIERFKELKEAALSTSFAAMDSAYALEAIKLDPNEIYLARRDKEHWIKSDPKKIKLWFDREKEAHGDRLVRVCRYLKAWRDFTWEKGGPTSITLMACAASVFDNSNGFNRDCEALFAVAKKLPELFSGEIKNPAESEETLYPRELTQEVIVDIVNKAEIFRDTLTEALIHAENSQEVVDLFIRSLGSRIPNDSTYITPISSISAALNTPIRKQPAPIVKNLKSG	396	6.372
WP_006892173.1	MTKLKYDASKLLYARSENDRLIHQLEIEDDERATLLETRKKARSAIRKAFNESKAVLEEDFKKQSSLKGIHAAFREVSPAFWPQGSFSYGTLNNPAFSPPQQLDIDDGVYLPMDLFEDNPIYSKGVFFQIVDSALKQLVAENQGWKFDDSKPTCARIIVSSRIHLDFPLYAVPIERFKELKEAALSTSFAAMDSAYALEAIKLDPNEIYLARRDKEHWIKSDPKKIKLWFDREKEAHGDRLVRVCRYLKAWRDFTWEKGGPTSITLMACAASVFDNSNGFNRDCEALFAVAKKLPELFSGEIKNPAESEETLYPRELTQEVIVDIVNKAEIFRDTLTEALIHAENSQEVVDLFIRSLGSRIPNDSTYITPISSISAALNTPIRKQPAPIVKNLKSG	396	6.372
ODS23692.1	MKYDAHKLLAQQFLSRLEPDPEDVAELKAAKTLIRNTIRDAFTQTHQSVTPDQHGRFFIDESKISPHLAESIRKLDSSQKEALRQTKPKFAPQGSFVYKTANSPCHAPPQQIDFDDGVYLPTDLFEDKPIVSKDLFFKIVNDSLIKLCDSNSGWEFDDSKPTCERIILDNKKHIDVPLYAIPRKKYEEMAQAINKSHFRDASMEKKLLDSKNVFMAMRNKEHWIKSDPKQISQWFIGNIMDYGEIVRRISRYMKAWRDYVFKKGGPSSITLMACVVKTFEEQASRGTIFKNDSEALLCCANNLYSQLSSGVDSPIDETEPALFPRNIDDDEQNIILGKASEFGMLLKSALLNASSSQEANQKLLAAFGSRMPFIPSLITTTAAAIVRQSKPRPQPQPEV…	405	7.971
WP_018275150.1	MKYDVHKLLAQYFLIRLDPDADDVAELKSAKTLIRNAIRNAFTETYRSVTPDQHGRFYINESKISPELAELIRKLDSKQKDALRRTKPKFSPQGSFVYKTANGPCHTPPQQIDFDDGVYLPTDLFEDKPIVSKGLFFKIVDDALIKLCDSQPGWKFDNSKPTCARIILDERKHIDVPLYAIPRQKYEEMTAALNKSYFTDEVIERKLLDHENIFMAMRDKEHWIKSDPKQICQWFLGYVKDYGEIVRRISRYMKAWRDYEFIKGGPSSITLMACVVKTFEDHASNGSIFKNDGEALLCCANNLYTQLSNGVNSPIDETEPALFPRNISDDDRKVILAKANGFGLMIKSALLHANSPHEANQKLLAAFGSRMPFNPQLIATAAASIVRQSKPKPQSQPDV…	405	8.112
WP_029844959.1	MKLDISKVLNDEAEGFIRHISISKKREDQLKEVREVVRMSIRAAFEALPEAFQIDSTGRAIYQYPSALSHVEERLLALNTEQKKALTGLSPRFYSQGSFVYGTLNSPCHKGQQIDIDDGVYLPLEDLKGTPQISNKLFFEIIDNTLQGLAKEMDNWIFFEKNTCSRIQISDDAHVDVPLYAIPRREFELIVESMSINSQKSEKGIAMDSRKMLDKDKVHLAIREPCTWQQSDPMAIKAWFQSHIAYHGEILRRVCRYMKAWRDYSWSDGGGPSSIALMACVCDSFNQLVTQRKSKFNDNDDGLALLHCSRILSEQLNGVIDNPIDPENAEKLHPRSNMSAQDRSEVVEFAHKLYEALDLSVNSTTPAAAIDSLRNVFGERVPNKEHLITYFNAAAIVAS…	416	5.844
WP_031848436.1	MSFDITKSLNNPQKGFISEITPDVAHIDKLRKIREEIRNELREKFQDLASCFENDGGRMRYTPKASTNFLSDDLKKLSHEQKKSLSKLKPKFASQGSFVYKTMNSPCQPPQQMDLDDGIYLPLDMFEDKPLIGKDLFFNYVDKTLSNLAERKGWRFSDEKNTCARLIIDRELHVDIPLYAVPKERHLAMLENVALNAMDGASTKSETTARLEPNEVNLALRNAESWTVSDPAVLNDYFKNNFKFYKELVGGEDVCRRVSRYLKAWRDHAFNTGGPSSVSLMMCVVLSFQEMSRTRSMNKLTDGEALAECAKRLPDQLRSGVVNDAEKGKEEILFPKKDMTESEIEEVYQAANEFFSSLQKAVNAKSKDDAISYLQNSFGSRFPNLPELLISFSSVATAI…	418	6.471
WP_069499967.1	MSFDITKSLNNPQKGFISEITPDVAHIDKLRKIREEIRSELREKFQDLASCFENDGGRMRYTPKASTNFLSDDLKKLSHEQKKSLSKLKPKFASQGSFVYKTMNSPCQPPQQMDLDDGIYLPLDMFEDKPLIGKDLFFNYVDKTLSNLAERKGWRFSDEKNTCARLIIDRELHVDIPLYAVPKERHLAMLENVALNAMDGASTKSETTARLEPNEVNLALRNAESWTVSDPAVLNDYFKNNFKFYKELVGGEDVCRRVSRYLKAWRDHAFNTGGPSSVSLMMCVVLSFQEMSRTRSMNKLTDGEALAECAKRLPDQLRSGVVNDAEKGKEEILFPKKDMTESEIEEVYQAANEFFSSLQKAVNAKSKDDAISYLQNSFGSRFPNLPELLISFSSVATAI…	418	6.471
WP_051241280.1	MNFDFTKALNHPQNGFIVEITPDSSKIDKLRKIREVIRNELRDQFAELSNSFEDIGGVMRYVPNVSTSFLAEDLKNLSHEQKKSLNKLKPKFASQGSFVYKTMNSPCQPPQQMDLDDGIYLPLDMFEDKPVIGKELFFNFVDKTLSNLAKRKGWSFSDAKNTCSRLIIDDELHVDVPLYAVPKERHAVMLEKAALNAMDSSLSSVKTKVRLEPNEVNLALRNAESWTVSDPAVLNDYFKENFKFYKDLVGGEDVCRRVSRYLKAWRDYAFKTEGPSSVSLMMCVVLSFQEMSRTRSMDKLTDGEALTECAKRLPEQLISGVVNDAEKGKEEILFPKKDMTEPEIEEVYQAANEFFSSLQKAMNAKSKYDAIYYLQNSFGSRFPNLPELLISFSSVAAAI…	418	6.095
WP_084884357.1	MNFDISKALNHPKNGFIAEITPEPEQFKKLRVIREEVRNELRDKFTELSSSFSSINGQMCYISNSSTLFLSEDLKKLSSEQKKSLQKLKPKFASQGSFVYKTMNSPCQAPQQMDLDDGIYLPIDMFEDKPLISKDLFFSFVDNTLLNLAKRKGWAFSDKKNTCARLIIDDVTHVDVPLYAVPKQRHEAMLEKAVMNAFDGVLTKSDTRTRLEQNEVNLALRNAESWTVSDPAVLNDYFKQNFKFYKDLVGGEDVCRRVCRYLKAWRDHAFKSGGPSSVALMTSVVLSFQQMSRSRSMEKLSDGEALLECVKCLPDQLLNGIPNDAEKDKGELLFPKKEMSKTEIDEIYESAVELHESLQSAISAKTKNDAIMKLKKSFGSRFPSLLDLLTSTSSVAAAI…	418	7.896
WP_057552638.1	MKQDVSRLLNDSKQGFMSNIEPHQSKMELLYETRREVRNELRMRFQDLSNSFRKQGDKWVLDIKPNVSFLETKLRALDQDAYEVLANLTPKFAPQGSIVYKTMNKPCQPPQQMDLDDGIYLPIDMFEDKPVLSKDLFFKFVDGTLSNLARRKGWEFSDKKNTCSRVILGTDLHVDVPLYAIPRKRFLSMKVESLALNSINASMDAAPEYVRLEPNEVNLALRNTEAWTVSDPKLLNEYFSQNFSYYKDMTGTDVCRRVCRYLKAWRDNAFKTGGPSSVALMTCVVLTFQELAAQGRLRKLTDSVALDECVKRLALQLRNGVPNDAEPSKNEKLFPKSNMLEHELEDIYQKAELLNSHVTAGLNASTASEAITNLQAVFGDRIPNIPGLVVAITVAEAIR…	417	7.354
WP_052380256.1	MKYSINRLLTEGSSCFLSTITPAADKISTLKSVRVIVRKALRESFQHLASSFEEKQGRMHYIETAETKFLSEELLKLSSEQKSSIHNLKPKFSSQGSFVYKTMNSPCQTPQQMDLDDGIYLPLDMFEDKPIVSKDLFFSFVDSTLKKLADANGWLFDGKKNTCSRVIVSHDIHVDVPLYAIPKERFEMMASSINEKSNLAMESYQDNADLYLQAEEVNLALRNAENWTVSDPKVISDWYLEHVGFHGEVLRRICRYLKAWRDFTFKDGGPSSIALMMCAVESFQIHTSKRKQRFTNKDESEALLCCVKDLPEQLRLGVRNLAQEQEEMMFPKSHMSDNEIDNIISAAEELSSEIDLALTGAVSNNEVISRCQQVFGNRIPNRPDLVEAIPLAATIRKQP…	414	5.866
PCJ45348.1	MQQKFKAHRLLTNGNTNIALIDKLNITDTEDKLLVECRADVRKYLKEGFQQLRSNASIKFQEFEDDIRNLNPKFWTQGSYAYKTMNDPATNPPQQIDLDDGVYFPMALLDGKPLAVKNKLLKLIKLILTELADNKGWGVSEKTTCLRLEVNSRVHIDVPVYAIPEQKYVMLKAAMESRNNFADSSSDLEFMYLDPDEVHLARWDNDDWIKSDPKELHEWFISKTKLHGKRFLRRVCRYMKAWRDHQWDKGGPSSITLMVVVAKVFDDNLMINKKEFASDCEALLAIANELPAIFNTEIKNPIADDEIIFPRDINQIEVEAIRQKVAEFSNSINSLCYSQTEQQVVNEFMRIFGSRLPNKPEWVERYTVGDVVRNSPHVTSTASTAFKEEHRSG	393	6.393
WP_049588582.1	MHQKYLVKKLLKNNQSEHAYKDKLDVPDNVDSFMLNCRKTIRDKIRNDFSAYQETSNTMLKSDENYAKSLRPKFFTQGSHAYKTQNLPCYSSQEIDLDDGVYFPMTFVENNPAANKSMLVALVRQSLSDLSEQTGWPLSEKKMCFRLQVDKQIHIDVPVYAIPDDKYAQLTEARLAALNFAFKDDNIPYQRLDPTQVYVALLDDNALWRQSDPKQLHDWFISQTKRYPFLRHICRYLKAWRDYEWQEGGPSSIMLMVAAVDALNQFPKMPESECEALLVVTKALPSIFAGDINNPIDNNENMFPSRCKEHAEILDIRERVTALSISYTEAVCEAQTKQLAVNTLISLFGQRLPNREDWVQEKATPSAIRKKPVVAAAAITPSASRSHVSG	390	7.167
WP_028305096.1	MSQKFNASKVFYCPSGSTGRFLNAISIPDTEIKLLEQLRDSVRKEVKKAFKGIRENGLPKELLDLLLGMDYTREDIEEATRLSPKFFTQGSFAYKTLNKPAMTPPQQIDIDDGVYFPMKVVEKSPVVIKNVLFYLVDEILKDLAAKNDWKFKEKDTCAQLEINPGVHMDIPLYAIPEERAQHLEEARLKASHLTMENYAQDSYIDFWDSIALDPNEVYLALRNEKHWTISDPKKIRDWFLNQKKQFGGTIVRVCRYLKAWRDHTWPNGGGPSSICLMVAVAETFNSRLNQNLPDFASDCQALLDVAKNLPFQFADQIMNPAEEGEIMFPRNHSEKDLQEIRAEIVKFAGNIQQALCGANDEREVINLLIQTFGGRLPNLPQYVKRITVAQTVRQQPIQQ…	412	6.57
AFO50387.1	MLDLSKLFYTETTDDCLLNALELTDVERAYITASKEDVRNCLRTGVPRVLKTMGYEGEVPKPRFFTQGSWAYKTLNSPAHIPPQQSDCDDGAYLPISFLKGTRRPSVASAIFFTAAETALGDLVRENQALGWKLIRDKDTCIRIQISNTAHIDIPLYSIPDEEFVTLAKAATRSGYVSFDEAFNARGAASWADLPTDQVMLAHRRDDWVSSDPRPVKNWFVDQVQDRGEQLRRIVRYLKAYRDWQWEAGGPSSILLMAAATPLFTKVKGRDDLALLEVLKGLPDALRKGVSNPVDESESLTQRLSAEELEEAAEQFERLEMNLNGAVNASDPASACVWLRKMFGPRFPQRTDLVRVVTVASTIAAIPAEAAPSELVGTSKAG	382	5.363
YP_006535181.1	MLDLSKLFYTETTDDCLLNALELTDVERAYITASKEDVRNCLRTGVPRVLKTMGYEGEVPKPRFFTQGSWAYKTLNSPAHIPPQQSDCDDGAYLPISFLKGTRRPSVASAIFFTAAETALGDLVRENQALGWKLIRDKDTCIRIQISNTAHIDIPLYSIPDEEFVTLAKAATRSGYVSFDEAFNARGAASWADLPTDQVMLAHRRDDWVSSDPRPVKNWFVDQVQDRGEQLRRIVRYLKAYRDWQWEAGGPSSILLMAAATPLFTKVKGRDDLALLEVLKGLPDALRKGVSNPVDESESLTQRLSAEELEEAAEQFERLEMNLNGAVNASDPASACVWLRKMFGPRFPQRTDLVRVVTVASTIAAIPAEAAPSELVGTSKAG	382	5.363
WP_095115062.1	MLDLSKLFYTETTDDCLLNALELTDVERAYIAASKEDVRNCLRAGVPRVLKTMGYEGVVPKPRFFTQGSWAYKTLNSPAHIPPQQGDCDDGAYLPISFLKGTRRPSVASAIFFTAAETALEDLVRENQSLGWKLIRDKDTCIRIQISTTAHIDIPLYSIPDEEFVTLAKAATRSGYMSFDEAFNARGAESWADLPTDEVMLAHRKDDWVSSDPRPVKNWFVDQVADKGEQLRRIVRYLKAYRDWQWEAGGPSSILLMAAATPLFTKVKGRDDLALLEVLKGLPDALRGGVSNPVDESESLTERLSAEALEEAAEQFEKFEMNLNGAVNASDPASACVWLRKMFGPRFPQRTDLVKIVTVASTIAAMPAEAAPSELVGTSKAG	382	5.161
WP_003426609.1	MLNLSPLFNTSEDESCLLQALELTASQRLQITSAKNEVRQCLRHGIPKVLVEQGYKGDIPQPRFFTQGSWAYKTLNSPAHLPPQQSDVDDGAYLPISFLKGSKRPSAASAIFFAAAEEALSRLVESKRSEKWKLVTDKPTCIRIEISTTAHIDIPLYSIPDDEYVTLEKAANSYGFESLMDAVNVRRADSWTTLPIGEVLLAHREEDWINSDPRPVKDWFVDEVESKGEQLRRVVRYLKAFRDWQWEKGGPSSILLMAAAVPLFTKMDRRDDLALLEVLKGLPAALRNGVVNPVSAEESLSDRLPSDELEQAAKKFEMFENYLNGAVNASDETTACNWMISMFGPRFPNRPNRIKQVTVAATIAAVPAQAAASELVGRTKAG	382	5.68
WP_100073359.1	MLNLSPLFNTSEDESCLLQALELTASQRLQITSAKNEVRQCLRHGIPKVLVEQGYKGDIPQPRFFTQGSWAYKTLNSPAHLPPQQSDVDDGAYLPISFLKGSKRPSAASAIFFAAAEEALSRLVESKRSEKWKLVTDKPTCIRIEISTTAHIDIPLYSIPDDEYVTLEKAADSYGFESLMDAVNVRRADSWTTLPIGEVLLAHREEDWINSDPRPVKDWFVDEVESKGEQLRRVVRYLKAFRDWQWEKGGPSSILLMAAAVPLFTKMDRRDDLALLEVLKGLPAALRNGVVNPVSAEESLSDRLPSDELEQAAKKFEMFENYLNGAVNASDETTACNWMISMFGPRFPNRPNRIKQVTVAATIAAVPAQAAASELVGRTKAG	382	5.553
WP_029243649.1	MLNLSPLLNTSEDELCLLKALELTPVQRLQITSAKNEVRQCLRHGIPKVLIEQGYKGDIPQPRFFTQGSWAYKTLNSPAHLPPQQSDVDDGAYLPISFLKGSKRPSAASAIFFAAAEEALRRLVETKRSENWKLVTDKPTCIRIEISAIAHIDIPLYSIPDDEYQTLERVANTYGYDSLMDAVNVRRADSWTTLPLGEVLLAHREEDWIASDPRPVKDWFVDEVEAKGEQLRRVVRYLKAFRDWQWKKGGPSSILLMAAAAPLFTKMDRRDDLALLEVLKGLPAALRNGVSNPVNDDESLSGRLPADELEAAAEKFEMFEDYLNGAVNASDQTTACNWMISMFGPRFPNRPSRIKQVTVAATIAAVPAQASASELVGRTKAG	382	5.85
WP_054086876.1	MLNLSPLFNTSEEELCLLNALELTPSQRLQITSAKNEVRQCLRHGIPRVLIEQGYKGDIPQPRFFTQGSWAYKTLNSPAHLPPQQSDVDDGAYLPISFLKGSKRPSAASAIFFAAAEEALGRLVESKRSENWKLVTDKPTCIRIEISAIAHIDIPLYSIPDDEYQKLERAANAYGYDCFMDAVNVRRADSWTMLPSDEVLLAHREEDWIASDPRPVKDWFVDEVEAKGEQLRRVVRYLKAFRDWQWRTGGPSSILLMAAAAPLFTKMDRRDDLALLEVLKGLPAALRNGVSNPVNDDESLSGRLPADELEAAAEKFEMFEDYLNGAVNASDQTTACNWMISMFGPRFPNRPSRIKQVTVAATIAAVPAQASASELVGRTKAG	382	5.442
ASR44445.1	MLNLSSLFFTTVDGEACMHASLDLSQDERDAIAHARKEVRACLRAGIPRALRENGYSGAVPEPRFFTQGSWAYKTLNSPAKRPQQADVDDGCYLPLGFVAQSQRPSAATTVFFAAAEEALLPLVVARRWRMDRSKATCIRVIISEYAHIDIPLYAIPDEEFTQLALATENYGFDSVAKAVSVRSRDSWTALPKNKVLLAHREDNWLPSDPRPVKDWFLGQVDAKGEQFRRVVRYLKAFRDWRWASGGPSSILLMAAAAPIFEKRDRRDDLALLDVVAQLPGRLRGGVCNPVEESESLTKRLGAEKVEEAAQAFESFEKVLRATVAASNAAQGCTWMRGEFGARFPDEPERVKASTIAQTIMAAPAAAGPSELVGRTMAG	379	7.698
ODS92555.1	MLNLSPLFFTTVDDGTCMHEELDLPVEQRAWIASARNDVRNCLRTGIPRVLRERGYTDDVPQPRFFTQGSWAYKTLNAPAQRPQQADVDDGCYLPLSFVSQTKRPSRATTVFFAAAEEALKPLVQEKHWKLVSDKPTCVRIVIAAYAHIDVPLYAIPDEEFVTLAKASMERYGYDSLTEAVNMAERDAWTALPADKVLLAHRECNWMPSDPRPVKEWFLGEVEAKGEQFRRVIRYLKAFRDWRWSSGGPASILLMAAAAPLFEKRDRRDDLALLDVVAALPAKLRAGVNNPVDESESLTVRLGKEGVEEAAKAFEALEKVLRGATDAGSPSQACIWMQGEFGPRFPNEPARVKVVSVAATIAAAPATAGPSELVGRTKAG	380	6.307
WP_091571645.1	MLNLSPLFFTTVDDESCMHEELNLSVEQRAWIASARNDVRNCLRTGIPRVLRERGYTDDVPQPRFFTQGSWAYKTLNAPAQRPQQADVDDGCYLPLSFVSQTKRPSRATTVFFAAAEEALKPLVQEKHWKLVTDKPTCVRIVIAAYAHIDVPLYAIPDEEFVTLAKASMERYGYDSLTEAVNMAERDAWTALPADKVLLAHRECNWMPSDPRPVKEWFLGEVEAKGEQFRRVIRYLKAFRDWRWSSGGPASILLMAAAAPLFEKRDRRDDLALLDVVAALPAKLRAGVNNPVDESESLTVRLGKEGVEEAAKAFEALEKVLRGATDAGSPSQACIWMQGEFGPRFPNEPARVKVVSVAATIAAAPATAGPSELVGRTKAG	380	6.307
ODV12383.1	MLNLSPLFFTTVDDESCMHDELDLAPDQRAWIASARNDVRNCLRTGIPRVLNERGYTEDVPQPRFFTQGSWAYKTLNAPAQRPQQADVDDGCYLPLSFVSQTKRPSRATTVFFAAAEEALKPLVEEKHWKLVTDKPTCIRIVIAAYAHIDIPLYAIPDEEFVTLAKASMERYGYDSLTEAVNMAERDAWTALPADKVLLAHRECNWMPSDPRPVKEWFLGEVEAKGEQFRRVIRYLKAFRDWRWSSGGPASILLMAAVAPLFEKRDRRDDLALLDIVAALPARLRAGVNNPVDESESLTARLGKEGVEDAAKAFEALEKVLRGATDAGSPSQACIWMQGEFGPRFPNEPDRVKVVSIAATIAAAPATVGPSELVGRTKAG	380	5.569
WP_011812344.1	MLNLSPLFFTTVDDESCMHDELDLSPGQRAWIASARNDVRNCLRTGIPRVLRERGYTEDVPQPRFFTQGSWAYKTLNGPAQRPQQADVDDGCYLPLSFVSQTKRPSRATTVFFAAAEEALKPLVEEKRWKLVTDKPTCIRIVITAYAHIDIPLYAIPDEEFVTLAKASMERYGYDSLTEAVNMAERDAWTALPADKVLLAHRECNWMSSDPRPVKEWFLGEVEAKGEQFRRVIRYLKAFRDWRWSSGGPASILLMAAAAPLFEKRDRRDDLALLAVVAALPARLRAGVNNPVDESESLTVRLGKEGVEEAAKAFEALEKVLRGATDAGSPSQACIWMQGEFGPRFPNEPDRVKVVSVAATIAAAPATDGPSELVGRTKAG	380	5.899
WP_003454798.1	MLNLSPLFFTTVDDESCMHDELDLSPEQRAWIASARNDVRNCLRTGIPRVLRERGYTDDVPQPRFFTQGSWAYKTLNGPAQRPQQADVDDGCYLPLSFVSQTKRPSRATTVFFAAAEEALRLLVEEKHWKLVTDKPTCIRIVIAAYAHIDIPLYAIPDEEFVTLAKASMERYGYDSLTEAVNMAERDAWTALPADKVLLAHRECNWMPSDPRPVKEWFLGEVEAKGEQFRRVIRYLKAFRDWRWSSGGPASILLMAAAAPLFEKRDRRDDLALLDVVAALPARLRAGVNNPVDESESLTARLGKEGVEEAAKAFEAFEKVLRGATNAGSPSQACVWMQGEFGPRFPNEPDRVKVVSVVATIAAAPATAGPSELVGRTKAG	380	5.861
WP_054475720.1	MLNLSPLFFTTVDDESCMHDELDLSPEQRAWIASARNDVRNCLRTGIPRVLRERRYTDDVPQPRFFTQGSWAYKTLNGPAQRPQQADVDDGCYLPLSFVSQTKRPSRATTVFFAAAEEALRLLVEEKHWKLVTDKPTCIRIVIAAYAHIDIPLYAIPDEEFVTLAKASMERYGYDSLTEAVNMAERDAWTALPADKVLLAHRECNWMPSDPRPVKEWFLGEVEAKGEQFRRVIRYLKAFRDWRWSSGGPASILLMAAAAPLFEKRDRRDDLALLDVVAALPARLRAGVNNPVDESESLTARLGKEGVEEAAKAFEAFEKVLRGATNAGSPSQACVWMQGEFGPRFPNEPDRVKVVSVVATIAAAPATAGPSELVGRTKAG	380	6.068
WP_031692211.1	MLNLSPLFFTTVDDESCMHDELDLSPEQRAWIASARNDVRNCLRTGIPRVLRERGYTDDVPQPRFFTQGSWAYKTLNGPAQRPQQADVDDGCYLPLSFVSQTKRPSRATTVFFAAAEEALRLLVEEKHWNLVTDKPTCIRIVIAAYAHIDIPLYAIPDEEFVTLAKASMERYGYDSLTEAVNMAERDAWTALPADKVLLAHRECNWMPSDPRPVKEWFLGEVEAKGEQFRRVIRYLKAFRDWRWSSGGPASILLMAAAAPLFEKRDRRDDLALLDVVAALPARLRAGVNNPVDESESLTARLGKEGVEEAAKAFEAFEKVLRGATNAGSPSQACVWMQGEFGPRFPNEPDRVKVVSVVATIAAAPATAGPSELVGRTKAG	380	5.695
WP_059889464.1	MLNLSPLFFTTVDDESCMHDELDLSPEQRAWIASARNDVRNCLRTGIPRVLRERGYTDDVPQPRFFTQGSWAYKTLNGPAQWPQQADVDDGCYLPLSFVSQTKRPSRATTVFFAAAEEALRLLVEEKHWKLVTDKPTCIRIVIAAYAHIDIPLYAIPDEEFVTLAKASMERYGYDSLTEAVNMAERDAWTALPADKVLLAHRECNWMPSDPRPVKEWFLGEVEARGEQFRRVIRYLKAFRDWRWSSGGPASILLMAAAAPLFEKRDRRDDLALLDVVAALPARLRAGVNNPVDESESLTARLGKEGVEEAAKAFEAFEKVLRGATNAGSPSQACVWMQGEFGPRFPNEPDRVKVVSVVATIAAAPATAGPSELVGRTKAG	380	5.695
WP_054470665.1	MLNLSPLFFTTVDDESCMHDELDLSPEQRAWIASARNDVRNCLRTGIPRVLRERGYTDDVPQPRFFTQGSWAYKTLNGPAQRPQQADVDDGCYLPLSFVSQTKRPSRATTVFFAAAEEALRLLVEEKHWKLVTDKPTCIRIVIAAYAHIDIPLYAIPDEEFVTLAKASMERYGYDSLTEAVNMAERDAWTALPADKVLLAHRECNWMPSDPRPVKEWFLGEVEAKGEQFRRVIRYLKAFRDWRWSSGGPASILLMAAAASLFEKRDRRDDLALLDVVAALPARLRAGVNNPVDESESLTARLGKEGVEEAAKAFEAFEKVLRGATNAGSPSQACVWMQGEFGPRFPNEPDRVKVVSVVATIAAAPATAGPSELVGRTKAG	380	5.861
WP_068392517.1	MLNLSPLFFTTADDESCMHDELDLSPERRAWIASARNDVRNCLRTGIPRVLRERGYTDDVPQPRFFTQGSWAYKTLNAPAQRPQQADVDDGCYLPLSFVSQTKRPSRATTVFFAAAEEALKPLVEEKHWKLVTDKPTCIRIVIAAYAHIDIPLYAIPDKEFVMLTKASMERYGYDSLTGAVNMAERDAWTALPADKVLLAHRECNWMTSDPRPVKEWFLGEVEAKGEQFRRVIRYLKAFRDWRWSSGGPASILLMAAAAPLFEKRDRRDDLALLDVVAALPARLRAGVNNPVDESESLTERLGQEGVEEAAKAFEAFEKALRGAIDADSPSQACIRMQGEFGPRFPNEPSRVKVVSVVATIAAAPATAGPSELVGRTKAG	380	6.314
WP_088751924.1	MLNLSPLFFTTVDNESCMHEELDLSLDQRAWIAGARNDVRNCLRTGIPRVLRGHGYTDDVPQPRFFTQGSWAYKTLNAPAQRPQQADVDDGCYLPLSFVSQTKRPSRATTVFFAAAEEALRPLVEEKRWTLVTDKPTCIRIVIAAFAHIDIPLYAIPDTEFVTLTKASMESYGYDSITEAVNKAERDAWTALPADKVLLAHRECNWMASDPRPVKEWFLGEVEAKGEQFRRVVRYLKAYRDWRWSSGGPASILLMAAAAPLFEKRDRRDDLALLDVVAALPARLRAGVNNPVDESESLTVRLGKEGVEEAAKAFEELEKALRGATDAGSPSQACIWMQGEFGPRFPNEPDRVKVVSIAATIAAAPAMAGPSELVGRTKAG	380	5.855
WP_092835651.1	MLNLSPLFFTAVDDESCMHEELDLSPEQRAWIASARNDIRTCLRTGIPRVLRDRGYTDDVPQPRFFTQGSWAYKTLNAPAQRPQQADVDDGCYLPLSFVSQTKRPSRATTVFFAAAEEALKPLVEEKRWKLVTDKPTCIRIVIAAFAHVDIPLYAIPDMEFDTLAKASMERYGYASLTEAVNKAERDAWTALPADKVLLAHRECNWMTSDPRPVKDWFLGEVEAKGEQFRRVVRYLKAFRDWRWSSGGPASILLMAAAAPIFEKRDRRDDLALLDVVAALPARLRAGVNNPVDESESLTVRLGRDGVEEAAKAFEELEKVLRGATDAGSPSQACVWMQGEFGPRFPNAPDRVKVVSIAATIASAPATAGPSELVGRTKAG	380	6.139
WP_007182530.1	MLNLSPLFFTTVDDESCIHDELDLTPEQRAWIASARTDVRDCLRTGIPRVLRVNGYTEDVPQPRFFTQGSWAYKTLNSPAQRPQQADVDDGCYLPLSFVSQTKRPSTATTVFFAAAEEALRPLVEEKQWKLVTDKPTCIRIVISAYAHIDIPLYAIPDEEFVTLAKASMERYGYDSLTEAVNMAERDAWTALPADKVLLAHRECNWMPSDPRPVKEWFLGEVDAKGEQFRRVVRYLKAFRDWRWSSGGPSSILLMAAAAPLFEKRDRRDDLALQDVVSALPARLRAGVNNPVDESESLTARLGKAGVEEAARAFEEFEKVLRGATDASSPSQACIWMQGEFGPRFPNEPDRVKVVSIVATIAAAPAAAGPSELVGRTKAG	380	5.371
WP_031774247.1	MLNLSPLFFTTVDDESCIHDELDLTPEQRAWIASARTDVRDCLRTGIPRVLRANGYTEDVPQPRFFTQGSWAYKTLNSPAQRPQQADVDDGCYLPLSFVSQTKRPSTATTVFFAAAEEALRPLVEEKQWKLVTDKPTCIRIVISAYAHIDIPLYAIPDEEFVTLAKASMERYGYDSLTEAVNMAERDAWTALPADKVLLAHRECNWMPSDPRPVKEWFLGEVDAKGEQFRRVVRYLKAFRDWRWSSGGPSSILLMAAAAPLFEKRDRRDDLALLDVVVALPARLRAGVNNPVDESESLTARLGKAGVEEAAKAFEEFEKVLRGATDASSPSQACIWMQGEFGPRFPNEPDRVKVVSIVATIAAAPAAAGPSELVGRTKAG	380	5.371
WP_023106690.1	MLNLSPLFFTTVDDESCMHDELNLTPEQRAWIASARTDVRDCLRTGIPRVLRVNGYTEDVPQPRFFTQGSWAYKTLNSPARRPQQADVDDGCYLPLSFVSQTKRPSTATTVFFAAAEEALKPLVEEKQWKLVTDKPTCIRIVISAYAHIDIPLYAIPDEEFVTLAKASMERYGYDSLTEAVNMAERDAWTALPADKVLLAHRECNWMPSDPRPVKEWFLGEVEAKGEQFRRVVRYLKAFRDWRWSSGGPASILLMAAAAPLFEKRDRRDDLALLDVVAALPARLRAGVNNPVDESESLTERLGNEGVEEAAKAFEEFEKVLRGATDAGSPSQACTWMQGEFGPRFPNEPDRVKVVSVAATIAAAPATAGPSELVGRTKAG	380	5.298
WP_022963357.1	MLNLSPLFFTTVDDESCMHDELDLTPEQRAWIASARTDVRACLRTGIPRVLRANGYTENVPQPRFFTQGSWVYKTLNSPAQRPQQADVDDGCYLPLSFVSQTKRPSTATTVFFAAAEEALKPLVEEKHWKLVTDKPTCIRIVISAYAHIDIPLYAIPDEEFVLLAKASMERYGYDSLTDAVNMAERDVWTALPADKVLLAHRECNWMPSDPRPVKEWFLSEVEIKGEQFRRVVRYLKAFRDWRWSSGGPASILLMAAAAPLFEKRDRRDDLALLDVVTSLPAQLRAGVNNPVDESESLTERLGKAGVEEAAKAFGEFEKVLRGATDAGSPSQACIWMQGEFGPRFPNEPDRVKVVSVAATIAAAPATAGPSELVGRTKAG	380	5.553
WP_034011266.1	MLNLSPLFFTTVDDESCMHDELDLTPEQRAWIASARTDVRACLRTGIPRVLRANGYTEDVPQPRFFTQGSWAYKTLNSPAQCPQQADVDDGCYLPLSFVSQTKRPSTATTVFFAAAEEALRPLVEEKHWKLVTDKPTCIRIVISAYAHIDIPLYAIPDEEFVMLAKASMERYGYDSLTEAVNMAERDVWTALPADKVLLAHRECNWMPSDPRPVKEWFLGEVEIKGEQFRRVVRYLKAFRDWRWSSGGPASILLMAAAAPLFEKRDRRDDLALLDVVTSLPAQLRAGVNNPVDESESLTERLGKAGVEEAAKAFEELEKVLRGATDAGSPSQACIWMQGEFGPRFPNEPDRVKVVSVAATIAAAPAMAGPSELVGRTKAG	380	5.285
WP_058148191.1	MLNLSPLFFTTVDDESCMHSELDLTPEQRAWIASARTDVRDCLRTGIPRVLRANGYTEGVPQPRFFTQGSWAYKTLNSPAQRPQQADVDDGCYLPLSFVSQTKRPSTATTVFFAAAEEALRPLVEAKRWRLVTDKPTCIRIVISAYAHIDIPLYAIPDEEFVTLAKASMERYGYDSLTEAVNMAERDAWTALPADKVLLAHRECNWMPSDPRPVKEWFLGQVDAKGEQFRRVVRYLKAFRDWRWSSGGPASILLMAAAAPLFEKRDRRDDLALLDVVAALPARLRAGVNNPVDESESLTERLGNEGVEEAAKAFEEFEKVLRGATDAGSPSQACIWMQGEFGPRFPNAPDRIKVVSVAATIAAAPATAGPSELVGRTKAG	380	5.701
WP_095626447.1	MLNLSPLFFTTLDDEPCMHDELDLTPGQRASIASARTDVRDCLRTGIPRVLRANGYTEGVPQPRFFTQGSWAYKTLNSPAQRPQQADVDDGCYLPLSFVSQTKRPSTATTVFFAAAEEALRPLVEEKRWKLVTDKPTCIRIVISAYAHIDIPLYAIPDEEFITLAKASMERYGYDSLTEAVNMAERDAWTALPADKVLLAHRECNWMPSDPRPVKEWFLGEVEAKGEQFRRVVRYLKAFRDWRWSSGGPASILLMATAAPLFEKRDRRDDLALLDVVAALPARLRAGVNNPVDESESLTERLGKAGVEEAAKAFEEFEKVLRGATDASSPSQACIWMQGEFGPRFPNEPDRVKVVSVAATIAAAPATAGPSELVGRTKAG	380	5.574
WP_017462923.1	MLNLSPLFFTTLDDESCMHDELDLTPGQRAWIASARTDVRDCLRTGIPRVLRANGYTEDVPQPRFFTQGSWAYKTLNAPAQHPQQADVDDGCYLPMSFVSQTKRPSTAATVFFAAAEEALKPLVEERRWKLVTDKPTCIRIVIAAYAHIDIPLYAIPDEEFVTLAKASMERYGYDSLTEAVNMAERDAWTALPADKVLLAHRECNWMSSDPRPVKEWFLGEVEAKGEQFRRVVRYLKAFRDWKWSSGGPASILLMAAAAPLFEKRDRRDDLALLDVVAALPARLRGGVNNPVEESESLTERLGQAGVEDAAKAFEEFEKVLRGATGAGSPSQACIWMRGEFGPRFPNEPDRVKVVSVAATIAAAPATAGPSELIGRTKAG	380	5.561
WP_023443902.1	MLNLSPLFFTTLDDESCMHDELDLTPGQRAWIASARTDVRDCLRTGIPRVLRANGYTEDVPQPRFFTQGSWAYKTLNAPAQHPQQADVDDGCYLPMSFVSQTKRPSTAATVFFAAAEEALKPLVEERRWKLVTDKPTCIRIVIAAYAHIDIPLYAIPDEEFVTLAKASMERYGYDSLTEAVNMAERDAWTALPADKVLLAHRECNWMSSDPRPVKEWFLGEVEAKGEQFRRVVRYLKAFRDWKWSSGGPASILLMAAAAPLFEKRDRRDDLALLDVVAALPARLRGGVNNPVEESESLTERLGQAGVEDAAIAFEEFEKVLRGATGAGSPSQACIWMRGEFGPRFPNEPDRVKVVSVAATIAAAPATAGPSELIGRTKAG	380	5.45
WP_023094209.1	MLNLSPLFFTTLDDESCMHDELDLTPGQRAWIASARTDVRDCLRTGIPRVLRANGYTEDVPQPRFFTQGSWAYKTLNSPAQHPQQADVDDGCYLPMSFVSQTKRPSTAATVFFAAAEEALKPLVEERRWKLVTDKPTCIRIVIAAYAHIDIPLYAIPDEEFVTLAKASMERYGYDSLTEAVNMAERDAWTALPADKVLLAHRECNWMSSDPRPVKEWFLGEVEAKGEQFRRVVRYLKAFRDWKWSSGGPASILLMAAAAPLFEKRDRRDDLALLDVVAALPARLRGGVNNPVEESESLTERLGQAGVEDAAKAFEEFEKVLRGATGAGSPSQACIWMRGEFGPRFPNEPDRVKVVSVAATIAATPATAGPSELIGRTKAG	380	5.561
WP_023121145.1	MLNLSPLFFTTLDDESCMHDELDLTPGQRAWIASARTDVRDCLRTGIPRVLRANGYTEDVPQPRFFTQGSWAYKTLNAPAQHPQQADVDDGCYLPMSFVSQTKRPSTAATVFFAAAEEALKPLVEERRWKLVTDKPTCIRIVIAAYAHIDIPLYAIPDEEFVTLAKASMERYGYDSLTEAVNMAERDAWTALPADKVLLAHRECNWMSSDPRPVKEWFLGEVEAKGEQFRRVVRYLKAFRDWKWSSGGPASILLMAAAAPLFEKRDRRDDLALLDVVAALPARLRGGVNNPVEESESLTERLGQAGVEDAAKAFEEFEKVLRGATGAGSPSQACIWMRGEFGPRFPNEPDRVKVVSVAATIAAAPATAGPSELVGRTKAG	380	5.561
WP_041106850.1	MLNLSPLFFTTLDDESCMHDELDLTPGQRAWIASARTDVRDCLRTGIPRVLRANGYTEDVPQPRFFTQGSWAYKTLNAPAQHPQQADVDDGCYLPMSFVSQTKRPSTAATVFFAAAEEALKPLVEERRWKLVTDKPTCIRIVIAAYAHIDIPLYAIPDEEFVTLAKASMERYGYDSLTEAVNMAERDAWTALPADKVLLAHRECNWMSSDPRPVKEWFLGEVEAKGEQFRRVVRYLKAFRDWKWSSGGPASILLMAAAAPLFEKRDRRDDLALLDVVAALPARLRAGVNNPVDESESLTERLGKAGVEEAAKAFEEFEKVLRGATDAGSPSQACIWMQGEFGPRFPNEPDRVKVVSVAATIAAAPATAGPSELVGRTKAG	380	5.458
WP_058176023.1	MLNLSPLFFTTLDDESCMHDELDLTPGQRAWIASARTDVRDCLRTGIPRVLRANGYTEDVPQPRFFTQGSWAYKTLNSPAQNPQQADVDDGCYLPMSFVSQTKRPSTAATVFFAAAEEALKPLVEERRWKLVTDKPTCIRIVIAAYAHIDIPLYAIPDEEFVTLAKASMERYGYDSLTEAVNMAERDAWTALPADKVLLAHRECNWMSSDPRPVKEWFLGEVEAKGEQFRRVVRYLKAFRDWKWSSGGPASILLMAAAAPLFEKRDRRDDLALLDVVAALPARLRGGVNNPVEESESLTERLGQAGVEDAAKAFEEFEKVLRGATGAGSPSQACIWMRGEFGPRFPNEPDRVKVVSVAATIAATPATAGPSELIGRTKAG	380	5.46
WP_018310841.1	MLNLSPLFFTTADDESCMHDELDLTFEQRAWIASARTDVRDRLRTGIPRVLKASGYTEGVPQPRFFTQGSWAYKTLNSPAQRPQQADVDDGCYLPLSFVSQTKRPSTAATVFFAAAEEALKPLVEEKKWKLVTDKPTCIRIVIAAYAHIDIPLYAIPDEEFVMLAKASMERYGYDSLTEAVNLAERDAWTALPADEVLLAHRECNWMPSDPRPVKEWFLGEVEAKGEQFRRVVRYLKAFRDWKWSSGGPASILLMAAAAPLFEKRDRRDDLALLDVVAALPARLRAGVNNPVEESESLTERLGEAGVEEAAKAFEEFEKVLRGATDAGSPSQACIWMQGEFGPRFPNDPDRVKVVSVAATIAAAPAMAGPSELVGRTKAG	380	5.234
WP_034035684.1	MLNLSPLFFTTVDDESCIHDELDLTPEQRAGIASARTDVRDCLRTGIPRVLRARGFTEDVPQPRFFTQGSWAYKTLNSPAQRPQQADVDDGCYLPLSFVSQTKRPSTAATVFFAAAEEALKPLVEEKRWKLVTDKPTCIRIVITAYAHIDIPLYAIPDEEFVTLAKASMERYGYDSLTEAVNMAERDAWTALPADKVLLAHRECNWMSSDPRPVKEWFLGEVEANGEQFRRVVRYLKAFRDWKWSSGGPASILLMAAAAPLFEKRDRRDDLALLDVVAALPARLRAGVNNPVDESESLTVRLGKSGVEDAAKAFEEFEKVLRGATNAGNPSQACIWMQGEFGPRFPNEPERVKVVSVAATIAAAPAAAGPSELVGRTKAG	380	5.574
OJZ16372.1	MLNLSPLFFTTLDAESCMHDELDLTPEQRAWIASARTDVRDCLRKGIPRVLRASGYTEDVPQPRFFTQGSWAYKTLNSPARHPQQADVDDGCYLPMSFVSQTRRPSTAAMVFFTAAEEALKPLVEERRWKLVTEKSTCIRIVIAGYAHIDIPLYAIPDEEFVTLAKASMERYGYDSLTEAVNMAERDAWTALPADKVLLAHRECNWMPSDPRPVKEWFLGEVEGQGEQFRRVVRYLKAFRDWRWPSGGPASILLMAAAAPLFEKRDRRDDLALLDIVAALPARLRGRVNNPVDESESLTERLGPAGVEEAARAFEEFEKVLRGATGAGSPSQACVWMQGEFGPRFPNEPDRVKVVSVAATIAAAPATAGPSELVGRTKAG	380	5.695
WP_073104579.1	MLNLSPLFFTTVDDESCMHDELDLTSDERTWIASARTAVRDCLRTGIPRALRASGYTEDVPQPRFFTQGSWAYKTLNSPAQQPQQADVDDGCYLPMSFVSQTKRPSTAAAVFFAAAEEALKPLVEEKRWKLVTDKPTCIRIVIATFAHIDIPLYAIPDEEFVMLKASMERYGYDSLSEAVNMAERDTWTALPADKVLLAHRECNWMSSDPRPVKEWFLDQVAAKGEQFRRVVRYLKAFRDWRWPSGGPASILLMSAAAPLFEKRDRRDDLALLDVVALLPARLHAGVNNPVDESESLTKRLGKTGVEEAAKAFEEFERVLRGAIGAGSRSQACIWMQGEFGSRFPNEPDRVKVVSVAATIAAAPATAGPSELVGRTKAG	379	5.855
WP_010792147.1	MLNLSPLFFTTLDDESCMHDELDLTPEQRAWIASARTDVRDCLRTGIPRVLRASGYTEDVPQPRFFTQGSWAYKTLNSPAQRPQQADVDDGCYLPMSFVSQTKRPSTAATVFFAAAEEALKPLVEEKRWKLVTDKPTCIRIVIAAYAHIDIPLYAIPDQEFVNLAEASMRRYGYDSLMDAVIKAERDAWTALPREKVLLAHRECNWMPSDPRPVKEWFLGEVEAKGEQFRRVVRYLKAFRDWKWSSGGPASILLMAAAAPLFEKRDRRDDLALLDVVAALPARLRGGVNNPVEESESLTERLGQAGVEDAAKAFEEFEKVLRGATGAGSPSQACIWMRGEFGPRFPNEPDRVKVVSVAATIAAAPATAGPSELIGRTKAG	380	5.899
WP_033990388.1	MLNLSPLFFTTLDDESCMHDELDLTPEQRAWIASARTDVRDCLRTGIPRVLRASGYTEDVPQPRFFTQGSWAYKTLNSPAQRPQQADVDDGCYLPVSFVSQTKRPSTAATVFFAAAEEALKPLVEEKRWKLVTDKPTCIRIVIAAYAHIDIPLYAIPDQEFVNLAEASMRRYGYDSLMDAVIKAERDAWTALPREKVLLAHRECNWMPSDPRPVKEWFLGEVEAKGEQFRRVVRYLKAFRDWKWSSGGPASILLMAAAAPLFEKRDRRDDLALLDVVAALPARLRGGVNNPVEESESLTERLGQAGVEDAAKAFEEFEKVLRGATGAGSPSQACIWMRGEFGPRFPNEPDRVKVVSVAATIAAAPATAGPSELIGRTKAG	380	5.899
WP_025297729.1	MLNLSPLFFTTLDDESCMHDELDLTPEQRAWIASARTDVRDCLRTGIPRVLRASGYTEDVPQPRFFTQGSWAYKTLNSPAQRPQQADVDDGCYLPMSFVSQTRRPSTAATVFFAAAEEALKPLVEEKRWKLVTDKPTCIRIVIAAYAHIDIPLYAIPDQEFVNLAEASMRRYGYDSLMDAVIKAERDAWTALPREKVLLAHRECNWMPSDPRPVKEWFLGEVEAKGEQFRRVVRYLKAFRDWRWSSGGPASILLMAAAAPLFEKRDRRDDLALLDVVAALPARLRGGVNNPVEESESLTERLGQAGVEDAAKAFEEFEKVLRGATGAGSPSQACIWMRGEFGPRFPDEPDRVKVVSVAATIAAAPATAGPSELIGRTKAG	380	5.725
WP_057380114.1	MLNLSPLFFTTLDDECCMHDELDLTPEQRAWIASARTDVRDCLRTGIPRVLRASGYTEDVPQPRFFTQGSWAYKTLNSPAQRPQQADVDDGCYLPMSFVSQTRRPSTAATVFFAAAEEALKPLVEEKRWKLVTDKPTCIRIVIAAYAHIDIPLYAIPDQEFVNLAETSMRRYGYDSLMDAVIKAERDAWTALPREKVLLAHRECNWMPSDPRPVKEWFLGEVEAKGEQFRRVVRYLKAFRDWRWSSGGPASILLMAAAAPLFEKRDRRDDLALLDVVAALPARLRGGVNNPVEESESLTERLGQAGVEDAAKAFEEFEKVLRGATGAGSPSQACIWMRGEFGPRFPNEPDRVKVVSVAATIAAAPATAGPSELIGRTKAG	380	5.899
WP_061958331.1	MLNLSPLFFTTLDDESCMHDELDLTPEQRAWIASARTDVRDCLRTGIPRVLRASGYTEDVPQPRFFTQGSWAYKTLNSPAQRPQQADIDDGCYLPMSFVSQTRRPSTAATVFFAAAEEALKPLIEEKRWKLVTDKPTCIRIVIAAYAHIDVPLYAIPDQEFVNLAEASMRRYGYDSLMDAVIKAERDAWTALPREKVLLAHRECNWMPSDPRPVKEWFLGEVEAKGEQFRRVVRYLKAFRDWRWSSGGPASILLMAAAAPLFEKRDRRDDLALLDVVAALPARLRGGVSNPVEESESLTERLGQAGVEDAAKAFEEFEKVLRGATGAGSPSQACIWMQGEFGPRFPNEPDRVKVVSVAATIAAAPATAGPSELIGRTKAG	380	5.717
WP_023093133.1	MLNLSPLFFTTLDNESCMHDELDLTPEQRAWIASARTDVRDCLRTGIPRVLRTSGYTEDVPQPRFFTQGSWAYKTLNSPAQRPQQADVDDGCYLPMSFVSQTRRPSTAATVFFAAAEEALKPLVEEKRWKLVTDKPTCIRIVIAAYAHIDIPLYAIPDQEFVNLAEASMRRYGYDSLMDAVIKAERDAWTALPREKVLLAHRECNWMPSDPRPVKEWFLGEVEAKGEQFRRVVRYLKAFRDWRWSSGGPASILLMAAAAPLFEKRDRRDDLALLDVVAALPARLRGGVNNPVEESESLTERLGQAGVEDAAKAFEEFEKVLRGATGAGSPSQACIWMRGEFGPRFPDEPDRIKVVSVAATIAAAPATAGPSELIGRTKAG	380	5.899
WP_074245969.1	MLNLSPLFFTTLDNESCMHDELDLTPEQRAWIASARTDVRDCLRTGIPRVLRTSGYTEDVPQPRFFTQGSWAYKTLNSPAQRPQQADVDDGCYLPMSFVSQTSRPSTAATVFFAAAEEALKPLVEEKRWKLVTDKPTCIRIVIAAYAHIDIPLYAIPDQEFVNLAEASMRRYGYDSLMDAVIKAERDAWTALPREKVLLAHRECNWMPSDPRPVKEWFLGEVEAKGEQFRRVVRYLKAFRDWRWSSGGPASILLMAAAAPLFEKRDRRDDLALLDVVAALPARLRGGVNNPVEESESLTERLGQAGVEDAAKAFEEFEKVLRGATGAGSPSQACIWMRGEFGPRFPDEPDRIKVVSVAATIAAAPATAGPSELIGRTKAG	380	5.717
WP_094268470.1	MLNLSPLFFTTLDDESCMHDALDLTPAQRALIAGARTDVRNCLRTGIPRVLRASGYTEDMPQPRFFTQGSWAYKTLNSPAQRPQQADVDDGCYLPMSFVSQTRRPSTAATVFFAAAEEALKPLVEEKRWKLVTDKPTCIRIVIAAYAHIDIPLYAIPDQEFVNLAEASVRRYGYDSLMDAVIKAEQDAWTALPRDKVLLAHRECNWMPSDPRPVKEWFLGEVEAKGEQFRRVVRYLKAFRDWRWSSGGPASILLMAAAAPLFEKRDRRDDLALLDVVAALPARLRAGVNNPVDESESLTERLGQAGVEEAAKAFEEFEKVLRGATGAGNPSQACIWMRGEFGSRFPNEPDRVKVVSVAATIAAAPATAGPSELIGRTKAG	380	6.429
WP_038445140.1	MLNLSPLFFTTVDDESCIHDELDLTPEQRTKIASARTDVRSCLRTGIPRVMRAGGYTEDVPQPRFFTQGSWAYKTLNSPAQRPQQADVDDGCYLPMSFVSQTQRPSTAATVFFTAAEEALRPLVEEKGWKLVTDKPTCIRIVIAAYAHIDIPLYAIPDQEFVNLAEASMRRYGYDSVMDAIIKAERDAWTALPRDKVLLAHRECNWMPSDPRPVKEWFLGEVEAKGEQFRRVVRYLKAFRDWRWSSGGPSSILLMAAAAPLFEKRDRRDDLALLDVVAALPARLRAGVNNPVDESESLTVRLGKAGVEEAAKAFEEFEKVLRGATDASSPSQACIWMQGEFGPRFPNEPDRIKVVSIVATIAAAPAAAGPSELVGRTKAG	380	5.893
WP_049444931.1	MLNLSPLFFTTVDDESCIHDELDLTPEQRTKIASARTDVRSCLRTGIPRVMRAGGYTEDVPQPRFFTQGSWAYKTLNSPAQRPQQADVDDGCYLPMSFVSQTQRPSTAATVFFTAAEEALRPLVEEKGWKLVTDKPTCIRIVIAAYAHIDIPLYAIPDQEFVNLAEASMRRYGYDSVMDAIIKAERDAWTALPRDKVLLAHRECNWMPSDPRPVKEWFLGEVEAKGEQFRRVVRYLKAFRDWRWSSGGPSSILLMAAAAPLFEKRDRRDDLALLDVVAALPARLRAGVNNPVDESESLTVRLGKAGVEEAAKAFEEFEKVLRGATDASSPSQACIWMQGEFGPRFPNEPDRVKVVSIVATIAAAPAAAGPSELVGRTKAG	380	5.893
WP_044062350.1	MLNLSPLFFTTVDDESCIHDELDLTPEQRTKIASARTDVRSCLRTGIPRVMRAGGYTEDVPQPRFFTQGSWAYKTLNSPAQRPQQADVDDGCYLPMSFVSQTQRPSTAATVFFTGAEEALRPLVEEKGWKLVTDKPTCIRIVIAAYAHIDIPLYAIPDQEFVNLAEASMRRYGYDSVMDAIIKAERDAWTALPRDKVLLAHRECNWMPSDPRPVKEWFLGEVEAKGEQFRRVVRYLKAFRDWRWSSGGPSSILLMAAAAPLFEKRDRRDDLALLDVVAALPARLRAGVNNPVDESESLTVRLGKAGVEEAAKAFEEFEKVLRGATDASSPSQACIWMQGEFGPRFPNEPDRVKVVSIVATIAAAPAAAGPSELVGRTKAG	380	5.893
WP_091197098.1	MLNLSPLFFTTADDESCMHDELDLTPEQRALIASARTDVRNCLRTGIPRVLRESGYAEGVPQPRFFTQGSWAYKTLNSPAQRPQQADVDDGCYLPLSFVSQTKRPSTATTVFFAAAEEALKPLVKEKQWTLVTDKPTCIRIVIAAYAHIDIPLYAIPDEEFVMLAKASMEQYGYDSLTEAVRLAERDAWTALPADEVLLAHRECNWMRSDPRPVKEWFLGEVEAKGEQFRRVVRYLKALRDWRWSSGGPASILLMTAAAPLFEKRDRRDDLALLDVVALLPARLRAGVNNPVDESESLTERLGEAGVEEAAKAFEEFEKVLRAATDAGSPSQACIWMQDEFGPRFPNAPDRVKMASVADTIAATPAMAGPSELIGRTKAG	380	5.169
WP_081194604.1	MLNLSPLFFTTVDDESCMHGELDLTLEQRTWIASARTDVRDCLRTGIPRVLRENGYTEGVPQPRFFTQGSWAYKTLNSPAQRPQQADVDDGCYLPLSFVSQTKRPSTATTVFFAAAEEALRPLVEEKRWKLVTDKPTCVRIVISAYAHIDIPLYAIPDEEFVTLAKASMERYGYDSLTEAVNMAERDAWTALPADKVLLAHRECNWMSSDPRPVKEWFLGEVEAKGEQFRRVVRYLKAFRDWRWPSGGPASILLMAAAAPLFEKRDRRDDLALLDVVAALPVRLRAGVNNPVDDSESLTARLGKAGVEEAAKAFEEFETVLRGATDAGSPSQACIWMQGEFGPRFPNEPNRVKVVSVAATIAAAPATAGPSELVGRTKAG	380	5.566
WP_040031635.1	MLNLSPLFFTTVDDECCMHGELDLTPEQRAQIASARTDVRNCLRSGIPRVLSANGYTEDVPQPRFFTQGSWAYKTLNSPAQCPQQADVDDGCYLPLSFVSQTKRPSTATTVFFAAAEEALVPLVEEKRWTLVTDKPTCIRIVIADYAHIDIPLYAIPDEEFVQLKVSMEQYGFDSISEAVRRSEQDTWTALPADKVLLAHRECNWIPSDPRPVKEWFLGEVDAKGEQFRRVVRYLKAFRDWRWSSGGPSSILLMAAAAPLFEKRDRRDDLALLDVVAALPARLRAGVNNPVDDAESLTARLGNAGVEEAAKAFEEFEKVLRGAIDAGSSSQACIWMQREFGPRFPNEPDRVKVVSVAATIAAAPAAAGPSELVGRTKAG	379	5.207
WP_087785056.1	MLNLSSLFFTTIDDESCMHKELDLTPEQRAWIASARTEVRACLRTGIPRVLREKGYTDDVPRPRFFTQGSWAYKTLNSPAQRPQQADVDDGCYLPMSFVSQTKRPSIATTVFFAAAEEALKPLVEEKKWKLVTDKPTCIRIVIATFAHIDIPLYAIPDEEFVMLTASMAIYGYDSLTEALNMAERDAWTALPTDKVLLAHRECNWMHSDPRPVKEWFLGEVDAKGEQFRRVVRYLKAFRDWRWPHGGPSSILLMAAAAPLFEKRDRRDDLALLDVVTMLPARLRAGVNNPVEESESLTDRLGRSDVEEAAKAFEVFENVLRGATDASSASQACIWMQGEFGPRFPNEPDRIKVVSVAATIAAAPATAGPSELVGRTKAG	379	5.83
WP_097311030.1	MLNLSPLFFTTVDDESCMHDELDLPPEQRDWIASARKDVRDCLRTGIPRVLNELGYTEDIPQPRFFTQGSWAYKTLNSPAQQPQQADVDDGCYLPLSFVSQTKRPSTAATVFFNAAEEALKPLIDTKQWTLVTDKPTCIRIVIATYAHIDIPLYAIPDEEFATLRVAMERYGYDSLTKAINIAERDVWTALPADKVLLAHREHNWMASDPRPVKEWFLGEVEAKGEQLRRVVRYLKAFRDWRWSSGGPTSILLMAAAAPLFEKRDRRDDLALLDVVAALPARLRAGVDNPVEGTESLTARLGKTGVEEAAEAFEEFEKVLRGATDAGSPSQACSWMQSSFGPRFPNEPNRVKVVSVAATIAAAPATAGPSELIGRTKAG	379	5.357
WP_047237671.1	MLNLSPLFFTTVDDESCIHNQLDLTPEQRTVIASARKDVRDCLRTGIPRVLRTQGYTKDIPQPRFFTQGSWAYKTLNSPAQHPQQADIDDGCYLPLSFVSQTKRPSTAAQVFFVAAEEALKQLVDEKQWTLVTDKPTCIRIIITDYAHIDIPLYAIPDDEFDTLIKASMEKYGYDSVRDAVILAERDAWTALPADEVLLAHRECNWMCSDPRPVKEWFLAEVEAKGEQFRRVVRYLKAYRDWRWPSGGPASILLMAAVAPLFERRDRRDDLALLDVVSALPDCLRNGINNPVDESESLTDRLGKAGIEEAAKAFEGLEQKLRGAIDASNPAQACIWIRSEFGPRFPNEPGRIKVVSVAATIAATPAVAGPSEFVGRTKAG	380	5.458
WP_008483528.1	MLNLGSLFFTTVDDASCMHDELNLTSEERDVIVRARTDVRNCLRTGIPRVLQKNGYMEEVPEPRFFTQGSWAYKTLNSPAKHPQQADIDDGCYMPLSFVAQTQRPSLAAEVFFAAAEEALKPLVEEKKWELVTSKATCIRIVIADYAHIDIPLYAIPDQEFAALKTVAVESYGYHNLFEAVSKASRDVWTALPADKVLLAHRECDWMASDPRPVKEWFLGQVDAKGEQFRRVVRYLKAFRDWRWSEGGPASILLMAAAAPLFEKRDSRDDLALQGVVDALPARLRAGVNNPVEPSESLTNRLGKEGVEEAARAFEAFSEVLRGAIDAGNPAQACTWMQGQFGPRFPDEPGRVRVVPGAASVAATIAATPAAAGPSELVGRTKAG	384	5.541
CEM58851.1	MLRERGYTKDVPEPRFFTQGSWAYKTINTPAQSPQQADLDDGCYLPLSFVSETKRPSIAARVFFNAAKEALAPLAERMRWKLTEKPTCIRMVISEHAHIDVPLYAIPDEEFTTLAKATMEHYALDSIAEAAIKAERDAWSALPKDKVLLAHGVDDWVASDPRPIKAWFLSEVDEKGEQFQRVIRYLKAFRDWQWKVGGPSSILLMAAAAPLFEKRERRDDLALLDVVSALPSRLRDGVCNPVESSESFTARLGKEGVEAAAKAFESLEVALRGAIDASNAAQACSWLRKEFGSRFPDEPERIKITSVKATILATAPSPGPSELVGRTKAG	330	6.589
WP_057672840.1	RSGIPRVLRERGYTKDVPEPRFFTQGSWAYKTINTPAQSPQQADLDDGCYLPLSFVSETKRPSIAARVFFNAAKEALAPLAERMRWKLTEKPTCIRMVISEHAHIDVPLYAIPDEEFTTLAKATMEHYALDSIAEAAIKAERDAWSALPKDKVLLAHGVDDWVASDPRPIKAWFLSEVDEKGEQFQRVIRYLKAFRDWQWKVGGPSSILLMAAAAPLFEKRERRDDLALLDVVSALPSRLRDGVCNPVESSESFTARLGKEGVEAAAKAFESLEVALRGAIDASNAAQACSWLRKEFGSRFPDEPERIKITSVKATILATAPSPGPSELVGRTKAG	336	7.369
WP_099540012.1	MLDLSSLFHTTVEGNSCLREALDLTIAQRSVISDARVEVRNCLRAGIPRVLRERGYTKDVPEPRFFTQGSWAYKTINAPAQPPQQADLDDGCYLPLSFVSETKRPSIAARVFFNAAKEALAPLADHMGWELTEKPTCIRMVIAEHAHIDVPLYAIPDEEFTSLAKATMEHYALDSIAEAAIKAERDAWSALPKDKVLLAHGVDDWVASDPRPIKAWFLNEVEEKGEQFQRVVRYLKAFRDWHWPTKGPSSILLMAAAAPLFEKRERRDDLALLDVVSALPDRLRDGVSNPVESSESFTARLGKDGVEEAAKAFEALEVALRGSIDASNAAQACSWLRKEFGSRFPDEPDRVKVSSVKATILATAPSAGPSELVGRTKAG	379	5.795
WP_099604005.1	MLNLSPLLFTTLADESCLHSNLDLTDAQRALIAEARSEVRNCLRSGIPRVLGELGYQDQVPQPRFFTQGSWAYKTLNAPAKKPQQADVDDGCYLPMSFVSQGTRPSAASAIFFEATERALAPLVAQKKWKMGGKKDTCIRIEICDIAHIDIPLYAIPDSEFTALAKASMERYTFDSIAEAVTFAERDAWTALPRDKVLLAHREENWKTSDPRPVKEWFLNEVEEKGEQFRRVVRYLKAYRDWHWESGGPSSILLMAAAATIFEKRDRRDDLALLDVVAGLPGRLRSGVTNPVESSESLTDRLGRQGIEDAAQAFESLEVMLRGSINASNPSQACAWMRSEFGNRFPDEADRIKVASVLSTISATEPTPGPSELIGRSKAG	380	5.695
WP_005917818.1	MLNLSPLFFTTVENRTCLHGALDLEEAQRTYIAQSRLDVRNCLRAGIPAVLTARGYPGQVPTPRFFTQGSWAYKTLNAPAKPPQQADVDDGCYLPMSFVSQSNRPSVASEVFFHAAQEALKPLVDRNKWQLIVDKDTCIRIVIAKDAHIDIPLYAIPDEEFVTLAKAFESRGLTMDSITFAEEEDVWTKLPRDKVLLAHRQDNWKVSDPRPVKEWFLGEVEAKGEQFRRTVRYLKAYRDWQWESGGPASILLMAAAAPLFEKHDSRDDMALLSVVEKLPDALRAGVNNPANTNESLTGRLGVAGIENAAKAFENFAVMLRGAIHASNASQSCAWMRQEFGARFPDDPDKVKVVSVASSIASSSAIVGPSELIGRSKAG	378	6.563
WP_007971696.1	MLNLSPLFFTTVENRTCLHDALDLEEAQRAYIAQARLDVRNCLRAGIPAVLRARGYPGQVPTPRFFTQGSWAYKTLNAPAKPPQQADVDDGCYLPMSFVSQSNRPSVASEVFFYAAQESLKPLVDRNKWQLITDKDTCIRIVIAKDAHIDIPLYAIPDEEFVTLAKAFESRGLTMDSITFAEEEDVWTKLPRDKVLLAHRQENWKVSDPRPVKEWFLGEVEAKGEQFRRTVRYLKAYRDWHWESGGPSSILLMAAAAPLFAKHDSRDDLALLAVVERLPDALRSGVNNPTDDSESLTGRLGAAGVENAAKAFDESAVMLRGAIHASSASQACIWMRQEFGSRFPNDPDRIKVVSVASSIASSSAIVGPSELIGRSKAG	378	6.348
WP_031424039.1	MLNLSPLFFTTVENRTCLHGALDLEEAQRTYIAQARLDVRNCLRAGIPAVLRARGYPGQVPTARFFTQGSWAYKTLNAPAKPPQQADVDDGCYLPMSFVSQSNRPSVASGVFFHAAQEALKPLVDRNKWQLITDKDTCIRIVIAKDAHIDIPLYAIPDEEFVTLAKAFESRGLTMDSITFAEEEDVWTKLPRDKVLLAHRQEDWKVSDPRPVKEWFLGEVEAKGEQFRRTVRYLKAYRDWHWESGGPSSILLMAAAAPLSAKHDSRDDLALLAVVERLPDALRNGVNNPTDASESLTDRLGAAGVENAAKAFDEFAVMLRGAIHASSASQACIWMRQEFGSRFPNDPHRIKVISVASSIASSSAIVGPSELIGRSKAG	378	6.948
WP_025998412.1	MLNLSPLFFTTVENRTCLHGALDLEEAQRTYIAQARLDVRNCLRAGIPAVLRARGYPGQVPTPRFFTQGSWAYKTLNAPAKPPQQADVDDGCYLPMSFVSQSNRPSVASGVFFHAAQEALKPLVDRNKWQLITDKDTCIRIVIAEDAHIDIPLYAIPDEEFVTLAKAFESRGLSMDSLSFAEEEDVWTALPRDKVLLAHRQENWKVSDPRPVKEWFLGEVEAKGEQFRRTVRYLKAYRDWHWESGGPSSILLMAAAAPLFEKHDSRDDLALLAVVEKLSDALRKGVSNPVDTNESLTDRLGTVGVEDAAKAYEGFAVMLRGAIHASSASQACAWMRHEFGSRFPDDPDRVKVVSIASSIASSSAIAGPSELIGRSKAG	378	6.21
WP_016849025.1	MLNLSPLFFTTVDNRTCLHGALDLEDAQRTYIAQARLDVRNCLRAGIPAILKAHGYPGQVPTPRFFTQGSWAYKTLNAPAKPPQQADVDDGCYLPMGFVSQSNRPSVAAGVFFQAAEAALQPLVDQNKWQLVTDKDTCIRIVIAKDAHIDIPLYAIPDEEFVTLAKAFESRGIAMDSITFAEEEDVWTKLPRYKVLLAHRQENWKVSDPRPVKEWFLSEVEAKGEQFRRTVRYLKAYRDWHWESGGPSSILLMAAAAPLFEKHDSRDDLALLAVVEKLSDALREGVSNPADTSESLTERLGAVGVEDAAKAYESFAIMLRGAIHASKASQACAWMRHEFGSRFPDDPERVKVVSVASSIASSSAIAGPSELIGRSKAG	378	6.209
WP_017174170.1	MLNLSPLFFTTVDNRTCLHGALDLEDAQRTYIAQARLDVRNCLRAGIPAILKAHGYPGQVPTPRFFTQGSWAYKTLNAPAKPPQQADVDDGCYLPMGFVSQSNRPSVAAGVFFQAAEAALQPLVDQNKWQLVTDKDTCIRIVIAKDAHIDIPLYAIPDEEFVTLAKAFESRGIAMDSITFAEEEDVWTKLPRDKVLLAHRQENWKVSDPRPVKEWFLSEVEAKGEQFRRTVRYLKAYRDWHWESGGPSSILLMAAAAPLFEKHDSRDDLALLAVVEKLSDALREGVSNPADTSESLTERLGAVGVEDAAKAYESFAIMLRGAIHASKASQACAWMRHEFGSRFPDDPERVKVVSVASSIASSSAIAGPSELIGRSKAG	378	6.045
WP_078538718.1	MLNLSPLFFTTVDNRTCLHGALDLEDAQRTYIAQARLDVRNCLRAGIPAILKAHGYPGQVPTPRFFTQGSWAYKTLNAPAKPPQQADVDDGCYLPMGFVSQSNRPSVAAEVFFQAAEAALQPLVGQNKWQLVTDKDTCIRIVIAKDAHIDIPLYAIPDEEFVTLAKAFESRGIAMDSITFAEEEDVWTKLPRDKVLLAHRQENWKVSDPRPVKEWFLSEVEAKGEQFRRTVRYLKAYRDWHWESGGPSSILLMAAAAPLFEKHDSRDDLALLAVVEKLSDALREGVSNPADTSESLTERLGAVGVEDAAKAYESFAIMLRGAIHASKASQACAWMRHEFGSRFPDDPERVKVVSVASSIASSSAIAGPSELIGRSKAG	378	6.045
WP_017165046.1	MLNLSPLFFTEVENRTCLHSALDLDRTLRDYIDQARLDVRNSLREGIPRVLKAGGYDGQVPRPRFFIQGSWAYKTLNAPAKPPQQADVDDGCYLPMSFVSQSNQPSVASKVFFQAAQTALQPLVDHNKWPPIIEKDTCIRIEVSKNAHIDIPLYAIPDEDFVTLAKAFESRGITMDSLTLSEEEDVWTRLPRDKVLLAHRQENWKVSDPRPVKEWFLGEVETKGEQFRRTVRYLKAYRDWHWESGGPSSILLMAAAAPLFEKHDGRDDLALLAVVEKFPDALRKGVSNPADTSESLTKRLGAVGVENAAKAFDEFVVMLRGAVHSSSASQACTWMRQEFGSRFPDEPDRVKVVSVASSIASSSAIAGPSELIGRSKAG	378	6.466
WP_046934611.1	MLNLSPLFFTEVENRTCLHSALDLDRTLRDYIDQARLDVRNSLREGIPRVLKAGGYDGQVPRPRFFIQGSWAYKTLNAPAKPPQQADVDDGCYLPMSFVSQSNQPSVASKVFFQAAQTALQPLVDHNKWPPIIEKDTCIRIEVSKNAHIDIPLYAIPDEDFVTLAKAFESRGITMDSLTLSEEEDVWTRLPRDKVLLAHRQENWKVSDPRPVKEWFLGEVETKGEQFRRTVRYLKAYRDWHWESGGPSSILLMAAAAPLFEKHDGRDDLALLAVVEKFPDALRKGVSNPADTSESLTKRLGAVGVENA	308	6.126
WP_049637693.1	MLNLSPLFFTTLEHESCLVTNLDLKATQVDLISRVRTDVRNCLRNGIPRVLRKMGYTDDIPTPRFFTQGSWAYKTLNSPAKHPQQADVDDGCYLPLSFVSQTKKPSKAASVFFRAAEEALTDLVNERNWKLITDKPTCIRIEFSNFAHIDIPLYAIPDSEFQTLAKLAMERFGYASFAEALATVDQDIWTALPKDQVLLAHRECDWKASDPRPVKDWFLNEVDVRGEQLRRIVRYLKALRDWKWGSGGPSSILLMAAAAPLFVKHDRRDDIALLEVLAKLPQRLRAGVNNPVDVSESLTDRLGPEGVEEAALAFGEFEKALRGSVHSSSPSQACSWMCKVFGTRFPNEPDRIVVVTVVSTILATPATPGPSELVGRMKSG	380	7.38
WP_029756847.1	MLNLSPLFNSESESENSFYDNIELHTKERELIQLAKTQVRACLREGIPSVLKAHGYDTQVPQPRFFTQGSWAYKTLNAPAQEPQQADVDDGCYLPLSFVSQTHKPSIAARVFFAVAEQALKPLVEANRWALVTDKPTCIRVEISETAHIDIPLYAIPDKEFVALTERAITRGYATVSEAVVAKAERDAWTELPRDCVLLAHREEDWIESDPRPVKEWFLNEVTARGEQLRRVVRYLKAYRDATWSSGGPSSILLMAAAVPLFEKRHGRDDVALLDVVAELPNRLRNGVCNPVEESESLTDRLRKQDSSKDLVEDAARRFERLEGLLRGSLAASDPVQACIWMRQAFGSRFPEAPNRVKISSVAATIAAAPAAAGASELVGRTRAG	385	5.974
WP_100427848.1	MLNLSPLFYKSEGDDVTFLDNLNLSPARKAFIAAAKTEVRSCLRDGIPRVLRERGYNGEVPRPRFFTQGSWAYGTLNAPAKPTQQADVDDGCYLPLGFVSLTARPSMASSLFFAAAQEALVPLVKERGWRLITNKSTCIRIEISSDAHIDIPLYAIPDDEFLTLTKAALNAYGFDSVEEAMRQAEQDAWTRLPSNRVLLAHREEDWKESDPRPVKDWFLGEVKVRGEQFCRVVRYLKAFRDWQWTSGGPASILLMAVAAPLFERRTGRDDLALLDVLAQLPAALRAGVKNPAEENESLTDRLGAEGVEDAATHFEEFERFVRGAVNASSESLACTWLIEKLGSRFPYQPSRVLTVSVAATIAAAPAQVAASPLVGRTKAG	380	5.874
WP_088453860.1	MLNLTALFHTTDPKEPNLLDSLDLPPSVRTYLAQAKTDVRNCLREGIPKMLQAAGFTEKAPTPRFFTQGSWAYKTLNAPAQHPQQADVDDGCYLPLGFVKQTKRPSAATAIFFKAAEACLAVLCREKGWTLITDKPTCVRIEVTKAAHIDIPLYAIPDDEFQTLTKAAMEAYHTLDSAEAIRRAERDSWSKLPSDVVLLAHREEGWWESDPRPVKDWFEAQVLARGEQLRRVIRYLKAFRDWKWASGGPASILLMAAAVPLFERRHGRDDLALLDVLAGLPAALRAGVVNPVDENESLTKRLGQDKVEEAARELERFEGVLRASLHASSESQVCIWMQQEFGQRFPNRPHRVKVVSVAATVAAAPAAAGASELVGRSKAG	380	7.759
WP_091937383.1	MLNLTALFHTTDLNEPNLLDSLDLRPSDRIYLAQAKTDVRNCLRDGIPKMLQAAGFAEKAPTPRFFTQGSWAYKTLNAPAQHPQQADVDDGCYLPLSFVKQTKRPSAATAIFFKAAEACLADLCLEKGWTLITDKPSTCVRIEVTETAHIDVPLYAIPDDEFLTLAKAAMAAYHTLDSAEAVRLAERDSWSKLPSDVVLLAHREEGWWESDPRPVKDWFEDQVLARGEQLRRVIRYLKAFRDWQWPSGGPASILIMAAAVPLFERRHGRDDLALLDVLVGLPAALRAGVINPVNDKESLTERLGKDKVEEAARELQRFEGVLRASLHASSESQVCIWMQQEFGQRFPNRPHRIKVVSVAATVAAAPAVAGASELVGRSKAG	381	6.552
WP_094442429.1	MLNLSVLFNNSNEERPAFLDALTLDSYQKVILEYARKEIRECLKLGLPRVLRARGYELDVPTPRFFTQGSWSYKTLNAPAQTPQQCDLDDGAYLPMGFVTQTKRPSKAASLFFSAAEEALEPLVKMRGWKQSERPTCIRVEVSLDAHVDIPLYAIPDTEFELLKARASYAMDSVEDAVTRSERDAWTALPNDQVLLAHRDKDWIESDPRPLKDWFLNEVDAKGEQLRRVIRYIKAYRDWRWSQGGPASILLMAAASPLFKAKHARDDLALLEVCKALPKTLRDGVDNPTEKAESLTARLGPEGVEEAAEAFEKFAGVLEAAISCSDASLACRWLQEQLGQRFPFEPYWVPTPSAREAVLATAAIPGPSEIVGRNKSA	377	5.476
WP_100875917.1	MLNLSVLFNNSNEERPAFLDALTLDSYQKVILEYARKEIRECLKLGLPRVLRARGYELDVPTPRFFTQGSWSYKTLNAPAQTPQQCDLDDGAYLPMGFVTQTKRPSKAASLFFSAAEEALGPLVKMRGWKQSERPTCIRVEVSLDAHVDIPLYAIPDTEFELLKARASYAMDSVEDAVTRSERDAWTALPNDQVLLAHRDKDWIESDPRPLKDWFLNEVDAKGEQLRRVIRYIKAYRDWRWSQGGPASILLMAAASPLFKAKHARDDLALLEVCKALPKTLRDGVDNPTEKAESLTARLGPEGVEEAAEAFEKFAGVLEAAISCSDASLACRWLQEQFGQRFPFEPYWVPTPSAREAVLATAAIPGPSEIVGRNKSA	377	5.582
WP_096236029.1	MLNLSVLFSNNNEERPAFLDALTLDPYQKFILESARKEIRECLKLGLPKVLRARGYESDVPTPRFFTQGSWSYKTLNAPAQMPQQCDLDDGAYLPMGFVTQTKRPSKAASLFFSAAEEALSPLVKMRGWKQSERPTCIRIEVSSDAHVDIPLYAIPDAEFELLKARASYVMDSVEEAVSRSERDAWTALPNDQVLLAHREKDWIESDPRPLKNWFLDEVDAKGEQLRRVVRYLKAYRDWRWSQGGPTSILLMAAASPLFEAKHGRDDLALLEVCKALPRALREGVDNPTEESESLTARLGIEGVEEAAKAFEKFANILDAAISCSDASLACRWLQEQLGQRFPFQPYWVPTPSAREAVLAAAAIPGPSEIIGRNKSA	377	5.468
OYU09871.1	MLNLSQLFFSSDQGQTALLDNLDLQAKQSTEIQNAKGLVRAALREGIPKKYAELQLPGKAPQPRFFTQGSWAYKTLNAPCQPPQEADIDDGCYLPMTFVTQQTKRPSVAAETFFDIAQAALEPLVKAMSWKFGREKPTCVRIHISKLAHIDVPLYAIPDEEFEKLKKSMAVESMTMDSAERAKKIDRWDALPLDQVLLAHRTEDWMPSDPRPLNDWFVDHVKVQGPQLRRVVRYLKAFRDHEWASGGPASVLLMAAVVPLFQQELGREDLSLLNVVKGIPAALRKGVNHPTDDSESLTDRLRKTGAGEGRDLVEEAAKKFSQFAGVLEATLAASNAEQGVIWMRQQFGDRFPNRADLVKVIAPPTSTTAAAAPPGVAGVIASTPAKAGPSPLVGSTRAG	399	7.885
WP_043210739.1	MLNLSQLFFTSDADETALLDLLDLDATQKTEIQNAKGLVRAALREGIPKKYAELGLPGKAPQPRFFTQGSWAYKTLNAPCQPPQEADIDDGCYLPMTFVTQQTKRPSVAAEAFFRIAEDALAPLVKAKSWRFGGVKPTCIRIHISTSAHIDVPLYAIPDDEFEKLKKSMALEARAMDSATLNDSIDRWDTLPLDQVLLAHRDENWMPSDPRPLNDWFIDQVEVQGRQLRRVIRYLKAFRDHQWKSGGPASVLLMAAAVPIFQQEIGRDDLSLLNVAKGIPRALRTGVSHPTDESESLTDRLRKAGLAEGRDLVEEAALKFDQFASVLEATLAASDAVQGVIWMRGQFGHRFPNRPDRVKIIAAATSVAATTATAGVASVIASTPAKAGPTPLVGPTHAG	399	6.668
WP_011871609.1	MLNLSSLFYSGVEQPTLLDNITLSDRRCEFILEAKDAIRAQLRTGLPAVLKELGHPGAAVQPRFFTQGSWAYKTLNAPAHPEQQADIDDGAYLPLSFMRLTSKPSLASKVFFAAAETALMPLVQERKWRLITDKPTCIRIEIAEFAHIDVPLYAIPDDQFEQLRKAALSVHGYYTFDEAMKRAERDAWTELPHDQVLLAHREDDWFKSDPRPVKRWFLGEVDRHGEQFRRVVRYLKSFRDWQWVQGGPSSILLMAAAAPLFESRDRRDDLALLDLLDNLPDALRQGVLCPTDPNESLTDRLGQPGVEDAAHKLEQLEKSLRGAIHASSPSQALIWVREQFGPRFPNAPERVKVSSATAVVQATPAAIVSTPLVGRTQAG	379	6.472
WP_054501685.1	MLNLSSLFYSGVEQPTLLDNITLSDRRCEFILEAKEAIRAQLRTGLPAVLKELGYPGAAVQPRFFTQGSWAYKTLNAPAHPEQQADIDDGAYLPLSFMRLTSKPSVASKVFFAAAETALMPLVQERKWRLITDKPTCIRIEIAEFAHIDVPLYAIPDDQFEQLRKAALSVHGYYTFDEAMKRAERDAWTELPHDQVLLAHREDDWFKSDPRPVKRWFLGEVERHGEQFRRVVRYLKSFRDWQWVQGGPSSILLMAAAAPLFESRDRRDDLALLDLLDNLPDALRQGVLCPTDPNESLTDRLGQPGVEDAAHKLEQLEKSLRGAIHANSPSQALIWVREQFGPRFPNAPERVKVSSATAVVQATPAAIVSTPLVGRTQAG	379	6.383
WP_058207345.1	MLNLSSLFYSGVEQPTLLDNITLSDRRCEFILEAKEAIRAQLRTGLPAVLKELGYPGAAVQPRFFTQGSWAYKTLNAPAHPEQQADIDDGAYLPLSFMRLTSKPSVASKVFFAAAETALMPLVQERKWRLITDKPTCIRIEIAEFAHIDVPLYAIPDDQFEQLRKAALSAHGYYALDEAMKRAERDAWTELPHDQVLLAHREDDWFKSDPRPVKRWFLGEVDRHGEQFRRIVRYLKSFRDWQWVQGGPSSILLMAAAAPLFEPRDRRDDLALLDLLDNLPRALRQGVLCPTDPNESLTDRLGAPGVEDAAQKLEQLEKSLRGAIHASSPSQALIWVREQFGPRFPNTPERVKVSSATAVVQATPAAIVSTPLVGRTQAG	379	6.668
WP_082381382.1	MLNLSPLFYSGVEQPTLLDNITLSDQRCEFILEAKEAIRTQLRTGLPAVLKELGHPGAAVQPRFFTQGSWAYKTLNAPAHPEQQADIDDGAYLPLSFMRLTSKPSIASKVFFAAAETALMPLVQERKWRLITDKPTCIRIEIAQFAHIDVPLYAIPDEQFEQLRKAALSTHGYYALDEAMKRAERDAWTALPHDQVLLAHREDDWVKSDPRPVKRWFLGEVERHGEQFRRVVRYLKAFRDWQWVQGGPSSILLMAAAAPLFDSRDRRDDLALLDLLDSLPGALREGVLCPTDPNESLTERLGAPGVEDAAQKLEQLERSLRGAIHASSPSQAIIWVQGQFGPRFPNAPERVKASSATAVVQATPAAIVSTPLVGRTQAG	379	6.554
WP_033464569.1	MLNLSSLFHAGVEDPTLLINITLSDHRCALILEAKEAIRTQLRTGLPAVLKEIGHPGAAVQPRFFTQGSWAYKTLNAPAHPEQQADIDDGAYLPLSFMRLTSKPSIASKVFFAAAETALMPLVKERKWQLITDKPTCIRIEIAEYAHIDVPLYAIPDDQFEQLRKAALSAHGYYTLDEAMKRAERDAWTELPQDQVLLAHREDDWVKSDPRPIKRWFLGEVDRHGEQFRRIVRYLKSFRDWQWVQGGPSSILLMAAAAPLFESRDRRDDLALLDLLDTLPNALRRGVLCPTDSNESLTDRLGAAGVEDAAQKLEQLHRSLRGAIHASSPSQAIIWVREQFGPRFPDAPERVKVSSATAVVQATPAAIVSTPLVGRTQAG	379	6.869
WP_015004341.1	MLNLSSLFHSTVDGPTLLENLELTLGQKAYIAEAKSAVRICLRENLMKVLRDHGYVGPTVRPRFFTQGSWAYKTLNAPARHPQQADVDDGAYLPLSFVSQSTRASVASAIFFAAAQKALEPLVTARKWKLVTDKPTCIRIEIAKFAHVDIPLYAIPDEEFETLQKAALTTYGYMTFDAAIVEAERDAWTALPRDHVLLAHREDDWVKSDPRPVKSWFLDEVERHGEQFRRAIRYLKALRDWQCDSGGPSSILLMAAAAPVFEARERRDDLALLNLAERLPGVLRYGVCNPVDANESLTERLGPQGVENAVQMFQRFERFLRAAIESSSSHQACAWMTNQFGERFPNLPSRVKVATVAATVLGTPATVVASPLVGRSQAG	379	7.499
WP_043184227.1	MLNLSSLFHSTVEDSTLLSNIELTPRDQSFIAEAKSAVRICLRENLMQVLRDHGYSGPTVRPRFFTQGSWAYKTLNAPAQHPQQADVDDGAYLPLSFVSQTDKPSVASAIFFAAAEEALRPLVWARGWTLITDKPTCIRIEISAFAHVDIPLYAIPDKEFETLQKAALNQYGYITLDSAISVAERDAWTALPRDHVLLAHREDDWVKSDPRPVKDWFLDEVERHGEQFRRVVRYLKAFRDWQWVSGGPSSILLMAASASIFDSRDRRDDLALQNLADKLPSVLRDGVSNPVDAGESLTDRLGFEGVDEAARKIELFETFLRGALGCNSSGQACAWMVQQFGPRFPNAPSRVKVASVAAAVLATPASAVASPLVGRSQAG	379	5.903
WP_060097234.1	MLNLSSLFHSTVEDSTLLSNIELTLQERSFIAEAKSAVRICLRENLMQVLRNHGYTGPTVRPRFFTQGSWAYQTLNAPAQHPQQADVDDGTYLPLSFVSQTARPSVASAIFFAAAEEALRPLVRVRGWKLITDKPTCIRIEISAFAHVDIPLYAIPDDEFDKLQKAALSQYGYIALDSAISAAERDAWTELPRDHVLLAHREDNWVKSDPRPVKDWFLDEVERHGEQFRRIVRYLKAFRDWQWVSGGPSSILLMAASAPVFDSRDRRDDLALLDLVDKLPSVLRDGVSNPVDAGESLTDRLGHDGVEEAAGKIELFETFLRGALGSGSPNQACAWMLQQFGPRFPNAPSRIKVASVAATVLATPVSAVASPLVGRSQAG	379	6.036
WP_061173716.1	MLNLSSLFYSSVEEQTLLRNLDLNDEERIFIAEAKSAVRRCLRDNLMKVLREHGYDGAAVHPRFFTQGSWAYKTLNAPAQAPQQADVDDGAYLPLSFVSQEEKPSVASGIFFEAAEKALEQLVKARRWKLVTDKPTCIRIEIAKFAHVDIPLYAIPDDEFETLQKAMEQYGYPIFDSALGQAERDVWTALPRDHVLLAHRERNWVKSDPRPVKTWFLEEVDRHGEQYRRSVRYIKGFRDWQWKSGGPSSILLMAASAPVFEARERRDDLALLDVVEKMPAVLRDGVRNPVDPNESLTDRLGRAAVEEAAKKLERLESFLRAALHGSNAAQACSWLVNQFGDRFPDEPHRVKVTSVAATVLTAPACAVASPLVGRRQAG	378	6.746
WP_035604383.1	MLNISTLFYTDAGDANLLQNLNLKSPQEKYIGEAKRVIRERLRTGIPQELKKAGYPGPVPEPRFFTQGSWAYKTLNAPAQKPQQADIDDGAYMPLSFVSQTKRPSMASAIFFKAAEAALKLLVDANKGWQLIIDKPTCVRVVISDYAHVDIPLYAIPDQEFTTLAKMAMDHGYNEIREAVMAKAEQDAWWALPRHSVLLAHREEDWLESDPRPVKKWFEREVLVKGEQLRRIIRFIKAFRDWQWPTDGPSSILLMAAATPNFEKRERRDDVALLDVVAKIPGALRRGVFNPIDPAESLTARLGPQKVEEAAKAFEELERYLRGAINASNAAQACTWLVEKFGHRFPNEPERIKSVTVAATVAAAPAQPGPSEIIGRTKAG	380	8.764
PKO27486.1	MLNLSALFYTEVDSEPCLFGNLELLDEDREIIAEAKNTVRMALRDGIPRVYREEGHPGEVPQPRFFTQGSWAYKTLNAPAQAPQQADVDDGCYLPLSFLIQTDKPSVAADVFFEVAEKALQPLVDERGWTLSGKPTCIRIEISDLAHIDVPLYAIPDKEFATLVKAENVRRAALDSVAFAEAAADSWDEMPTTKVLLAHREDGWTHSDPRPVKKWFVDQVEKKGVQLRRIVRYLKAYRDWTWPAGGPSSILLMAAAAPLFFKQDRRDDQALLEVVKGLPSALRNGVNNPANIDESLTDRLRASSSEVDMVEQAASSFEELGRQFQAALDAGNAAQACAWMRKLFGPRFPDRPDCAKVSAAVSAVAAAIAASPAIAGPSELMGRTRAG	387	5.222
WP_079437506.1	MLNLSALFYTEVESEPCLFGNLSLRDEDRKDIAEAKNEVRMALRDGIPRIYAAEGHPGKVPQPRFFTQGSWAYKTLNAPAQRPQQADVDDGCYLPLSFLNQTDSPSVAAEVFFGVAERALADLVEERGWELSGKPTCIRVEISDLAHIDIPLYAIPDNEFETLVKAENVRRAALKGIRNFAEAATDSWEELPKTKVLLAHREEGWMHSDPRPVKEWFVDQVETKGVQLRRVVRYIKAYRDWTWKSGGPSSILLMAAAAPLFVKQDRRDDQALLDVVKQLPAALREGVDNPVNPKESLTDRLRASSDDVDMVEQAALQFEDMGRRLQAAMDAGNAAQACAWMQSLFGPRFPAHPDRVKVGAAASAVAATIASSPAIAGPSELVGRTRAG	388	5.466
WP_029707292.1	MLNLSALFYTEVEFETCLFDNLNLPEDAKSDIADAKNDVRMALRDGIPRVYADEGHPGKVPQPRFFTQGSWAYKTLNAPAQSPQQADVDDGCYLPLSFLTLTDRPSVAAEVFFDVAQKALAELVEQRGWKLSSKPTCIRIEINDLAHIDVPLYAIPDKEFETLVKAENVRRATLDGKSYSFEAAADSWDELSTTKVLLAHRDEGWMHSDPRPVKTWFVDQVATKGEQLRRVVRYLKAYRDWTWDKGGPSSILLMAAAAPLFVRQDRRDDQALLDVVKLLPAVLRKGVNNPINPEESLTDRLRASSDDADMVEQAALQFEDLGSRLQAALDAGNAEQACSWLRDLFGPRFPNRPERVKVGAAVSSVAAAIASSPAIAGPSELVGRTRAG	388	5.239
WP_067099224.1	MLNLSPLFNTSTGEPHLLKNLDITKDQRDEINEARNAVRNCLRDCLPKVLQDQFDVSSPPNPRFFTQGSWAYKTINAPAKNPQQADIDDGCYLPLSFVANTERPSIAANIFFKASEQALKALLEIKGWRLTSKATCIRVIIADYAHIDIPLYAIPDNEFVTLSKASMEHGHGSLSEAMNRSDRDSWVALPHDKVLLAHRENNWMPSDPRPVKTWFQTQVEVKGEQFRRIVRYLKAFRDWKWSTGGPSSILLMTAAAPFFEKHNQRDDLALLNVVKEIPEKLRSGVYNPVDSSESLTDRLGKDAVEEAAQAFEEFERSLSSAIYGSRSTTACITMQELFGSRFPYDPNRVVSVSVEDTITATPAKAGPSELVGRTKAG	377	6.66
WP_043608254.1	MLNISPLFYTTENACPCLLCEIDLTRKEKDYINAAKTSIRACLRSGIPKLLKDNNFEGVTPIPKFYTQGSWAYKTINAPAHIQIQQADIDDGCYLPMSFATLTKRPSHASKLFFVAAENALEPLCKENGWELCRDKDTCIRVYISNTAHIDIPLYAIPDDEYQTMSQHILEAHGYASFSAALEKHYSDSWTALPADRVMLAHRVEDWIPSDPRPVKKWFEDEVAAKGEQLRRVVRYLKAFRDWKWPTKGPSSILLMAAAAPVFEESQKRDDLALLTVVSSLPEALRQGVSNPTDPDESLTDRLGEPGVSDAIKVFMDFAEVLRAAIEAGNADQVCHWMQKEFGPRFPHEPARIKSESIREKIVAAPAMAGPSVLPERTHSA	381	6.117
AUF96923.1	MPNFSPLLFTTTGEACFLDQLDLAPEELSRIDNARKDIREALKADLPGALRDKGLEGDICEPRFYIQGSRAYKTLNSPCTTPPQQSDIDDGVYLPLSVMREESSPKLAIALFFDAVLDVLRPMCAERGWHTESKDTCVRVTISPYAHIDLPLYVIPDTLFQQIKANMESRGHAVFDSAINSERDSWKTLPSDKILLADRKQGWRKSDPMAMKNWFKRECLEKGDQLIRVVRYLKAFRDKQWEEKGPSSILLMAAACPLFEYFDKRDDRSLLNVVKGIPDALRNGVASPIDSTASLTAHMPKEAIADAVEFFEEFARHLEGAINATDATTANNWLHKMLGDRFPYAPHRMRSSPEGMPASMAAIAPLAGPAEPVKRTKAG	379	6.28
WP_016973569.1	MPNFSPLLFTTTGEACFLDQLDLAPEELSRIDNARKDIREALKADLPGALRGKGLEGDICEPRFYIQGSRAYKTLNSPCTTPPQQSDIDDGVYLPLSVMREESSPKLAIALFFDAVLDVLRPMCAERGWHTESKDTCVRVTISPYAHIDLPLYVIPDTLFQQIKANMESRGHAVFDSAINSERDSWKTLPSDKILLADRKQGWRKSDPMAMKNWFKRECLEKGDQLIRVVRYLKAFRDKQWEEKGPSSILLMAAACPLFESFDKRDDRSLLNVVKGIPAALRNGVASPIDSTASLTAHMPKEAIADAVEFFEEFARHLEGAINATDATTANNWLHKMLGDRFPYAPHRMKSTPEGMPASMAAIAPLAGPAEPVKRTKAG	379	6.658
WP_080520657.1	MPNFSPLLFTTTGEACFLDQLDLAPEELSRIDNARKDIREALKADLRGKGLEGDICEPRFYIQGSRAYKTLNSPCTTPPQQSDIDDGVYLPLSVMREESSPKLAIALFFDAVLDVLRPMCAERGWHTESKDTCVRVTISPYAHIDLPLYVIPDTLFQQIKANMESRGHAVFDSAINSERDSWKTLPSDKILLADRKQGWRKSDPMAMKNWFKRECLEKGDQLIRVVRYLKAFRDKQWEEKGPSSILLMAAACPLFESFDKRDDRSLLNVVKGIPAALRNGVASPIDSTASLTAHMPKEAIADAVEFFEEFARHLEGAINATDATTANNWLHKMLGDRFPYAPHRMKSTPEGMPASMAAIAPLAGPAEPVKRTKAG	375	6.658
WP_010212558.1	MPNFSPLLFTTTGEVCFLDELDLKPEELAQIDGARKDIREALKADLPGALRDKGLEGDICEPRFYIQGSRAYKTLNSPCTTPPQQSDIDDGVYLPLSVMREESSPKLAITLFFDAVIDVLRPICAQRGWHTEPKDTCVRVTISRSAHIDLPLYVIPDTLFQLIKASMESRGHAVFDSAINSERDSWKTLPSDKILLADRKQGWRKSDPMAMKNWFKRECQEKGDQLIRVVRYLKAFRDKQWKDKGPSSILLMAAACPLFEYFDKRDDRALLNVVKGIPDALRNGVASPIDARASLTAHMPKEAIADAVEFFQEFARYLEGAINATDADTAYNWLRQMLGDRFPYAPHRMKSNPEGMPATMAAIAPLAGPAEPVKRTKAG	379	6.999
WP_060756356.1	MPNFSPLLFTTTGEACFLDELDLKPEELAQIDGARKDIREALKADLPGALRDKGLEGDICEPRFYIQGSRAYKTLNSPCTTPPQQSDIDDGVYLPLSVMREESSPKLAIALFFDAVIDVLRPICAQRGWYTEPKDTCVRVTISRSAHIDLPLYVIPDTLFQLIKASMESRGHAVFDSAINSERDSWKALPSDKILLADRKQGWRKSDPMAMKNWFKRECQEKGDQLIRVVRYLKAFRDKQWEDKGPSSILLMAAACPLFEYFDKRDDRALLNVVKGIPDALRNGVASPIDASASLTAYMPKEAIADAVEFFQEFARYLEGAINATDAHTAYNWLHQMLGDRFPYAPHRMKSNPEGMPATMAAIAPLAGPAEPVKRTKAG	379	6.223
WP_029571549.1	MPNFSPLLFTTTGEACFLDELNLAPEELAQIDGARKDIREALKAELPSALRDKGLEGDICEPRFYIQGSRAYKTLNSPCTTPPQQSDIDDGVYLPLSVMREESSPKLAIALFFDAVIDVLGPMCAERGWHTQAKDTCVRVTISPSAHIDLPLYVIPDTLFQLIKANMESRGHAVFDSAINSERDSWKTLPSDKILLADRKQGWRKSDPMAMKNWFKRECLEKGDQLIRVVRYLKAFRDKRWEDKGPSSILLMAAACPLFQFFDKRDDRALLNVAKGIPDALRNGVASPIDPDASLTAPMAKEALADAVEFFEEFSRYLEGAIDATDAHTANNWLHQMLGDRFPYAPYRMKSNPESMPASMAAIAPLAGPAEPVKRTKAG	379	5.684
WP_044391842.1	MPNFSPLLFTTTGEACFLDELNLAPEELAQIDGARKDIREALKAELPSALRDKGLEGDICEPRFYIQGSRAYKTLNSPCTTPPQQSDIDDGVYLPLSVMREESSPKLAIALFFDAVIDVLGPMCAERGWHTQAKDTCVRVTISPSAHIDLPLYVIPDTLFQLIKANMESRGHAVFDSAINSERDSWKTLPSDKILLADRKQGWRKSDPMAMKNWFKRECLEKGDQLIRVVRYLKAFRDKRWEDKGPSSILLMAAACPLFQFFDKRDDRALLNVAKGIPDALRNGVASPIDPDASLTAPMAKEALADAVEFFEEFARYLEGAIDATDAHTANNWLHQMLGDRFPYAPYRMKSNPESMPASMAAIAPLAGPAEPVKRTKAG	379	5.684
WP_074819543.1	MPNFSPLLFTTNGEACFLDELNLAPEELAQIDGARKDIREALKAELPGALRDKGLEGDICEPRFYIQGSRAYKTLNSPCTTPPQQSDIDDGVYLPLSVMREESSPKLAIALFFDAVIDVLGPMCAERGWNTQAKDTCVRVTISPSAHIDLPLYVIPDTLFQLIKANMESRGHAVFDSAINSERDSWKTLPSDKILLADRKQGWRKSDPMAMKNWFKRECLEKGDQLIRVVRYLKAFRDKQWEDKGPSSILLMAAACPLFQFFDKRDDRALLNVAKGIPDALRNGVASPIDPSASLTAHMPKEALADAVEFFEEFARYLEGAIDATDAHTANNWLHQMLGDRFPYAPYRMRSNPESMPASMAAIAPLAGPAEPVKRTKAG	379	5.676
WP_087693584.1	MPNFSPLLFTTNGEACFLDELNLAPEELAQIDGARKDIREALKAELPGALRDKGLEGDICEPRFYIQGSRAYKTLNSPCTTPPQQSDIDDGVYLPLSVMREESSPKLAIALFFDAVIDVLGPMCAERGWHTQAKDTCVRVTISPSAHIDLPLYVIPNTLFQLIKANMESRGHAVFDSAINSERDSWKTLPSDKILLADRKQGWRKSDPMAMKNWFKRECLEKGDQLIRVVRYLKAFRDKQWEDKGPSSILLMAAACPLFQFFDKRDDRALLNVAKGIPDALRNGVASPIDPSASLTAHMPKEALADAVEFFEEFARYLEGAIDATDAHTANNWLHQMLGDRFPYAPYRMKSNPESMPASMAAIAPLAGPAEPVKRTKAG	379	5.963
WP_076564250.1	MPNFSPLLFTTTGEACFLDELNLAPEELAQIDGARKDIREALKAELPGALRDKGLEGDICEPRFYIQGSRAYKTLNSPCTTPPQQSDIDDGVYLPLSVMREESSPKLAIALFFDAVIDVLGPMCAERGWHTQAKDTCVRVTISPSAHIDLPLYVIPDTLFELIKANMESRGRAVFDSAINSERDSWKTLPSDKILLADRKQGWRKSDPMAMKNWFKRECLEKGDQLIRVVRYLKAFRDKRWEDKGPSSILLMAAACPLFQFFDKRDDRALLNVVKGIPDALRNGVASPIDPDASLTAPMAKEALADAVEFFEEFARYLEGAIDATDAHTANNWLHQMLGDRFPYAPYRMKSNPESMPASMAAIAPLAGPAEPVKRTKAG	379	5.576
KPW52693.1	MSETPFIQPLSGGVMPNFSPLLFTTTGEACFLDELDLKSNELAEIDGARQDIREALKADLPRVLSEKGLEGEICEPRFYIQGSRAYKTLNSPCTTPPQQSDIDDGVYLPLSVMREESSPKLAISLFFDAVIDVLGPMCAERGWCTESKDTCVRVTISPYAHIDLPLYVIPDTLFKLIKASMESRGHATFDSAINSERDSWKTLPSDKILLADLKQGWRKSDPMAMKNWFKRECQEKGDQLIRVVRYLKAFRDKQWEDKGPSSILLMAAACPLFEYFDKRDDRALLNVVKGISDALRNGVQSPIDPEASLTAHMPKEAIAEAVELFQEFAKYLQGAIDAADAQTAYNWVHSMLGDRFPYAPHRMKSNPEGMPASMAAIAPLAGPPEPVKRTKAG	393	5.376
WP_057417533.1	MPNFSPLLFTTTGEACFLDELDLKSNELAEIDGARQDIREALKADLPRVLSEKGLEGEICEPRFYIQGSRAYKTLNSPCTTPPQQSDIDDGVYLPLSVMREESSPKLAISLFFDAVIDVLGPMCAERGWCTESKDTCVRVTISPYAHIDLPLYVIPDTLFKLIKASMESRGHATFDSAINSERDSWKTLPSDKILLADLKQGWRKSDPMAMKNWFKRECQEKGDQLIRVVRYLKAFRDKQWEDKGPSSILLMAAACPLFEYFDKRDDRALLNVVKGISDALRNGVQSPIDPEASLTAHMPKEAIAEAVELFQEFAKYLQGAIDAADAQTAYNWVHSMLGDRFPYAPHRMKSNPEGMPASMAAIAPLAGPPEPVKRTKAG	379	5.458
WP_074819342.1	MPNFSPLLFTTTGEACFLDELSLKSHELAEIDRARQDIREALKADLPRVLSEKGLEGEICEPRFYIQGSRAYKTLNSPCTTPPQQSDIDDGVYLPLSVMREESSPKLAISLFFDAVIDVLGPMCAERGWRTESKDTCVRVTISPYAHIDLPLYVIPDTLFKLIKASMESRGHATFDSAINSERDSWKTLPSDKILLADLKQGWRKSDPMAMKNWFKRECQEKGDQLIRVVRYLKAFRDKQWEDKGPSSILLMAAACPLFEYFDKRDDRALLNVVKGIPDALRNGVQSPIDPEASLTAHMPKEAIAEAVELFQEFAKYLQGAIDAADAQTAYNWVHSMLGDRFPYEPHRMKSNPEGMPASMAAIAPLAGPPEPVKRTKAG	379	5.814
WP_096140687.1	MPNFSPLLFTTTGEACFLDELNLKSHELAEIDGARQDIREALKADLPRVLSEKGLEGEICEPRFYIQGSRAYKTLNSPCTTPPQQSDIDDGVYLPLSVMREESSPKLAISLFFDAVIDVLGPMCAERGWRSESKDTCVRVTISPYAHIDLPLYVIPDTLFKLIKASMESRGHATFDSAINSERDSWKTLPSDKILLADLKQGWRKSDPMAMKNWFKRECQEKGDQLIRVVRYLKAFRDKQWEDKGPSSILLMAAACPLFEYFDKRDDRALLNVVKGIPDALRNGVQSPIDPEASLTAHMPKEAIAEAVELFQEFAKYLQGAIDAADAQTAYNWVHSMLGDRFPYEPHRMKSNPEGMPASMAAIAPLAGPPEPVKRTKAG	379	5.672
WP_057420812.1	MPNFSPLLFTTTEEACFLNELNLKPQELAEIDGARQDIREALKADLPRVLSEKGLEGEICQPRFYIQGSRAYKTLNSPCTIPPQQSDIDDGVYLPLSVMREESSPKLAISLFFDAVIDVLGPMCTERGWHTESKDTCVRVTISLYAHIDLPLYVIPDTLFKLIKASMESRGHAVFDSAINSERDSWKTLPSDKILLADRKQGWRKSDPMAMKNWFKSECQEKGDQLIRVVRYLKAFRDKQWEDKGPSSILLMAAACPLFEYYDKRDDRALLNVVKGIPEALRKGVQSPVDPEASLTAHMPKEALADAVELFQEFAKHLQGAIDATDAYTAHNWLHSMLGDRFPYAPHRMKQNPESLPASMAAIAPLAGPAEPVKRTKAG	379	6.217
WP_047739079.1	MPNFSPLLFTTTGEDCFLDELNLTPDELTEIDGARKDIREALKADLPRALREKGLEGEVCEPRFYIQGSRAYKTLNSPCTTPPQQSDIDDGVYLPLSVMREESSPKLAITLFFDAVIDVLQAMCAERGWNAESKDTCVRVTISPYAHIDLPLYVIPDTLFLLIKASMESRGHAVFDSAINSERDTWKTLPSDKILLADRKQGWRKSDPMAMKNWFKRECQEKGDQLIRVVRYLKAFRDKQWEDKGPSSILLMAAACPLYEYFDKRDDHALLNVVKGIPDALRKGVMSPIDPESSLTAHMPKEAIAEAVELFQVFANHLEGSIKATDAQTAYHWLHSMLGDRFPNAPYRMKPNSESLPASMAAIAPLAGPAEPVKRTKAG	379	5.788
WP_074845367.1	MPNFSPLLFTTTGEDCFLDELNLTPDALTEIDGARKDIREALKADLPRALREKGLEGEVCEPRFYIQGSRAYKTLNSPCTTPPQQSDIDDGVYLPLSVMREESSPKLAITLFFDAVIDVLQAMCAERGWNTESKDTCVRVTISPYAHIDLPLYVIPDTLFLLIKASMESRGHAVFDSAINSERDTWKTLPSDKILLADRKQGWRKSDPMAMKNWFKRECQEKGDQLIRVVRYLKAFRDKQWEDKGPSSILLMAAACPLYEYFDKRDDHALLNVVKGIPDALRKGVMSPIDPESSLTAHMPKEAIAEAVELFQVFANHLEGSIKATDAQTAYHWLHSMLGDRFPNAPYRMKPNSESLPASMAAIAPLAGPAEPVKRTKAG	379	5.936
WP_017901510.1	MPNFSPLLYTTTGEACFLDELNLKAHELAEIDGARQDIREALKADLPRALREKGLDGDICEPRFYIQGSRAYKTLNSPCTTPPQQSDIDDGVYLPLSVMREESSPKLAIGLFFDAVIDVLGPMCERRGWYTESKDTCVRVTISPHAHIDLPLYVIPDDLFLLIKASMESLGHAMFDSAINSERDSWKTLPSDKILLADRKEGWRKSDPMAMKNWFKRECQDKGDQLIRVVRYLKAFRDKQWKEKGPSSILLMAAACPLFEFVDKRDDCALLNVVKGIPDALRKGVQSPIDPEASLTAHMPVEAIADAVELFEEFAKHLEGAINATDAQTAHNWMNSMLGDRFPYALDRMKSNPEGLPASMAAIAPLAGPAEPVKRTKAG	379	5.555
WP_099486396.1	MPNFSTLLFTTTGEDCFLDELNLAADELAQIDGARKDIREALKADLPRVLREKGLEGEICPPRFYIQGSRSYKTLNSPCTTPPQQSDIDDGVYLPLSVMREETSPKLAIALFFDAVVDVLTQICAERGWQIESKDTCVRVTISLYAHIDLPLYVIPDTLFLLIKSSMENRGQVVFDSAINSERDTWKTLPSDRILLADRNQGWRKSDPMAMKNWFKRECQDKGPDQLIRVVRYLKAFRDKQWEEKGPSSILLMAMSCSLFEYVDKRDDRALLNVVKGIPAALQNGVMSPIDPEASLTAHMLKENIADAVEQFQIFATHLEGAINSTDAETAYVWLHRMLGDRFPNAPHRMKSNSEGIPASMAAIAPLAGPAEPVKRTKAG	380	5.549
WP_070888149.1	MRDEPNFSPLLFTTTGESCFLDELNLDAGELSQIDGARKDIREALKAGLPQKLRDKGLEGDVCEPRFYIQGSRAYKTLNSPCFTPPQQSDIDDGVYLPLSVMREESSPKLAISLFFDAVIEVLGPLCRANWWSTKSKDTCVRVTISDRAHIDLPLYVIPDKLFMQIKANMESRGHAVFDAAINSEQDSWKTLPKDKILLADREQGWRKSDPMAMKNWFKHEALEKGDQLVRVVRYLKAFRDKQWKEKGPSSILLMAAACPLFEYHDKRDDRSLLNVVKGIPAALRAGVKSPIDPEASLTAHLSREDIDTAVMHFQDFAQYLQGAIDSPDPHTAYAWMHKMLGDRFPNAPHRMKASDGMPASMAAIAPLAGPPETVKRTKAG	381	6.997
WP_058786585.1	MPNFSPLLFTTVEENCFLNNLNIDSDDLSRIDDARKDIRKVLKENLPNKLRDKGLEGEICEPRFYIQGSRSYKTLNSPCTTPPQQSDIDDGVYLPLSVMREEKSPRLAIELFFDSVMEVLNPLCGEKGWALEAKDTCVRVIISAYAHIDLPLYVIPDDLFQQLKVAMESYGYMTLDEAMSSQRDSWTMLPSDRIMFADRKQGWRNSDPMKMKAWFKDEVQERGEQLIRIVRYLKAFRDKQWKDKGPSSILLMAVACPLFEKDDRRDDRALLNVVKGIPSALKAGVLSPIDSEASLTDHMSKEAIDEAAAKFETFAQHLEGAIHATDSSIACSWMREMLGDRFPDEPQRVKSSQEDMPPAMAAIAPLAGPAEAVKRTRAG	379	5.273
WP_021781997.1	MPNFSPLLYTTTGDACFLDQLDLTPEQLGEIDGARREIRAALKAELSNVLRDEGLEGDICDPRFYIQGSRAYKTLNSPCITPPQQSDIDDGVYLPLSVMREKRSPKLAIELFFDAVIKVLEPMCKTKGWETEKKATCVRVTISPYAHIDLPLYVIPDTRFMLLKAGLESNEGRMFDSAMNTEQQTWRTLPSDEILLADRDQGWRKSDPMAMKDWFKAEVEGKDQLVRVVRYLKAFRDKQWEEKGPSSILLMAMACPLYERFDKRDDCALLHVVKGIPSALRAGVASPIDPESSLTAHMTQQSIDDCVEKFENFGRYLDGAIAAIDARVACNWLLEVLGDRIPNEPDRMKANTEAMPPAMAAIPPLAGPAEPVKRTKAG	378	5.252
WP_034155066.1	MPNFSPLLYTTTGDTCFLDELDLTPEQLAEIDGARKEIRVVLKAELPKVLREKGLEGEICEPRFYIQGSRAYKTLNSPCITPPQQSDIDDGVYLPLSVMREKSSPKLAIDLFFEAVVDVLDLMCTDKDWQTEIKATCVRVTISPYAHIDLPLYVIPDTRFMLLKASVEGTEGRALDSAMNTEQQTWKTLPSDQILLADRELGWRKSDPMAMKDWFKAEVEGKDQLVRVVRYLKAFRDKQWEEKGPSSILLMAMACPLYERFDKRDDCALLHIVKGIPTALRAGVASPIDSESSLTAHMSKQSIDDAVEKFQNFARYLEGAIGATDSRVACNWLLEVLGDRIPNEPDRMKPNTEAMPPFMAAIPPLAGPAEPVKRTKAG	378	5.187
WP_065093846.1	MPNFSPLLYTTTGDTCFLDELDLTPEQLAEIDGARKEIRVVLKADLPKVLREKGLEGEICEPRFYIQGSRAYKTLNSPCITPPQQSDIDDGVYLPLSVMREKSSPKLAIDLFFEAVVDVLDPMCTDKDWQTEIKATCVRVTISPYAHIDLPLYVIPDTRFMLLKASVEGAEGRALDSAMNTEQQTWKTLPSDQILLADRELGWRKSDPMAMKDWFKAEVEGKDQLVRAVRYLKAFRDKQWEEKGPSSILLMAMACPLYERFDKRDDCALLHIVKGIPTALRAGVASPIDSESSLTAHMSKQSIDDAVEKFQNFARYLEGAIGATDSRVACNWLLEVLGDRIPNEPDRMKPNTEAMPPFMAAIPPLAGPAEPVKRTKAG	378	5.187
CRM48204.1	MTPSKLPRALRERGYEGKECNPKFFIQGSWAYKTLNRPCQTPPQQSDVDDGVYLPMSIVTEENRPTMAIKDFRAAVSDVLKPLCDEKGWELSSKATCLRIEISTFAHIDLPLYAIPDDQYLKIVDSMEARNYTAIKALATNSEQDCWKKLPSDKILLACEDKWIISDPLKMKEWFELEISDKEEHAVHDYMAKARR	196	5.725
WP_099586464.1	MPNLSPLLYSSKEHSTFLKRLDLGDSEKQSINSARADVRDALRRKLPRALRDRGYEGKECNPKFFIQGSWAYKTLNRPCQTPPQQSDVDDGVYLPMSIVTEENRPTMAIKDFRAAVSDVLKPLCDEKGWELSSKVTCLRIEISTFAHIDLPLYAIPDDQYVMIVESMEARNHSVIKALATDSEQDCWKKLPSDKILLACEDKWIISDPLKMKEWFELEVSDKEEQLRRVIRYIKAFRDKQWDKGGPSSILLMAAACPLFQFYPKRDDLALFHVVKGLPDALRNGVKSPIDSKVYLTDALGEEGVTEAAEKFETFRIYLEASTADSAKKDMACQWMCAMLGDRFPNRPDLIPDQPAQPMPAVMAATPPERGPSEIVKRTKAG	381	6.323
WP_027611813.1	MPNLSSLLYSSNEHITFLKELDLVETEKQEINSARADVRDELRKKLPSAMKARGYNGKERKPKFFIQGSWAYKTLNRPCQTPPQQSDVDDGVYLPMSIITEENRPIMAIQDFRAAVWDALKPMCDEKGWTLSSKTTCMRVEVSTTAHIDLPLYAIPDDQYALIIEGMEARNYGVLKGLAINSEQDSWKKLPSDKILLACEDKWIVSDPLKMKEWFELEISDKEEQLRRVIRYIKAFRDKQWDKGGPSSILLMAAACPLFEFHYKRDDLALLAVVSGLPNALREGVKSPVDSKVYLTDALGENGIEEAAEKFETFKKYLVASIEDSAQKEMACLWMRTMLGERFPNRPDLIGDQVFKPMPAAMAAIAPEQGPSEIVKRTKAG	381	5.752
WP_055137112.1	MPNLSPLLYSSNDHTTFLTELNLVETEKQEINSARADVRDELRKKLPAAMKARGYNGEERKPKFFIQGSWAYKTLNRPCQTPPQQSDVDDGVYLPMSIITEENRPIMAIQDFRAAVWDVLKPMCDEKGWTLSSKATCMRVEVSVTAHIDLPLYAIPDDQYALIVEGMEARNYGVLKGFAINSEQDSWKKLPSDKILLACEDKWIVSDPLKMKEWFELEISDKEEQLRRVIRYIKAFRDQQWEKGGPSSILLMAAACPLFEFHYKRDDLALLAVVSGLPKALREGVKSPVDSKVYLTDALGENGIEEAAEKFETFKKHLVASIEDSAQKEMACLWMRTMLGERFPNRPDLIGDPVSKPMPAAMAAIPPEQGPSEIVKRTKAG	381	5.598
WP_024617200.1	MPNLSSLLYSTNEHVTFLKALDLDVGEKNDINSARAYVRDALRKKLPAALRARGYEGKECNPKFFIQGSWAYKTLNRPCQTPPQQSDVDDGVYLPMSIVKEENRPSMAIKDFRAAVSDVLEPLCEEKGWALFSKATCMRVEISTFAHIDLPLYAIPDEQYAMILEGMEARNFTVLKAFAANSEQDSWKKLPSDKILLACEDGWITSDPLKMKEWFELEISDKEEQLRRVIRYIKAFRDNQWDKGGPSSILLMAAACPLFEFKYKRDDLALLHVVAGLPSALRMGVKSPIDSKVYLTDALGEKGVEEAAEKFDTLMVSLKAATAESANKDMACLWMRSMLGDRFPDRPDLISDLPAQAMPAVMAAIPPERGPSEIVKRTKAG	381	5.737
EZQ19375.1	MLNLSPLLYTTRDLPDDPGRSLDHPTFLKALDLTSEEKQSIDVARKRIRDALREGLPAALREKGYTGRMCEPKFYIQGSWAYKTLNRPCHTPPQQSDVDDGVYLPLSIMKEEAKPHLAIDDFFAAVAETLQQLCNDNGWSLERKANCMRVVISLYAHIDLPLYAIPDDQYLLLKAAMEARNVTAMDSIDSTASTQTWKRLPSDQILLACDRGWIKSDPLTMKEWFEQEVQDKGKQLRRVIRYIKGFRDQQWDEQGPSSILLMAAACPLFEFEYKRDDEALLAVVKSIPQALRDGVLNPIDQGVYLTAALSSREVEVAAEKFEMFAKYLEAAMSLSATAKEQACHWMRDMLGDRFPNRPDLIDEKPAGLPAAMAAVDPEPGELEILQRSKSG	391	5.26
WP_036988936.1	MLNLSPLLYTTRDLPDDPGRSLDHPTFLKALDLTSEEKQSIDVARKRIRDALREGLPAALREKGYTGRMCEPKFYIQGSWAYKTLNRPCHTPPQQSDVDDGVYLPLSIMKEEAKPHLAIDDFFAAVAETLQQLCNDNGWSLERKANCMRVVISLYAHIDLPLYAIPDDQYLLLKAAMEARNVTAMDSIDSTASTQTWKRLPSDQILLACDRGWIKSDPLTMKEWFEQEVQDKGKQLRRVIRYIKGFRDQQWDEQGPSSILLMAAACPLFEFEYKRDDEALLAVVKSIPQALRDGVLNPIDQGVYLTAALSSREVEVAAEKFEMFAKYLEAAMSLSATAKEQACHWMRDMLGDRFPNRPDLIDEKPAGLPAAMAAVDPEPGELEILQRSKSG	391	5.26
WP_017518786.1	MLNLSPLLYTTKDRPDQDGRSVDHPTFLKALDLTAEEKQSIDTARKEIRDALRADLPTALREKGYTGGMCEPKFYIQGSWAYKTLNRPCQTPPQQSDVDDGVYLPLSIMKEEAKPHLAIDDFFEAVTEVLQPLCTDNGWKLERKANCMRIVISQYAHIDLPLYAIPDEQYLLLKAAMEDRNARALDSINATAATQTWKKLPSDQILLACDRGWIKSDPLSMKEWFEQEVQDKGQQLRRIIRYIKGFRDQQWDEKGPSSILLMAAASPLFEFEYKRDDEALLTVVKGIPAALRGGVLSPIDQDVYLTAALSKEEVEVAAEKFETFAKYLEAAMSASTAAKEQACHWMREMLGGRFPNRPDLVEETSAGLPAALAAVEPEPGELEILKRSKSG	391	5.16
WP_028941128.1	MLNLSPLLYTTKDRFDEFGTVVDHPTFLKSMDLTTDEKQKIDAARKDIRQSLRDGLSQALREKGYDGETCDPKFYIQGSWAYKTLNRPCQTPPQQSDVDDGVYLPLSIMKEEEKPHLAIGDFFDAVYEVLKPLCDANGWTLERKPNCMRVVIATYAHIDLPLYAIPDVQYKLLKAGMEERGIPTMDGIIANAATQSWKKLPSDKILLACDRGWIKSDPLQMKEWFELEVQDKGEQLRRVIRYIKGFRDQQWDERGPSSILLMAAACPLFEFESKRDDEALLNVVRGIPKALRDGVLSPIDPKVYLTAALTEDEIDSAAEKFETLARYLDAAINASDEAKSSACLWMREMLGDRFPNRPDLIDVMSKAALPAAMAAIEPQPGEMEILDRSKSG	392	5.085
WP_039011215.1	MPNLSPLLYTTKDLPNGDGAVADHPTYLKSLDLTTDEKQKIDAARKDIRQALRDGLPQALRDQGYEGDTCEPKFYIQGSWAYKTLNRPCQTPPQQSDVDDGVYLPLSIMKEEEKPHLAIDDFFDAVHEVLKPLCNDNGWSLERKPNCMRVVISTYAHIDLPLYAIPDVQYMLLKAGMEARGIPVMDGINAAATQSWKKLPSDKILLACDRGWIKSDPLAMKEWFELEVQDKGEQLRRVIRYIKGFRDQHWDEKGPSSILLMAAACPLFEFENKRDDEALLNVVKGIPKALRDGVLSPIDSEVYLTAGLSQDELQDTVKKFEMFESYLGAAINASSEAKVSACGWMRDMLGDRFPNRPDLIVDKPVAALPAAMAAVEPEPGELEILERSKSG	391	5.066
WP_090454269.1	MPNLSPLLYTTKDRPDGDGTVADHPTFLKSLDLTTDEKQKIDAARKDIRQALRDGLPQALRDQGYEGETCEPKFYIQGSWAYKTLNRPCQTPPQQSDVDDGVYLPLSIMKEEEKPHLAIDDFFDAVREVLKPLCDVNGWSLERKPNCMRVVISTYAHIDLPLYAIPDVQYMLLKAGMEARGVPVMDGINATAATQSWKKLPSDKILLACDRGWIKSDPLAMKEWFELEVQDKGEQLRRVIRYIKGFRDQHWDDKGPSSILLMAAACPLFELESKRDDQALLNVVRGIPKALRDGVLSPIDSKVYLTAAMSEDELQAAAEKFETFEKYLDAAINASSEAKVSACRWMREMLGDRFPNRPDLIDDKPVAALPAAMAAVDPEPGELEMLKRSKSG	392	5.233
WP_057429069.1	MLNLSPLLYTTKDRNDDTAAIDHPTFLKSMDLTPAEKQSIDLARKDIRQALREGLPQALREIGYEGGTCVPKFFIQGSWAYKTLNRPCQTPPQQSDVDDGVYLPLSIMKEETKPHLAIDDFFQAVHTVLEALCGEEEGWTLERKPNCMRVVISDYAHIDLPLYAIPDDQYLLLKSGMESFDVLTMDGAATASTQTWKKLPADKILLACERGWIKSDPLEMKEWFEREVQDKGEQLRRVIRYIKGFRDQQWEERGPSSILLMATACPLFEFENKRDDHALLTVVKGIPKAFRDGVLSPIDASVFLTDALSPADLEAAAEKFDTFGRYLEASMSASSEAKVSVCGWMRQMLGDRFPNRPDLIDDKSFNMLPAAIAAVDPERGEMEILKRSKSG	391	5.114
WP_058157988.1	MLNLSPLFYSTKDRTGEDHPTFLKSLDLSDDEKQEINSARIAIRSALREQLPGVLRAKGYEGGMCEPKFFIQGSWAYKTLNRPCHTPPQQSDVDDGVYLPLSIIQEENKPHLAIEDFFDGVQEVLEPLCRANGWKVGPKPNCMRVEISYLAHIDLPLYAIPDDQYLLLKSVMEARAALTMDGIAANSEVQSWKKLPSDKILLACQSGWKVSDPLAMKEWFDNEVEDADGDGEKQLRRVIRYIKAFRDNQWNGRGPGNAPSSILLMAAACPLFEFKYKRDDEALLTVLRGIPKALRDGVRSPIDPEVYLTDALSYEDREDAANRFELFAGFLDAAIAASDKVAACNWIRSKLGYRFPNRPDLIDDKPANALPAAMAAFAPEPGAKEIVKKTKAG	393	5.406
WP_100774262.1	MLNFSPLFYSTKDCIGEDHPTFLKALDLTADEKQEINSARIAIRNALREQLPGVLRAKGYEGGMCEPKFFIQGSWAYKTLNRPCHTPPQQSDVDDGVYLPLSIIQEENKPHLAIEDFFDGVQEVLEPLCQANGWKVGPKPNCMRVEISVLAHIDLPLYAIPDDQYLLLKSAMEARAALTMDGIATNSEVQSWKKLPSDKILLACQSGWKVSDPLAMKEWFDREVEDADGDGEKQLRRVVRYIKAFRDNQWNGHGSGNAPSSILLMAAACPLFEFKYKRDDEALLAVVKGIPKALRDGVRSPIDSTIFLTDALSDEDREDAARRFENFAGFLDAAISANDRTAACNWIRSKLGDRFPNRPDLITDKLANPLPAAMAAFEPEPGAKEIVKKTKAG	393	5.399
WP_042015042.1	MPNFSSLLYTTTQERCFLNELDLTTSEYESIDSARKLIRDTLKAQLPSVLKEKGFQGNMREPRFFIQGSRAYKTLNRPCITPPQQSDIDDGVYLPMTTIQEEERPSLAIETFFEAVVEVLEPLADKQGWKISQKDTCVRAVISDAAHIDLPLYAIPDAQFVLLKAMMESRGCESLKDVAMDASNDNWSALPSDKILLAHKTEGWIESDPRAMKSWFVQQVSDKGEQLRRVVRYIKAFRDFQWPTRGPSSILLMAASCPLFKQFDRRDDIALLEVVKGIPKALQEGVLNPVDSTKYLTGALSREEIQDAVERFTIFAEQLEEAINSMESIHACKCMTATLGKRFPNEPDRMKVSNEELPAAIASYLPERGPSEKIQRTKAG	380	5.388
WP_048207428.1	MPNFSSLLYTTTQERCFLNELDLTTSEYESIDSARKLIRDTLKAQLPSVLKEKGFQGSMREPRFFIQGSRAYKTLNRPCITPPQQSDIDDGVYLPMTTIQEEERPSLAIETFFEAVVEVLEPLADKQGWKISQKDTCVRAVISDAAHIDLPLYAIPDDQFVLLKAMMESRGCESLKDVAMDASNDNWSALPSDKILLAHKAEGWIESDPRAMKSWFVQQVSDKGEQLRRVVRYIKAFRDFQWPTRGPSSILLMAASCPLFKQFDRRDDIALLEVVKGIPKALQEGVLNPVDSTKYLTGALSREEIQDAVERFTIFAEQLEEAINSMESIHACKCMTATLGKRFPNEPDRMKVSNEELPAAIASYLPERGPSEKIQRTKAG	380	5.315
OPK10847.1	MLDLSALFYTTKEQTCFLNELDLTPGEKDGISKAKNDVREALRTGIPRVMRENGYEGKTVIPRFFIQGSWAYKTLNRPCHTPPQQSDVDDGVYLPMSLVQEEERPSIASSFFFEAAEGALKSLVEKNGWTLVTTKPTCIRIEISELAHIDVPLYAIPDKQFLLITEKFEARRLLGNVAVMDSAPDHWDSLPSDKVLLAHREENWMKSDPRAMKDWFVGQVEKMGEQLRRIVRYLKAFRDSQWPKGGPSSILLMAAAVPLFEANLRRDDLALLQVLKGLPAALRSGVVNPTDSNSYLTDALTPEALEDAAQKFEKFDAYLDGAIHANDATQACTWLGQMLGDRFPNRPDLVGTISIAAAVASVPAEAGPVEPVKRTKAG	378	5.542
PHR86640.1	MLNLSSLFHTTVDDYPNFLAELDLLPHQKEYISHCKNEIRSTLRAGLKEKLSLILRSQGIDDLDIEPRFFIQGSWAYKTLNRPHSSPPQQSDLDDGVYLPMSIVKESEKPSVASELFFEAAELVLAPIVDERRWNMVQKPTCIRVEISGYAHIDIPLYAIPDEDFAQLRATMDAKGYLSINEAITASDDSWTTLPSDHVLLAHRDENWIKSDPRAMKDWFLRAVGDHGEQLRRVVRYLKAFRDKSWKSDGPSSILLMAAAVSVFEQRRRRDDKALADVVAQIPNVLREGVLSPIDSEIYLTDSLGPDGVEDAASKFEDFSHYLNAALSCKDKQVACNWVRQMLGDRFPNRPDLVIAVSVSEVVKATPAEPGPNELVKNTKAG	382	5.45
WP_073664766.1	MLNLSALFYTTLDNPSFLAELDLLAHEKEYINQAKNEIRTTLRASLKECLSKVLYDHGLSDLKIEPKFYIQGSWAYKTLNRPHTTPPQQSDLDDGVYLPMSIMKEHQKPSVASALFFEATEAALAPLVKDKKIWRMSPKPTCIRIEISDFAHIDIPLYAIPDEDFVLLKESMEARGYAALTYAMDSAKDRWTALPTDHVLLAHREEDWIKSDPRAMKEWFVQAVEDHGPQLRRVVRYLKAFRDKTWSKGGPSSILLMAAAVSVFEQRRARDDQALRDVVRQIPAALRGGVRSPIDPEIYLTDSLTPDELEDAAVQFEAFFNYLDGAINASDKQTACNWMRHVLGTRFPNRADLVIAVSVSEIVQATPAEPGPHELVKTTKAG	382	6.125
WP_036993697.1	MLNLSALFYTKLDQPNFLAELDLTEGEKTYISDAKNEIRAALRERLKASIADVLAQNGLEAVSVEPKFYIQGSWAYRTLNRPCTTPPQQSDLDDGVYLPMSIMKEHRRPSVASALFFEATEAALKPLAADKKWTLSAKPTCIRLEISPFAHIDIPLYAIPDDEFMLLKAANESFEGRVFNAATDSAKDHWAALPSDHVLLAHREENWIKSDPRAMKDWFVQEIADRGEQLRRVVRYLKAFRDKVWTKGGPSSILLMAATAPIFEKRDKRDDLALKDVLEKLPNVLREGVLSPIDSEVYLTASLAAEEIEEIARQFEAFHNHLSGAIFGTDKQQACTWVRSMLGDRFPNRADLVLVSTVAAAVQAVPAEAGPRELVKTTKAG	381	5.942
WP_007090262.1	MLNLSSLLYSTANDNLLKQLDLEANEKDFISKCKNKVRACIRDELTATLKETFSVEQTVSPKFFTQGSWAYKTLNSPCHTPPQQCDIDDGVYFPLSIMQEEKKPSIASTTLFAAIEGILEKLAKKEGWTLDSGKDTCVRLILTERAHLDIPLYAIPDGAFTQMATEAIDRGYGNFADALSKRDQESWTQLPSDEVLLAHRKEGWITSDPRPIKQWFLDEVDAKGEQLRRVVRYLKSIRDMHWKSGGPSSILLMAASAPLFKRHDKRDDLALLNVLQQLPEHLRNGVNNPAKGQTNESLTDRLSQEELNTVVSLFEKVSSDLNTAIYDSAPHAACEILIGIFGARLPNLPNEATQSAAKDVLAATPVISGPDEPITRTKAG	380	5.772
EOQ80594.1	MPVFNLHSLLDSTVYADTFLAGLTLASDEREHMQSARTEIRDRLRTRLPALLQRALGSDQQVRKPRFFTQGSWAYKTLNAPCKDPQQADLDDGTYLPFSYLEATPPSVMSNVLFTCVEEVLQDLADEKGWKLIDDNPNCTRLEIASDKHIDVPAYSIPDEEFEELRESRALAICNAFDSVLAKAQLEEDDNWDLMPTHGVLMATKDRGWRDNDPRPIKDWVESEVALKTEQLRRLMRYIKGWRDYQV	247	4.971
WP_019396235.1	MPVFNLHSLLDSTVYADTFLAGLTLASDEREHMQSARTEIRDRLRTRLPALLQRALGSDQQVRKPRFFTQGSWAYKTLNAPCKDPQQADLDDGTYLPFSYLEATPPSVMSNVLFTCVEEVLQDLADEKGWKLIDDNPNCTRLEIASDKHIDVPAYSIPDEEFEELRESRALAICNAFDSVLAKAQLEEDDNWDLMPTHGVLMATKDRGWRDNDPRPIKDWVESEVALKTEQLRRLMRYIKGWRDYQVWESEDPKSILLMVAVAKALDVAVPRRDDLALLKVVKALPKILQGKVFNPATAMKPVEEQEDLAARLDKDGIRADVVARLTRLGQQLDEAIYRSSSPEQACRLLRDAFGNRVPYDPGRVVIDTVQSTPADKSKAVSPVGIMTAG	390	5.225
WP_078731132.1	MPKFNLHSLLRSTIHEDTYLARLTLEDEDRTEMQSARTQIRSRLRDRLPRVLQKELKSDEKVRSPRFFTQGSWAYKTLNAPCRSPQQADLDDGAYLPFSYLEQEPPSVVSAALFNSVEKVLRELADETEGWTLFDDNPNCTRLEIAPDKHIDVPVYSIPDFEFEKLREARCAMLDSLGMEALALDQSPEDDNWDLMPTHGVLMATKDRGWRDNDPRPVKEWVDNEVSLKSEQLRYTMRYLKGWRDHQTWENGDPKSILLMVAAAKAFDTQVHARDDLALLDVVKKLPAILAGKLINPTTATKPDGEQEDLAKRLDDDGIRGDVIERFKTLAKKIEDALENSATPQEACNLLISEFGSRIPNDPKRVVVETVKSSAAQKTPAILPIGNRTSG	391	5.309
WP_092348996.1	MPTFNLHSLFRSTVYDDTYLTELTLEEDERTQMQSARTRIRDRLRTRLPGVLQNELRTDERVRAPRFFTQGSWAYKTLNSPCRAPQQADLDDGTYLPFSYLEQEPPSVVSTALFNSVEKVLRELADETDGWTLYDDNPNCTRIEIASDKHIDVPVYSIPDGEFEKLREAREYILKARFEGYAADQAPEDDNWDLMPTHGVLMATKNRGWRDNDPRPVKDWVNGEIALKSEQLRHIMRYLKGWRDHQTWTKGDPKSILLMVAAAKAYDTQIYARDDLALLGVVSRLPDILSGKLINPTTLDKPDEEQEDLAERLDEDGIREEVIQRFKKLALTMQKAIQGSTTPQESCDLLISEFGTRFPNDATRVVVETVKSDSPDRTPAILPVGNRTSA	390	5.098
WP_017679348.1	MPSLNLHSLFDTRVEGRVAFLDNLTLAPDDRKLMLSARTDIRARLKARLPKRIQKKAEDAGQGHIEVPEPRFFTQGSWSYKTLNAPCRPPQQADLDDGVYLPFSYIESQPPAQMSALLFEAVEEVLSELADDKGWAIDPSNDNCTRLIINDDKHIDVPVYSIPDHEFETLVKASMEMYRIAVANAAFDSVDYAERADEQEWHMMPTEGVLMATKNRGWQDSDPRPIRDWVVEQVELKGEQLRRVMRYLKAWRDFQKWDKDDPKSILLMVAADAAFDMATEKRDDLALLKVLRRLPDILRGKVINPASRDKPLSEQEDLAKRMDNKGIRDDVIARIEYFAAQLEYAIDTCGVPAKACEILIEHLGDRLPNDPDRVTQSTVQSQPAQKTTAVPPLGKATAG	399	5.309
WP_053184566.1	MPSLNLHSLLDTRVEGRVAFLDNLTLAPEERKLMLSARTDIRQRLKARLPKRIQKKAEDAGQGHIEVPDPRFFTQGSWAYKTLNAPCRSPQQADLDDGAYLPFSYIESQPPAQMSALLFEAVEEVLSELADDKGWTIDTSNDNCTRLIIDSDKHIDVPVYSISDIEFATLVKASMEMYRFGLEQLTFDSAESQERADEQEWHLMPTEGVLMATKNRGWQDSDPRPVRDWVTEQVELKGEQLRRVMRYLKAWRDFQKWEKDDPKSILLMVAADAAFDMAIEKRDDLALLKVLQRLPDILRGKVINPATRDKPLYEQEDLAKRLDNKGIREDVIARIEHFADQLEYAIDTCGVPSKACEILIELLGKRIPNDPDRVTQSTVQSQPAQKIAAVPPLGKATAG	399	5.252
WP_017256015.1	MQILNLHSLFSSTVHSDVFINNLSLPGDESQMMLDARTDIRARLRDELPKRLREVLEDAGAAPRPRFFTQGSWAYKTLNAPCKEPQQADLDDGTYLPFSYIESAPPSEMSSILFNAVEDILGELGVEKGWTLVTENPNCTRLEIDSDKHIDVPVYSIPDTEFALLTKAAVVLESRGMAMDAAAAIDDNWDLMPTHGVLMATKTNGWRDSDPRPVKDWVNNEVGIKGEQLRRVMRYIKAWRDHQTWDPDKDPKSILLMVATAEAFDISVHGHDDVALAKVCERLPEILRGKVINPVTLDRPTDKQEDLAARLDRDGIRDLLISRMEHLSKCINHAIYECGDPEKACVILRSEFGIRLPNDPNRVVVESVKAVAPLATAAAKPVGDITAG	388	5.203
WP_026083270.1	MLNLHSLFSSTVHSDVFINNLSLPGDESQMMLDARTDIRARLRDELPKRLREVLEDAGAAPRPRFFTQGSWAYKTLNAPCKEPQQADLDDGTYLPFSYIESAPPSEMSSILFNAVEDILGELGVEKGWTLVTENPNCTRLEIDSDKHIDVPVYSIPDTEFALLTKAAVVLESRGMAMDAAAAIDDNWDLMPTHGVLMATKTNGWRDSDPRPVKDWVNNEVGIKGEQLRRVMRYIKAWRDHQTWDPDKDPKSILLMVATAEAFDISVHGHDDVALAKVCERLPEILRGKVINPVTLDRPTDKQEDLAARLDRDGIRDLLISRMEHLSKCINHAIYECGDPEKACVILRSEFGIRLPNDPNRVVVESVKAVAPLATAAAKPVGDITAG	386	5.203
PKM43793.1	MSTNNLHRLFQPASTDKTLLNALTLTADEDAILRKARTQVRETLRRDLPRLIKQALPGIQTIETPRFITQGSFAYKTINRHCHPKQQIDMDDGCYLPLSFAKEFEVGHASNLFFQAVELVLTPLAKANGWKLVPKDTCTRLEIDSTKHIDIPLYAIPDADFKKMLMDASVLEYAALKGQVHDHARAVQWSDLPRNKVLLAIRGGDWRPSDPRPVIRWVENQVATKTEQWRRLIRYLKAWRDYQWPSGGPTSICLMAAMDQVFLRPNAGRDDLALLDIVRRLPQVFAGDIYNPAEPTARPEDRELLSRRLDEEPGLRRVVQEKLREFERDLNMAINGNVSPMDACNLVSRHLGPRIPVRPDWVLVESVAQQVRSTAPRVSVVAPLIGTTKSG	391	9.132
BAQ46050.1	MANVSKLLHTTTDPETFLANLTPEDDDLKAAKRKIRGHLRLSFAVASREEFDVEVQPRFFTQGSSSYRTLNDPAWPPGQQKDLDDGCYLPLSFVKGERPSKAAEQFFAFVDRVLGELAEDEGWALIQKPTCVRLVIADDAHVDIPLYAIPDQDFALLEARATQDHAMVQKRAPDRWDALPSDKVLLAHRVEGWKSSDPRKIHTWFLKAVDDFGERLRRDCRYLKAWRDHHHLDDDHLSSILLMACAWNAYKAIGKPFLPDREDQRLLRVVELLPAMLCKDMANPASQDENLNRMSPEERSRTVRAAESLRDRLKEAIEACDAKRRAVDLMRVAFGTRLPDRPDQVSVPVQAEATVAAQPKRYVPAPVVGRSQSG	374	6.701
SDO22317.1	MANVSKLLHTTTDPETFLVNLDAEDSDLKAAKQKVRAHLREAFGKASRDLFGQEVRPRFFTQGSSSYRTLNDPAWPPSQQKDLDDGCYLPLSFVKGEQPSRAAEQFFEFVDAVLDELAKAEGWTLIKKPTCVRLEIAPDAHIDIPLYAIPDHEFVLLEARAQKMEKAYDHAPKRWEDLPSNAVLLAHRDDDWVESDPRKIHKWFVDAVDIYGERLRRDCRYLKAWRDHHHLDDDKLSSIILMACVWTAYETIRGPFLPEREDERLLRVVERLPGMLTKGMPNPASKDEDLNRMSPAQRSRVAAEAGRLRDRLKEAVESCDEKRRAIDLMHVAFGKRVPDRPDLVSIPVRAEATITSQPKKTVPAPVVGRSQSG	373	6.761
WP_091681955.1	MANVSKLLHTTTDPETFLINLKAEDGDLKEAKQKIRMCLRLAFREASRERFDADVQPRFFTQGSSSYRTLNDPAWPPSQQKDLDDGCYLPLSFVKGERPSKAAKQFFEFVDTVLGGLAEAEGWTLIKKPTCVRLEIALDAHVDIPLYAIPDHDFALLEARAQRMDKAYDHAPKRWEDLPSNAVLLAHRDDDWVESDPRKIHKWFVDAVDIYGERLRRDCRYLKAWRDHHHLDDDKLSSIMLMACVWTAYEAIRGPFLPDREDERLLRVVERLPGMLTKGMPNPASKDEDLNRMSPEQRSRVAAEAGELRDRLKEVVEACDEKRRAIDLMQAAFGRRVPDRPDLVSIPVRAEATITSQPKKTVPAPVVGRSQSG	373	6.64
WP_020923809.1	MANVSKLLYSSVADVSFLLEIEPEDDAKADLREAKGKIRNRLREAFAEKSMDMFGKSIRPRFFTQGSHSYKTLNEPAWPPEQQMDLDDGCYLPMSFVKGVRPSQASALFFEFVDGVLKQLAEEEGWEFKEKDTCCRLVISSIAHIDIPLYAIPDTEFVLLEKSMTASATFAEDRRRDTWDTLPSDSVLLAHRKEDWKVSDPRKIKTWFLAAVEIFGEKLRRICRYLKAWRDHHKPELDGVSSILLMVCAWRAFDEIRRPFIPDREDQALLAVLERLPAYLESAVPNPTDPDEDINRLSAEDRKTAAKCAREFAERLRTTIIAVTDPTRAVLDTQISLGLRVPNRPDLVSVAETAKVTVLSQPRKEVAAPVVGRSQSG	377	5.874
WP_097631472.1	MLYSTVVDECFLLEIDPEDEAKKALLQARTKIRQRLKEAFAERSRDLFGKAIAPRFFTQGSHSYKTLNDPAWPPEQQMDLDDGCYLPMSFVTGARPSQASVLFFDFVDGVLRQLAKEEGWGFKEKDTCCRLVISHNAHIDIPLYAIPDVEFVLLEKAMDSRHTSFSASARPDTWEALPSDSVLLAHRKEDWKVSDPRKIKTWFLGAVDIYGEKLRRVCRYLKAWRDHHKPALSEVSSILLMVCAWKAFEVTRRAFVPDREDEALLMVLDRLPAYLEGEVLNPTDPDEDINRVSSEGRKVAARYAKDFADQLRRTISSVADQNVAVTEMQASLGLRVPSRPDLVSVAETAKVTILSQPRKEVAAPVVGRSQSG	372	6.471
WP_067969326.1	MANVSKLLYSSTASAPHFLANIKAEDDDLRLARQLIRDHLRAAFDKGGVAAFGLAIRPRFFTQGSHAYKTLNDPAWTPPQQKDLDDGCYLPMSFVKGLGPVGRSKPSVAADAFFKFVDKALIELAAQHEGWRFVKKPTCARLIISKSAHVDVPLYAIPDAEFAQLQERVNKHVLASKDAKRPDRWDALPEDAVLLAHREEDWIVSDPRKIHTWFLEAVDTYGEALRRVCRYLKAWRDHHQPHLDGVSSILLMACAFMAFEEKTRQLLPNREDEILLLVVKKLPTLLNQDIPNPAVSSENLNRMAAEQRKLAVSKAEEFRTRLSRAVTTSTVAKDAVANMMSIFGERLPDRPDLVTIAETATVTVLSQPRKEVAAPVVGRSTSG	383	8.757
EYR78487.1	MANVSKLLHNTVDEHLLSNLEADQVSLRNARTKIRGRLRDAFETSSVEYFGVRVRPRFFTQGSFAYKTLNHPAFPPGQQKDLDDGCYLPLSFVRGEKPSAAAAYFFAFVETALGELADEEGWTLVKDKPTCVRLVISRDGHVDVPLYAIPDGDFRHLVEARNMEKSATFDAKVDSWDALPSDAVLLAHREKDWVESDPRKIFDWFVDAVSLYQERLRHDCRFMKAWRDNHRLDEDGLTSINIMACVWKAYEVIRGPFLPTRADERLLRVVEKMQGFLANDVRIPPCGDENINRMTAEQRKKVVGKLKDLEATLRETVTKCDDKDRAVDLLRAGFGSRVPKRPDLVIIQASPAVTVLSEPKRTVPAPEVGRSVSG	374	7.188
WP_023515851.1	MANVSKLLHNTVDEHLLSNLEADQVSLRNARTKIRGRLRDAFETSSVEYFGVRVRPRFFTQGSFAYKTLNHPAFPPGQQKDLDDGCYLPLSFVRGEKPSAAAAYFFAFVETALGELADEEGWTLVKDKPTCVRLVISRDGHVDVPLYAIPDGDFRHLVEARNMEKSATFDAKVDSWDALPSDAVLLAHREKDWVESDPRKIFDWFVDAVSLYQERLRHDCRFMKAWRDNHRLDEDGLTSINIMACVWKAYEVIRGPFLPTRADERLLRVVEKMQGFLANDVRIPPCGDENINRMTAEQRKKVVGKLKDLEATLRETVTKCDDKDRAVDLLRAGFGSRVPKRPDLVIIQASPAVTVLSEPKRTVPAPEVGRSVSG	374	7.188
WP_038381293.1	MANVSKVLHAAGDAPCFLNNLNIADTDRASLMEAREKVRDCLRKTFAALTKQELGVTVHPRFFTQGSFAYRTINDPCWTPPQQMDLDDGAYLPMTFIQGSQRPSVAAAAFFKVVDAALVKLAKEEGWQFVKKPTCSRLVISSNSHIDVPLYAIPDAEFEKLEKQMKSFDAMARDARADSDDRWDALPSDCVLLAHREHDWISSDPRKIRDWFVDAIKVYGPVLRRACRYLKAWRDHHRPHLDDVSSILLMVCAFEACEDLGRPNVPGRDDLALLRIAERLPRLLEGPVYNPTDRDERVDGRLSAASRRIAIDMAKKLDAELTEIVEKCFDPEEAIERLTALFGERIPDRIDLVDVAKAAHAEVRSHAPRIAAAPTVGKSTSA	382	6.549
WP_100179894.1	MANVSGLLYRGGETPSFLDNLQITEACHSELRAARTKVRQCLRAEFTKASKADVGFTVRPRFFTQGSFAYRTINDPAWTPPQQMDLDDGTYLPMTFVQGAKPSVAAAAFFTIVDRALQALAKVEGWIFVKKPTCARLIISEYAHIDVPLYAIPDKEFRLLEKAAQARTFDGAFDARADSIDRWDALPSDCVLLAHREEDWVASDPRQINDWFVGAVDVYGERLRRICRYLKAWRDHHRPHLDRVSSILLMVCAWKVFDDFGRPNVPARDDAALLLVARRLPILLAGPVENPTDPEEKVDARLPDADRRVAIAMAEGLAKELGEIVEKCFDPQEAVTRLQALFGDRIPDRPDLIDVTKAAYAEVRSHDRRISAAPVVGKSTSA	382	6.662
WP_036012246.1	MLHGAQGGVDLLAKLELLADEQDKLQNAKRKIRDHLRAMIASETKRQLGRQITPRFFTQGSEAYKLLNRRAWMPPQQIDVDDGLYLPMTFVKGNGPAEAAKLYFDIIEAALKVLIKREKWKGFEEKDTCARVIIDDCLHVDVPLYAIPDDQFGRLTKAAMDRAIADSEDNIDFMGSRKMRIDRWDQVDSDKVLLAHRKDNWKPSDPRKIHDWFLNAVDFYGELLRRECRYLKAWRDYHKLEHISSIILMACAFYAFEDVGHLSVPRRDDLALLQVTSRLADMFAGEILNPADTAEVLGSSWTREQRQQAIKAANAMHEQLDDAINHCYLPEVAVDHLKAIFGERIPNRPDLVKAHAAAAAAVVAAPAIILPAPSVGRSTSG	381	6.959
WP_051057127.1	MANVDKLLHGAQGGVDLLAKLELLADEQDKLQNAKRKIRDHLRAMIASETKRQLGRQITPRFFTQGSEAYKLLNRRAWMPPQQIDVDDGLYLPMTFVKGNGPAEAAKLYFDIIEAALKVLIKREKWKGFEEKDTCARVIIDDCLHVDVPLYAIPDDQFGRLTKAAMDRAIADSEDNIDFMGSRKMRIDRWDQVDSDKVLLAHRKDNWKPSDPRKIHDWFLNAVDFYGELLRRECRYLKAWRDYHKLEHISSIILMACAFYAFEDVGHLSVPRRDDLALLQVTSRLADMFAGEILNPADTAEVLGSSWTREQRQQAIKAANAMHEQLDDAINHCYLPEVAVDHLKAIFGERIPNRPDLVKAHAAAAAAVVAAPAIILPAPSVGRSTSG	387	6.959
WP_038950817.1	MLHGAQGGVDLLAKLELLADEQDKLQNAKRKIRDHLRAVIGSETKRQLGRQITPRFFTQGSEAYKLLNRRAWMPPQQVDVDDGLYLPMTFVKGNGPAEAAKLYFDIIDAALKVLIKREKWKGFEEKDTCARVIIDDCLHVDVPLYAIPDDQFARLTKAAMDRAIADSEDNIDFMGSRKMRIDRWDQVDSDKVLLAHRKDNWKPSDPRKIHDWFLNAVDFYGELLRRECRYLKAWRDYHKLEHISSIILMACAFYAFEDVGHLSVPRRDDLALLEVTSRLADMFAGEILNPADTAEVLGSSWTREQRQLAIKAANAMHEQLDDAINHCYLPEVAVDHLKAIFGERIPNRPDLVKAHAAAAAAVVAAPAIISPAPSVGRSTSG	381	6.809
WP_049806722.1	MQAVPDARIAEPSVASDCNQEGTTVANVDKLLHGAQGGVDLLAKLELLADEQDKLQNAKRKIRDHLRAVIGSETKRQLGRQITPRFFTQGSEAYKLLNRRAWMPPQQVDVDDGLYLPMTFVKGNGPAEAAKLYFDIIDAALKVLIKREKWKGFEEKDTCARVIIDDCLHVDVPLYAIPDDQFARLTKAAMDRAIADSEDNIDFMGSRKMRIDRWDQVDSDKVLLAHRKDNWKPSDPRKIHDWFLNAVDFYGELLRRECRYLKAWRDYHKLEHISSIILMACAFYAFEDVGHLSVPRRDDLALLEVTSRLADMFAGEILNPADTAEVLGSSWTREQRQLAIKAANAMHEQLDDAINHCYLPEVAVDHLKAIFGERIPNRPDLVKAHAAAAAAVVAAPAII…	411	6.426
SNS88231.1	MADFSRLLYRSSVGLDPFFLDILNPLEREDVTLRSARRDIRQHLREEFKLADLKTFGGRRLQPRFFTQGSAAYKTLNRPPFVPPQQMDMDDGCYLPMSFVKQAKPKLAAETFFNFVDTALGELAKRRNWKLVQKDTCVRLEISEWAHIDVPLYAIPDDQYETLAKAAMESQLITASGQINFSEAMARQPIDRWDRLPSDVVLLAHRQDNWVASDPRKIHDWFIGAVEEHGDELRRACRYLKAWRDFNHAKIGAVSSILLMACAAAVFDKNARVMPKRDDEVLLKIATELPTLLSGAVANPADPDSGEDLTAKLDDAARKAAVVAAYDLHRVLSDVINKCHIQQSVVNHVQSLFGNRVPNRPDLVKVSAPQQAKAEVLSYEPRKVAAPVVGVSTSG	395	7.812
OPH13106.1	MANVSRLLNYTTEDVAYLSRLDLLREERALLVSARRDVRSHLKRVFAEADPARYGGPRVEPRFFTQGSYAYKTINRPAFAPLQQMDMDDGCYLPMSFIRRGRPSQVSEAFFTFVDNALQDLARVKGWHFEEKPTCCRLIISDSAHVDVPLYAIPDAEFMTLQKAARAAGLETATGSVMLHEAARQPSRDRWDLLPRDEVLLAVRGEDWKESDPRAVHDWFTRLVEERHGELLRRVCRYLKGWRDYNHEKIGAVTSILLMACAARAFEDALGDGAPVPSRDDQALAAVARRLPELLSGPVVNPAAPDQGEDLTERLDVMDIRGVAVTTARVLSAELDSAIDRCYDRQLAVDTVRRQFGPRVPNRPDLVGAVSEATAQVLSRPAVKTAAPAVGRSISG	396	6.884
PCI39965.1	MLNATPLLKQFLKDIDLTPAQKMKLENAKQTVRSTLRKAFKDAGREIHDQSGKTVAQKPKFWPQGSIAYKTANQPAYPPKQQIDIDDGTYLPMSFMDEMTPSVASSLFFAFVDRVLENLAVSKDWAFDGSKKTCVRLILDQESHIDVPLYAIPDDEFNLLEAKMNVASEGQIAAFSVNDNMYIEPDRVQLAHRDEGWKASDPRKIHKWFLTKVQHHGNDNQLRRICRLIKAWRDNHDDLDGLTSILLMVAVTEIYDGHDEMPKRDDLALLIVADELPHILSRDIYNPAEPDESLSARVPTAVLRKATDRMWNLRQDINGTLNSYSQDAALSRIRDHFGTRVPERPDLILIDSARVEVEKHPAATMAMAAIIPSKSG	376	6.352
ACB83239.1	MTLANAHALFYGLKADPSFLASLTVPEGERKALMDARQEIREELKAAASYIITQDEYWQPGSVQRSAIRNRPPIQIKFMTQGSFSYKTLNVPARRRVQEIDLDDGMYVPIDYLENGEPALVAKGLYDFVEKTLASLCKRRGWKLDTTKECCVRVKLWEGAHIDLPIYSIPRDRFVQLRESMARTATASMTYDSVKGDWKLPSDKIMLAQRDGKWVQSDPQQLHDWVEGRVERYGAVYRRLSRFFKGWRDFTWERSKLSSLCLMCAVDLALRQLDGLPTENRDDELVLEVAKRLPDILNGKIMNPVLGHLCINEWDNEVRGEILEGAEKLRIQMIAALERTGDAEQVVLKLRARFGHRIPYRPDVVTISSTISAIEKAPAQTVAAPRVIPTTSG	393	8.376
WP_012456835.1	MTLANAHALFYGLKADPSFLASLTVPEGERKALMDARQEIREELKAAASYIITQDEYWQPGSVQRSAIRNRPPIQIKFMTQGSFSYKTLNVPARRRVQEIDLDDGMYVPIDYLENGEPALVAKGLYDFVEKTLASLCKRRGWKLDTTKECCVRVKLWEGAHIDLPIYSIPRDRFVQLRESMARTATASMTYDSVKGDWKLPSDKIMLAQRDGKWVQSDPQQLHDWVEGRVERYGAVYRRLSRFFKGWRDFTWERSKLSSLCLMCAVDLALRQLDGLPTENRDDELVLEVAKRLPDILNGKIMNPVLGHLCINEWDNEVRGEILEGAEKLRIQMIAALERTGDAEQVVLKLRARFGHRIPYRPDVVTISSTISAIEKAPAQTVAAPRVIPTTSG	393	8.376
EIZ82377.1	MTLANAHALFTGLKTDPSFLANLTISDRERKALLEARQEIRTTLKNAAARIPIDDTYWQADYTRKVAARQRPQIQIKFMTQGSFAYGTLNAPAQKPAQEIDLDDGMYVPVDFLESGEPSLAAKQLFKFAEEALKPLCEKQGWSLDDTKDCCVRVKLWPGAHVDLPIYSIPRDRFVQLRENMERTATAKMTFDSIKGSWKLPSDKIMLAHRNGVWKQSDPQQLHDWVDERVDRYGPIYRRLSRFFKGWRDHTWEKSALSSLCLMCAIDEALKRIDGFPTESRDDEITMEVAKLLPEILGGKVSNPVIKELCINEWDQKDREAIVDGAKALRDEMTAALERTGDAEQVVIKLQKRFGVRIPYRPDAVKIAPKIAAIQKAPAAVVAAPRVTASTSG	393	8.359
WP_007567567.1	MTLANAHALFTGLKTDPSFLANLTISDRERKALLEARQEIRTTLKNAAARIPIDDTYWQADYTRKVAARQRPQIQIKFMTQGSFAYGTLNAPAQKPAQEIDLDDGMYVPVDFLESGEPSLAAKQLFKFAEEALKPLCEKQGWSLDDTKDCCVRVKLWPGAHVDLPIYSIPRDRFVQLRENMERTATAKMTFDSIKGSWKLPSDKIMLAHRNGVWKQSDPQQLHDWVDERVDRYGPIYRRLSRFFKGWRDHTWEKSALSSLCLMCAIDEALKRIDGFPTESRDDEITMEVAKLLPEILGGKVSNPVIKELCINEWDQKDREAIVDGAKALRDEMTAALERTGDAEQVVIKLQKRFGVRIPYRPDAVKIAPKIAAIQKAPAAVVAAPRVTASTSG	393	8.359
WP_023724569.1	MTLANAHALFYGLKAEPSYLANLDVSDDERAQLMEARSEIRATLKAAASQIQLTDNYWQDSYRQKVSWRQRPEIQVKFMTQGSFAYRTLNEPAQKPKQEIDLDDGMYVPVQFIANGEPALAAKGLFEFVDSVLIPLCDARGWVRDTTKACCARVKLWPGAHIDIPIYSIPQDRFNQLRESLAKAHIAVATRGSVKGGWKLPSDKIMLAQRDGSWVQSDPQMIHDWVDGRSERYGPPFRRLCRFFKGWRDYTWEKSVLSSICLMRAIDMALSELPGLPRGDRDDELILEIAKRLPGIFDGTIVNPVLWHLCINDWSDQDRNEIVRGAVALRGEMEAALERTGDAEQVVLKLRNRFGTRIPYRPDAIKMAPKISAIQKAAAAVVPAPRIIASTSG	393	8.392
WP_023827186.1	MTLANAHALFYGLKAEPSYLANLDVSDDERAQLMEARSEIRATLKAAASQIQLTDNYWQDSYRQKVNWRQRPEIQVKFMTQGSFAYRTLNEPAQKPKQEIDLDDGMYVPVQFIANGEPALAAKGLFEFVDSVLIPLCDARGWVRDTTKACCARVKLWPGAHIDIPIYSIPQDRFNQLRESLAKAHIAVATRGSVKGGWKLPSDKIMLAQRDGSWVQSDPQMIHDWVDGRSERYGPPFRRLCRFFKGWRDYTWEKSVLSSICLMRAIDMALSELPGLPRGDRDDELILEIAKRLPGIFDGTIVNPVLWHLCINDWSDQDRNEIVRGAVALRGEMEAALERTGDAEQVVLKLRNRFGTRIPYRPDAIKMAPKISAIQKAAAAVVPAPRIIASTSG	393	8.392
WP_023832722.1	MTLANAHALFYGLKAEPSYLANLDVSDDERAQLMEARSEIRATLKAAASQIQLTDSYWQDSYRQKVSWRQRPEIQVKFMTQGSFAYRTLNEPAQKPKQEIDLDDGMYVPVQFIANGEPALAAKGLFEFVDSVLIPLCDARGWVRDTTKACCARVKLWPGAHIDIPIYSIPQDRFNQLRESLAKAHIAVATRGSVKGGWKLPSDKIMLAQRDGSWVQSDPQMIHDWVDGRSERYGPPFRRLCRFFKGWRDYSWEKSVLSSICLMRAIDMALSELPGLPRGDRDDELILDIAKRLPGIFDGTIVNPVLWHLCINDWSDQDRDEIVRGAVALRGEMEAALERTGDAEQVVLKLRNRFGTRIPYRPDAIKMAPKISAIQKAAAAVVPAPRIIASTSG	393	8.204
WP_077291292.1	MTLANAHALFCGLKSTPSYLANLTIDDEERKGLLDARRAIRATLKSAAKHLVIEDKYWQEGSRFKDSWRQRPDTIELKFMTQGSFAYGTLNAPAQAPWQEIDLDDGMYVPVDFLESGEPALAAKALFEFVETALKPLCDENDWGVTQKANCVRVKLWHGAHIDIPIYSIPRIKFGQLVEAATKMDFADGLFSQKRISQMNRLPSDQVMLARRDGTWVQSDPQQLHEWVQARKDRFGAVYLRLCRFYKGWRDFIWIDSPLSSLCIMRTVEMALNEFDGFPSDERDDELILKVAELVPGYFDGKISNPVLTNLHLNEWKKKERAVIVKAANDLKDEMTSALHRTGDAERVVQKLRDRFGDRIPYRPDAVKIGSRIEAVQQSSPDKVAAPSVIASTSG	395	6.887
WP_057207424.1	MTLANAHALFCGLKSQPSYLANLNIDENDRAGLIEARRKIRIALRAAAQGIAAKDEYWHSGYAARTSWRNRPAVEVKFMTQGSFAYGTINAPAQIPQQEIDLDDGMYVPVEFLMNGEPALAARGLFLFVETALAPLAAENGWKLAEKPNCVRIKLWSGAHIDIPIYSIPRDRFSQIKEAFDSAHTSFSERRASLSNSWRLPSDKIVLAQRDGTWIQSDPQQLHDWVLSRTDRYGPVYKRLSRFFKGWRDYTWEKCVLSSLCIMCAVDLALQKLNGFPTEERDDALVLEIAKRLPDILRGEVKNPVLTDLCINDWSEEDRSEIVRAAENLKVELESALERTGDAERVVQKLRSKFGERLPYRPEAIKMVSSIAAIQVAVPAVAAAPKVIPSTSG	393	7.706
WP_092734953.1	MTLANAHALFCGLKAQPSYLANLAIDEDDRVGLMEARKQIRATLKAAASGLAVKDEYWQPGYAAHTNWRTRPVVEVKFMTQGSFAYGTINAPAQIPQQEIDLDDGMYVPVEFLMNGEPALAARGLFLFVETALASLVARNGWELAEKPNCVRIKLWPGAHIDIPMYSIPRDRFAVLKEALDSAHTSFSEVRASLSNSWRLPSDKIMLAQRDGTWIQSDPQQLHDWVNSRADRYGPVYKRLSRFFKGWRDYTWDKCVLSSLCIMCAVDVALQRLEGFPTEERDDVLVLEVAKRLPDILRNEVKNPVLTELCINEWSEQHRAEIVAAAQQLKEELESALERTGDAERVVQKLRSKFGERLPYRPEAIKMVSAIAAIQVAKPAVAAMPKIIPSTSG	393	6.801
WP_088694120.1	MTLANAHALFCGLRSQPSYLANLTIEEEQRLGLMAARREIRTALKAAAAGLTTHDEYWQDSSYSNWRKRPSIEIKFMTQGSFAYGTINAPAQSPHQEIDLDDGMYVPVDFLSNGKPALAAKGLFAFVEGALADLCQARNWRLAEKPNCVRVKLWPGAHIDIPIYSIPQDRFVAIKESLEKSHTAAFSARDSAMVSWRLPSDKIMLAQRDGTWLQSDPQQLHDWVNSRSERYGPVYKRLCRFFKGWRDYAWVKSPLSSLCIMCAIDKALQRLPALPSEDRDDALVLEVAKALPDLFKGEIENPVLDHLCINGWEDHDRKEIVAAASELRDEMQSALERTGDAELVVKKLRNKFGERIPYRPDSIKMASKIAAVVAAPASSVAAPSVIATTSG	391	7.44
WP_021227764.1	MTLANAHALFCGLKSEPSYLANLTIPEDDRRALMDARNLIRATLKQAASSIPVHDEYWQEDFARITARMRPVIHVKFMTQGSYAYGTLNAPAQIPAQEIDLDDGMYVPVQFLQNGQPALAAKGLFAFAEAALAPLCSRKGWQLDSSKKNCVRVKLWRGAHIDIPIYSIPQDRFETMVEALQNAETTALMARDAMAQSWRLPSDQIMLAQRDGTWLQSDPQQLHDWVNGRSERYGAVYRRLCRFFKGWRDYTWEKSSLSSLCIMCAVDEALRRMNGFPGDSRDDELVMEVAKLLPAIFNDKVANPVIRHLCLNEWGDDERAAIIEEAEALRDEMVAALERTGHADVVITRLRNQFGQRIPYRPDAVKIATKIETIRQAPAAKVAAPIVIPSTSG	393	6.873
WP_062956368.1	MTLANAHALFCGPSNTSSFLSSLNIDDIDRAKLLAARNKIRSILKASADTLLKDDTFWQESSKFRTYRHSRPTRVTLKFMTQGSFSYGTLNIPAQSPKQEIDLDDGMYVPVDFLENGEPALAAKGLFSFVTKSLSDACSQNGWTVKEKRSCVRVQLWQGAHIDIPIYSIPTEKFATLRAAMDSANFAEANISRAYLSNDMRIPSDKIMLAQSDGSWLRSDPQELEEWVKARKDRLGTCYTRLCRFFKAWRDFNWLSSPLSSLCIMRAVEIALEELPGFPSQNRDDELVMLVAEKLPLILGKTVQNPVLRDLSLNDWEEKDREAIISASEELYAEMHSALMQTGDATKVVNKLRVRFGDRIPNRPDVVKIGSKIEAVQKEKPATVAAPAIVASTSG	395	7.682
WP_097051979.1	MTLANAHALFCGPLNSPSFLSSLNIDDIDRAKLLAARNKIRSILKASADTLLKDDTFWQERSKFRTYRHSRPTSVTLKFMTQGSFSYGTLNIPAQSPKQEIDLDDGMYVPVDFLENGEPALAAKGLFSFVINSLSDVCSQNGWTVKEKRSCVRVQLWQGAHIDIPIYSIPTERFAALRAAMDSANFAEANISRAYLSNDMRIPSDKIMLAQSDGSWLRSDPQELEEWVKARKDRLGTSYTRLCRFFKAWRDFNWLSSPLSSLCIMRAVEIALEELPGFPSQNRDDELVMLVAEKLPLILGKTVQNPVLRDLSLNEWEAKDREAIISASEELYAEMHSALMQTGDATKVVNKLRVRFGDRIPNRPDVVKIGSKIEAVQKEKPATVAAPAIVASTSG	395	7.733
WP_006834080.1	MTLANAHALFVGLQKNPSYLASLEIEDNERQRLLNARQTIRTALRNATHRLETDKSFWRRGYLIETANRIQDDVKVKFMTQGSFAYKTLNAPAQPALQEIDLDDGMYVPVRFLSDNHPALAAGALFTFVEEVLRPVCRANGWSLDSSKSTCVRIRLWRGAHIDIPIYSVPEERFRIMKAAIEEAAFSARNLTFDSVPAIPSDRVMLAQRSGEWVQSDPKQLHDWVENRVDRHGPSFRRMSRFFKGWRNHVWADSPLSSICLMCAIDAALLELGQSAENRDDKTILDVARLLPPIFSGEIKNPVVKASCLNSWSEEERGDVLAETRALAATMEAALERTGDADRVIEHLRDAFGRRIPYRPDIIAIESDTAAAVRAAPAATVATPHITSSDSG	392	6.809
WP_011413777.1	MTLANAHALFVGLQKNPSYLASLEIEDNERQRLLNARQAIRTALRNATHRLESDKSFWRRDYLIETANRIQDDVKVKFMTQGSFAYKTLNAPAQPALQEIDLDDGMYVPVRFLSDNHPALAAGALFTFVEEVLRPVCRANGWSLDSSKSTCVRIRLWRGAHIDIPIYSVPEERFRVMKAAIEEAAFSARKLTFDSVPAIPSDRVMLAQRSGEWVQSDPKQLHDWVESRVDRHGPSFRRMSRFFKGWRDHVWANSPLSSICLMCAIDAALLELGQSADNRDDKTILDVARLLPQIFSGEIKNPVVKASCLNSWSEEERGAILAETRALTETMEAALERTGNADRVIEHLRDAFGRRIPYRPDVITIESDTAAAVRAAPAATVATPHITSSDSG	392	7.006
WP_067679884.1	MTLANAHALFVGLQKNPSYLASLEIEDNDRQRLLNARQTIRTALRNATHRLESDKSFWRRDYLIETANRIQDDVKVKFMTQGSFAYKTLNAPAQPALQEIDLDDGMYVPVRFLRDNHPALAAGALFTFVEDVLRPVCQANGWSLDSSKGTCVRVRLWRGAHIDIPIYSVPEERFRVMKAAIEEAAFSARNLTFDSVPAIPSDRVMLAQRSGEWVQSDPKQLHDWVENRVDRHGPAFRRMSRFFKGWRDHVWANSPLSSICLMCAIDAALLELGQSADNRDDKTILDVARLLPRIFSGEIKNPVVKASCLNSWSEEERGDILAETQALAATMEAALERTGDADRVIEHLRDAFGRRIPYRPDIIAIESGTAAAVRAAPAATVATPHITSSDSG	392	6.809
WP_067739223.1	MTLANAHPIFVGLRNDPSYLASLNIDEQEQTRLINARTTIRKALRDASWKLEQQTRFWRDSYLIETSHRVRDSVAVKFLTQGSFAYKTLNTPAKPEVQEIDLDDGMYVPVRFMKDSHPALAAGALFTFVEETLKPVCIANGWELELQNPKNTCVRVRLWKGAHVDIPIYSVPEERFEAMQQAILEKAIASTSFNFDSIPSLVRIPSHLIMLAQRDGHWVQSDPKQLHDWVEGRVERYGPIFRRLCRFFKGWRDHTWVNSKLSSICLMCAIDAALIELGGAPANDRDDREILRVAKLLPGILDGQINNPVVPDSCLNGWSDTDKKEIISGAQALANEMESALERTGNAEIVITRLRNAFGERIPYRPDIITIDNSSAESVRAAPAIIVPTPKIIDSSSG	398	6.554
WP_089132044.1	MTLANAHPIFVGLKKNLSYLAQLNIEDEEHHKLMEARTIIRKALRDASSRLENEKRFWRDSTVFAAAKQVAETVAVKFLMQGSFAYRTLNSPAKPNCQEIDLDDGMYVPVRFMQDSHPALAAGSLFTFVEETLSPVCNENGWELDSSKNTCARVRLWKGAHVDIPIYSVPEDKYRLMKSAIADARMASISFTADKFPSMAAIPTNLVMLAQRDGKWIQSDPKQLHDWVEARSARYGPVFRRLCRFFKGWRDHTWENSPLSSICLMCAIDAALIELGGNPVDDRDDMQIMEVAKLLPDIFRGEINNPVVEGSCLNGWSDADRNEILKSTEALADEMEGALERTGHPDIVIDHLRNVFGRRIPNRPDIITIANDTASSVRAFPAATVPTPKIINSNSG	396	6.317
OYW23289.1	MGFLAKASALFIGLRVSSSYHQALQVPPAKESALQAAKRDVRAAIKAASSFIQLNDANWEPEFASRAPRSRPSVEPRFFTQGSVAYNLLVDPCQKPPQQLDLDDGMYVRVEFLNGRPALVAKALFEMVEAALAPLCQARGWILNPPPAKSTCVRVQISADSHIDIPIYSAPVETIETLSFQSASLQKSMVDARSGREYARLPSDEIMLANRDGTWQPSDPLKLHEWVDACAERYGEEFRRACRYIKGWRDFAWDGCCLSSITIMAGVAKAFDELQGTHRRMADDELVYEIAQRLPAIFEGTLWNPAYPGKEIVLNDWCDEERTEVVAAARALAQNMDDALKGTAVADLVVAALRRAFGSRIPLRPDMIEIAAPVAAIVLAEKAAAVPAPRIIKSTQG	397	6.047
WP_007682956.1	MGFLAKASALFVGLRVTASYHQALQVADLQKSSLLDARRDIRKAIRASAARIQIEDGFWEPAYAARSARSRPSIMPKFFTQGSFAYDLLVDPCHKPPQQLDLDDGMYVRVDYLENGQPALVAKTLFALVEDALRPLCRERGWILDTSKLTCVRVQLSRESHVDIPIYSAPRELAESISFGDAQIQSGQFAKRAGRFYAKLPSDQIMLAHRDGTWQQSDPLELQKWVEACVARYGEDFRRACRYFKGWRDHRWEHCCLSSITIMAAVAEALEQLNGTHRNLDDDRIAYEIAQRLPGIFRGELLNPAFPGQRIVLNDWTDDDRTTVVKASEALAADMHSALKGTANADLVVHALRRAFGERIPYRPDMVEILPTVAATVAAEAPALVPAPKVTNSTSG	396	7.473
WP_070933774.1	MGFLAKASALFVGLRVSASYHQALQVADSRKSSLLDARRDIRNAIRASAARIQIEDVFWEPAYAARSARSRPSIMPKFFTQGSFAYDLLVDPCHKPPQQLDLDDGMYVRVDYLENGQPALVAKTLFALVEDALRPLCRERGWILDTSKLTCVRVQLSRESHVDIPIYSAPRELAESISFGDAQIRSGQFAKRAGRFYAKLPSDQIMLAHRDGTWQQSDPLELQKWVEACVARYGEDFRRACRYFKGWRDHRWEHCCLSSITIMAAVAEALEQLNGTHRNLDDDRIAYEIAQRLPGIFRGELLNPAFPGQRIVLNDWADDDRTTVVKAAEALAADMHSALKGTANADLVVQALRRAFGERIPYRPDMVEILPTVAATVAAEAPALVPAPKVTNSTSG	396	7.722
WP_055986777.1	MFVGASRFQSYHEALLVEDDREAALRSAQREIRQTLREAARKIPLEGRFWRGRFMTVAASQRPSIVPKFKTQGSVDYDLLVEPWHLPPQQIDLDDGVYFNVEYLDSGEPALVAEALYQFIEEALMPLCKARGWYLSEKDCCVRVQVARDAHIDLPIYSAPRRVTEAISFQAQDTALAKRSGERYERLPSDKIMLAYRDGTWTQSDPLRMKDWVEACVTRYGPDFRRVCRYLKGWRDQRWAKPCLTSITLMVAVEKALGMLNGGHRALPDDHLLYEVAQRLPGILRGELLNPVFPGQRIILNDWSPEDRDAVIGSAEALAADLHSALKGTHDATLVVESLRRALGTRIPYRPDAVEMMPTIAATVAAERPAKVASPTVSASTSG	383	7.136
WP_089267760.1	MKFLANANALFIGLRETKSYHEALQVGPARHAKLLAARGLIRERIREEAKRIRSEDQFWDASFAIRARRTRPEVSPKFFTQGSVAYNLLVDPVLRIVQQLDLDDGMYVGVEYLQNGKPALVAQALFSLVEEALASLCKEQGWELDKSKETCVRVVLDAESHIDIPIYSAPADRMIAMDAVALNARADSVILKRAGHEYAKLPTDKIMLAHRNGDWDQSDPLALHEWVDRCVERYGELFRRGCRYFKGWRDFRWSNGRLTSITIMAAIAEALEHMNGAHRSLSDDQVVYEISQRLPDILEREILNPAFPGQQKVLNDWSANDRREIVRAAHALAERMTDALVNTGVAELVVDALRKAFGDRIPNRPDVIKIVPPVAAAVIAQAAVATPVPKVTASTSG	397	7.556
WP_009816425.1	MSTMNAHALFLGANTTASYHQAILLPDETRRTLLQADRKLRAAIRRDAAEAVQFGKQMALATDAYRASKQAPPTLEVRFLLQGGLAYDTAVEPAIIPPQQCDRDTGVYVKTSFLARQEPSLAAKKFFDLVENAIKALCDAEGWTIKKKSTCVRVELNPFMHIDYPLYAIPDDAFETLEKSLRDATGETLVNAASQMLTLMDRHRTLRIPSDRIMLAHREEGWVQSDPRALHDWFEEQFSRYGPQVRRQSRYFKGWRDFAFEQDGPSSVALMVCIANCYRDGLVSADETRDDLAFHQVAGALSDLMRDPIQNPVLDVPSALNDWDDIERARYRSAANQLHDTVGTALNGHYLRDLTVQRLQSALGRRVPNRPDLVKAHSKVPEIAAPATIISSAPLKTTA…	404	7.279
WP_093412045.1	MSTMNAHALFLGANTSASYHQAILLPDETRRALLQADRKLRAAIRRAAAEAVQFGKQMALATDAYRASKQAPPTLDVRFLLQGGLAYDTAVEPAFMPPQQCDRDTGVYVKTSFLARQEPGLAAKKFFELVETAIKPLCDAEGWTIKKKSTCVRVEISPFMHIDYPLYAIPDDAFETLEKSLRDATGETLVTAASQMLTLMDRHRTLRIPSDRIMLAHREEGWVQSDPRALHDWFEEQFSRYGPQVRRQSRYFKGWRDFVFEQGGPSSVALMVCIANCYREGFVSADEARDDLAFHQVAGALSNFMRDPIQNPVLDVPSALNDWDDIERARYRSAANQLHETVGTALNGHYLQDLTVQRLQKALGRRVPNRPDLVKAHSKVPEIAAPAAVISSAPLKTTA…	404	8.085
WP_081508444.1	MSTMNAHALFLGANTSASYHQAILLPDETRRALLQADRKLRAAIRRAASEAVQFGKQMALATDAYRASKQAPPTLDVRFLLQGGLAYDTAVEPAIMPPQQCDRDTGVYVKTSFLSRQEPGLAAKKFFELVENAIKPLCIAEGWTIKKKSTCVRVEISPFMHIDYPLYAIPDDAFETLEKSLRDATGQTLVTAASQMLTLMDRHRTLRIPSDRIMLAHREEGWVQSDPRALHDWFEEQFSRYGPQVRRQSRYFKGWRDFAFEQGGPSSVALMVCIANCYREDLVSADEARDDLAFHQVAGALSNFLRDPIQNPVLDVPSTLNDWDDIERARYHSAANQLHETVGTALNGHYLQDLTVQRLQNALGRRVPNRPDLVKAHSRVPEVAAPAAVISRAPLMTTA…	404	7.847
WP_013961028.1	MTYMNAHALFVGANVSASYHQAILLPDDKAEALRSDDKQLRAAMRSAAELVVKQGNVMAFASDAFRDQKQTAPSLELKFLLQGGMAYKTAVHPAFLPPQQCDRDTGVYVKTSYLDHDSPGIASEKYFALAERAIKPLCDLHGWKIVKKATCVRVELSPELHIDYPLYAIPDEEFIALAMAFADTTGIALNSAMDDMSNYFKRFPHLRIPTDRVMLAHRELGWIHSDPRALHDWFEDHFSRFSGLRRQCRYLKGWRDFTFDTGGPTSILLMVCAANAYRSGMVDAKDNRDDEAFLSIAKALPEMLRGDVLNPVLEERSVLNAWDDVERRRIISEIEQLEQHVDTALNGHFHSSITVERLRNALGGRVPNRPDLVKAHMSVPGEVSAPVKIAPVSALPQVR…	404	6.928
WP_085463155.1	MALMNANTLLYGARDAIAYHQAIQLPDDVRAAMFQADRDIRARLRKVTRFVIDSGRAMSYASAEYRRAKQEPLQFELRFLRQGSVVYDTVIDPARRPPQQTDLDDGIYARTSFLSDFEPGLAATKYFELVETALAPLCKERGWRLVTNKDTCVRVVIDEKIHIDLPLYAVPDTEFVTLEKCFQDVTGLKLVAGSARLSTVLDGFSDIRIPTDRVMLAHRKKGWISSDPRALHDWFVRECERHGPQLRRTCRYLKGWRDFLFLEGGPASIALMACAVRSYKEGGWVPQNDRDDLAMLEIAKRLPVFFSATIVNPVLPDAEPLNDWDEVTRKRFVNAANDLHGHMHTALEGTANAEITVRRLQEALGTRVPYRPDLVRAFDKTPARAPVAAVVASPLPLRR…	404	8.585
AFO91980.1	MPINAHRAFVSRSSGYKFALNLSDKQEQTLRNARDDIRSEISSQFGSFAKALGDQVLFEDRAPVLVRSYQTPKFKMQGSFSYHTCNQPAHVPPQEIDLDDGLFMPVSYFQKGGDRSPVIQSAAYFSIVERILAPLCDKKGWQLVTDKPSCIRVKIDNTMHTDLALYSVPDTDFQRIVKDAQSRGVDFTAELMMEDTAYRMLSHDEMMLAHRNEGWMKSDPRKLEDWFVDAVKQYGEQVRTVSRYLKGWKDFQWPEGRLASIALMAAVVSVFEKASAAIASDRDDLALLRVAEDLPDFLANDIPNPVVEGARLDQGWSPEERSDFVAKARVLAERLKDALTQTSDRTAAFEALQNQFGGRIPDDLTLYVPDAGLETKASELAAPAALTLGIVEKIDSEQS…	414	5.273
WP_052309661.1	MGVLRSHHNIKTKRDRFMPINAHRAFVSRSSGYKFALNLSDKQEQTLRNARDDIRSEISSQFGSFAKALGDQVLFEDRAPVLVRSYQTPKFKMQGSFSYHTCNQPAHVPPQEIDLDDGLFMPVSYFQKGGDRSPVIQSAAYFSIVERILAPLCDKKGWQLVTDKPSCIRVKIDNTMHTDLALYSVPDTDFQRIVKDAQSRGVDFTAELMMEDTAYRMLSHDEMMLAHRNEGWMKSDPRKLEDWFVDAVKQYGEQVRTVSRYLKGWKDFQWPEGRLASIALMAAVVSVFEKASAAIASDRDDLALLRVAEDLPDFLANDIPNPVVEGARLDQGWSPEERSDFVAKARVLAERLKDALTQTSDRTAAFEALQNQFGGRIPDDLTLYVPDAGLETKASELAA…	431	5.809
WP_014880591.1	MPINAHRAFVSRSSGYKFALNLSDKQEQTLRNARDDIRSEISSQFGSFAKALGDQVLFEDRAPVLVRSYQTPKFKMQGSFSYHTCNQPAHVPPQEIDLDDGLFMPVSYFQKGGDRSPVIQSAAYFSIVERILAPLCDKKGWQLVTDKPSCIRVKIDNTMHTDLALYSVPDTDFQRIVKDAQSRGVDFTAELMMEDTAYRMLSHDEMMLAHRNEGWMKSDPRKLEDWFVDAVKQYGEQVRTVSRYLKGWKDFQWPEGRLASIALMAAVVSVFEKASAAIASDRDDLALLRVAEDLPDFLANDIPNPVVEGARLDQGWSPEERSDFVAKARVLAERLKDALTQTSDRTAAFEALQNQFGGRIPDDLTLYVPDAGLETKASELAAPAALTLGIVEKIDSEQS…	414	5.273
SFU15592.1	MPVNAHRAFVSRPSGYKFALNLSEEQEQTLRNARDDIRSEISSQFGSFAKALGDQALFEDQAPVLVRSYQTPKFKMQGSFSYHTCNQPAHVPPQEIDLDDGLFMPVSYFQKGGDRSPVIQSAAYFFIIERILAPLCDKKGWQLVTDKPSCIRVKIDNTMHTDLALYSVPDTDFQRIVKDAQSRGVDFTAELMMEDTAYRMLSHDEMMLAHRNEGWMKSDPRKLEDWFVDAVKQYGEQVRTVSRYLKGWKDFQWPEGRLASIALMAAVVSVFEKASAAIASDRDDLALLRVAEDLPDFLANGIPNPVVEGARLDQGWSPEERRDFVAKARVLAERLKDALTQTSDRAAAFEALQNQFGGRIPDDLTLYVPDAGLETKASKLAAPAALTLGIVEKVDAEQS…	414	5.401
WP_027263625.1	MPVNAHRAFVSRPSGYKFALNLSEEQEQTLRNARDDIRSEISSQFGSFAKALGDQALFEDQAPVLVRSYQTPKFKMQGSFSYHTCNQPAHVPPQEIDLDDGLFMPVSYFQKGGDRSPVIQSAAYFFIIERILAPLCDKKGWQLVTDKPSCIRVKIDNTMHTDLALYSVPDTDFQRIVKDAQSRGVDFTAELMMEDTAYRMLSHDEMMLAHRNEGWMKSDPRKLEDWFVDAVKQYGEQVRTVSRYLKGWKDFQWPEGRLASIALMAAVVSVFEKASAAIASDRDDLALLRVAEDLPDFLANGIPNPVVEGARLDQGWSPEERRDFVAKARVLAERLKDALTQTSDRAAAFEALQNQFGGRIPDDLTLYVPDAGLETKASKLAAPAALTLGIVEKVDAEQS…	414	5.401
WP_051372516.1	MSRPSGYKFALNLSEEQEQTLRNARDDIRSEISSQFGSFAKALGDQALFEDQAPVLVRSYQTPKFKMQGSFSYHTCNQPAHVPPQEIDLDDGLFMPVSYFQKGGDRSPVIQSAAYFFIIERILAPLCDKKGWQLVTDKPSCIRVKIDNTMHTDLALYSVPDTDFQRIVKDAQSRGVDFTAELMMEDTAYRMLSHDEMMLAHRNEGWMKSDPRKLEDWFVDAVKQYGEQVRTVSRYLKGWKDFQWPEGRLASIALMAAVVSVFEKASAAIASDRDDLALLRVAEDLPDFLANGIPNPVVEGARLDQGWSPEERRDFVAKARVLAERLKDALTQTSDRAAAFEALQNQFGGRIPDDLTLYVPDAGLETKASKLAAPAALTLGIVEKVDAEQSNDLAAVNKQ…	405	5.26
WP_037945175.1	MSINAHKSLNGSHENAYIKQLKLPQHREDELRAVRDELRDAIRTGLKDWTERFPVNQIITKDAEIALMQEEISVADAFGRPKFRMQGSFSYSTVNEPAKGKTPALQIDLDDGMFLPTRYISRDGALAPSVAAEGYFRAVEQLVSEVCDKHGWTLKTKTSCVRVEIDTEAHVDIALYAVPQSDFVTLVETAHAQKRVMMDGLMELRDEEFADEIYGSLSADEMRLACRDDDGRGKWIPSDPRKLEDWFRDAVREHGDQVRFVSRYVKAWRDEQDLPGLASIALMWAVVQVFDNHQGYKPFTGRDDLALLAVARALPGLLSEAIPNPVVAGARLDQNWQESDRRAYVSAAADLETKLNAALIMSSNPQVTVQHMLDALGERFPTDTSLLVDETVVANEAIA…	427	5.077
OJU59434.1	MGANAHRTLFSSGEHDTYLRGLTVDAKQRAALQAAREEIRDEIRSGLRAWSDHVDRTQFFEVTALASVSFADSDLALRPKFRMQGSWSYHTLNRATHNPPQEIDLDDGVFLPVSFLSQNGGAHPIVASAGYFTAVERILAPLCDRNGWTLITNKPSCVRVEINDDAHVDLALYAIPDDEFEELLEKAAASLQFDTRMLDENVSFAEQIYPRLPTDQIMLAHREEGWKPSDPRKLEDWFQDAINAHGQQLRRVCRYLKGWRDHNWTGCRLSSIALMACVVAAYDEAAALIAENRDDLALQMVAKRLPELLERRIPNPVVHGQYLDEGWAYECRADFIAKARCLVTRIDAALAANQSGTVIEHLRAALGDYLPDDEDLVVIEAPIGAPTILQSGILKDFAD…	416	5.266
WP_010412482.1	MGANAHKTLFSSGDHDSYLRALTVDIPEKEALQVARDEIRDEIRSGLRNWSDHVDRRQLFEARALASDYLTDSDLALRPKFRMQGSWSYHTLNRATHNPPQEIDLDDGVFLPVSFLSQNGGAHPIVASAGYFAAVERILAPMCDRNGWTLITDKPSCVRVEIDDDAHVDLALYAIPDEQFEVLLEKAEASMQFDTKMRDENISFAEQIYPRLPTDQIMLAHRREGWKPSDPRKLEDWFQEAIDVHGQQLRRVCRYLKGWRDHNWTACRLSSIALMACVVAAYDEATAAIAENRDDLALQMVAKRLPELLERSIPNPVVHGQYLDEGWTGECRADFIAKAHDLATRIDVALASNQSGTVIEHLRASLGTYLPDNEDLVVIEAQIGAAPILQSGILKDFAD…	416	5.136
WP_010188914.1	MTVAINAHRAFYREGADDTYLSALNIDEEDRLALRAVRDEIRETLRQGFRDWEDYLGGQEMFEHAALAKVEFAAAPPPLRPKFKMQGSWSYDTLNRTTHEPPQEIDLDDGVFLPVSFLSQNGEAHPAVISGAYFAAVEAMLAPICEKRGWTLSDPKPSCVRVEVRDGAHVDLALYAIPDDDFAVLIEKAEASVAFAGALDEQIAFTRDVYPRLPSDHIMLAHRDEGWKPSDPRKLEEWFKAAIALHGYQLRRVCRYLKAWRDHHWGVCRLSSITLMACTVAAFDQLGSTIDQTRDDKALLMAAEQLAMRLNHRVYNPVVAGQFLDDGWSTEMRREFITEAQELAAGLRVVLNGTRAADASAKLCELFGDYLPDDADLLVVESAPSILTTGMLGDFEKSE…	414	5.088
WP_062653491.1	MGLNAHRVFKSESATPSYLSALNLDQKTENSLRSARDEIRQTLKDGLRNWPVMVTKRELLEGIALDSTPVLRPKFRMQGSFSYRTCNLPAQKNQEIDLDDGVFLPVSFLNQGGSVHPAIASRGYFTAVERALAPLCSKRSWQLITDKSSCVRVQISKEAHIDLALYAIPDTDFETLVESAMSTHMASDRALLRKSLEDSVEFAEAQYVELPDDHIMLAHRDEGWKKSDPRKLEDWFRDALKVHGEQLRRVCRYLKGWRDQQWSSSRLASIALMSAAITAYQQAKEKVADNRDDKALLMVMEQLPDILNGSISNPVVKGARLDEGWTDKERGQYVQAAKALESRLRQTLHQTRDVNVALSALTGLFGKRIPDDTGLLSFEDNLGSELASPPVLSMGLLQD…	419	6.567
WP_100082714.1	MTLNAHRVFTGPADADHFLAALTLEPATEQLLRAARETCREAIRSGLRTWSTILQKSMLFEAAQVNIAPASLKPKFKMQGSFAYRTLNRPAHTPPQEIDLDDGVFVPVSFLNDNGRAHPALISSGYFQAVEATLIPVCQEKGWTLVTDKPSCVRVELNDEAHIDFALYAIPDDEFGQLIETEALAKAMNAQDRALLNEQIELAEDLYRGLREDQIMLAHRKEGWKPSDPRKLEDWFRAALRTHGEQLRRVCRYLKGWRDHHWEACRLSSIALMSCVITTYDEAAAKPADDRDDLALLAVADRLPNLLQGRIVNPVVDDQYLDEGWEEEDRTRFVNEAQALRDRLHEAIVDTDSAPRALASLVSAFGDRLPDDYNLIKSEDSATLAAPAVLTSGLVKQMG…	417	5.293
KCZ90216.1	MTELLNLHALLGDSSGYLDALRVPDADERALSLAREKIRSTLRDAFRQPSNFVAKRALFEDRAPVDTESAKLRAPKFRLQGSFQYGTANDCQITPPQEIDQDDGVFLPISFFRTQFGDRPVIASEAYFLLVEKALQPLVEREGWSLDTSKDTCVRIRLSKRLHMDLPLYVIQDSAFTHLAKADAQARFLDEASLRHETELAEAVYRGLSEDQILLAHRKKRWMSSDPRTLENWFANAIGVHGSILRRLSRAYKGMRDAHEMDDELGSICIMVGAVEAYGNIGKPPQGREDIALRDVAREMSHLFQNPVYNPAFPGDDEHCLCIDWDADTRQRICTLFAEAADHLDYATTGTTDKSMALHRARLAFGDRVPDDVSLIKQVGQAALIRSQEPRRQPAPLAP…	404	6.355
WP_051597305.1	MTELLNLHALLGDSSGYLDALRVPDADERALSLAREKIRSTLRDAFRQPSNFVAKRALFEDRAPVDTESAKLRAPKFRLQGSFQYGTANDCQITPPQEIDQDDGVFLPISFFRTQFGDRPVIASEAYFLLVEKALQPLVEREGWSLDTSKDTCVRIRLSKRLHMDLPLYVIQDSAFTHLAKADAQARFLDEASLRHETELAEAVYRGLSEDQILLAHRKKRWMSSDPRTLENWFANAIGVHGSILRRLSRAYKGMRDAHEMDDELGSICIMVGAVEAYGNIGKPPQGREDIALRDVAREMSHLFQNPVYNPAFPGDDEHCLCIDWDADTRQRICTLFAEAADHLDYATTGTTDKSMALHRARLAFGDRVPDDVSLIKQVGQAALIRSQEPRRQPAPLAP…	404	6.355
EKY30362.1	MAGAYLTQDEVPLVKAHGVPDPAALSFTPKFRTQGSWAYGTLNQPAKACQQLDLDDGMYVPMSIVGLNPAVASNTLFAIVERILGALCDAQGWTLDTSKSICVRVVIDAEAHLDLNIYAIPDVKMALLEKAFHAAANRAIDGSAFSSPPPEIRLDPSEIYVAHRTTGWEQSDPLELEDWFVNAAARHASWTDLKRLTRYLKAWRDYHWDSCRLSSLVLMVCAVEALDEANTPPQPGRDDDGLLVVARALSAKIAGVVWNPVVDDKALNDNWTTTEQNQFELKARALASELDGALNNETSIFNVVERFRRLFGHRVPDNAALVSPIASASQVRSTVAAQSPSPRVGSQTSG	350	5.328
WP_054765676.1	MRYNAHRLLHQAANQPCLRCELVITDAQKHKLQTAQKLVRDALRAGLRVAGAYLTQDEVPLVKAHGVPDPAALSFTPKFRTQGSWAYGTLNQPAKACQQLDLDDGMYVPMSIVGLNPAVASNTLFAIVERILGALCDAQGWTLDTSKSICVRVVIDAEAHLDLNIYAIPDVKMALLEKAFHAAANRAIDGSAFSSPPPEIRLDPSEIYVAHRTTGWEQSDPLELEDWFVNAAARHASWTDLKRLTRYLKAWRDYHWDSCRLSSLVLMVCAVEALDEANTPPQPGRDDDGLLVVARALSAKIAGVVWNPVVDDKALNDNWTTTEQNQFELKARALASELDGALNNETSIFNVVERFRRLFGHRVPDNAALVSPIASASQVRSTVAAQSPSPRVGSQTSG	398	6.536
WP_066624866.1	MRYNAHRLLHQAANQPCLRCELVITDAQKHKLQTAQKLVRNALRAGLRVAGAYLTQDEVPLVKAHGVPDPAALSFTPKFRTQGSWAYGTLNQPAKACQQLDLDDGMYVPMSIVGLNPAVASNTLFAIVERILGALCDAQGWTLDTSKSICVRVVIDAEAHLDLNIYAIPDVKMALLEKAFHAAANRAMAGSAFSSPPPEIRLDPSEIYVAHRTTGWEQSDPLELEDWFVNAAARHASWTDLKRLTRYLKAWRDYHWDSCRLSSLVLMVCAVEALDEANTPPQPGRDDDGLLVVARALSAKIAGVVWNPVVDDKALNDNWTTTEQNQFELKARALASELDGALNNETSIFNVVERFRRLFGHRVPDNAALVSPIASASQVRSTVAAQSPSPRVGSQTSG	398	6.851
WP_051938727.1	MRKFHKLLHSDGALYEKLLPTNEQEKALREAKNTIKQALITGIKHAATRELRMEKEVEPRFRTQGSWAYVACVQPARQPPQEMDWDYGVYLPVTMMEDKATPKVAAKAYFDVVEGLLTQLAKREGWTMGKPKDRCVRVHVANWAHVDVALYAAPEDEFAKVNDRLVEAKAYTADHAASVSLERYAEIEVEQSWDDFEGMMLAKRDGEWEHSDAEKIAGWFRFQKETHGDQLQRTWRYMKAWRDQQWAEGGPSSVCLMLVATQHYEKHFGRDDLALIHISKHLPHALAHDITEDGIDPGHNFNRMTADEREDARKRAQIFADELTKARTNVVQPKSAVVTGLRALWGNRVPDREQDLEPESPAQQVRDTPARTVVAPAVTSSYAG	384	6.592
WP_083377770.1	MLKLNKLFHKGGADANVFEDRIAPTREQRKFLMECKNKVREHFEATHSCSYKNYFSMEHVVEPRFRTQGSWSYNTCVVPAKSPAQEMDWDYGVYLPVTVWEENGPPHQMAKAYFSLVEELLKDLCKAEKWDLITGKKTCIRIQIADWAHIDLPLYAAPEEEFQTITERVSLEKAMLDGMEQLATARAMDESYELQQWKDLDHIAMATRSGEWRESDPEAVANWFRIASKSMANNYGEYLATSRLGGTCIGIAGVQHPSRL	260	5.996
AEA66085.1	MLKLHRLLYSSVQTGTFADNIAVSSEQRRFLVSCKNKIRDYLRPAIEKVSTTVLGMDRQVTPRFRTQGSWAYGTCVHPCTLPPQEMDWDFGIYLPVTVWEENGPPIQMAKAYFTLVERLLKELCDDEGWTLDKSKGTCIRVNVSAWAHIDVPLYAASEAEFKKVYEVRVAAAVRKAYAMDSAGFAESVNLGDLVGQSWDEMEGIVLATRSGEWVASDPNDVAKWFLDRIEEHGAQLQRVCRFLKAWRDYRWDNKGPTSVSIMIAVAQNFEPVPARDDLALERAALALAKALLADIREPGIDNGADDFNRLEADERLEASTLAQELADSLKHAREHSVVQASRVITILQAQLGDRLPNQPGWIDVDSSGDDIRRVPAVTVPPPVVGATSAG	390	5.363
WP_013700251.1	MLKLHRLLYSSVQTGTFADNIAVSSEQRRFLVSCKNKIRDYLRPAIEKVSTTVLGMDRQVTPRFRTQGSWAYGTCVHPCTLPPQEMDWDFGIYLPVTVWEENGPPIQMAKAYFTLVERLLKELCDDEGWTLDKSKGTCIRVNVSAWAHIDVPLYAASEAEFKKVYEVRVAAAVRKAYAMDSAGFAESVNLGDLVGQSWDEMEGIVLATRSGEWVASDPNDVAKWFLDRIEEHGAQLQRVCRFLKAWRDYRWDNKGPTSVSIMIAVAQNFEPVPARDDLALERAALALAKALLADIREPGIDNGADDFNRLEADERLEASTLAQELADSLKHAREHSVVQASRVITILQAQLGDRLPNQPGWIDVDSSGDDIRRVPAVTVPPPVVGATSAG	390	5.363
WP_069263407.1	MLKLHRLFYSSVQSGTFADNVAVSPEQRRFLVSCKNKIRDHLRPAIEKVSTTVLGMERQVTPRFRTQGSWAYGTCVHPCTLPPQEMDWDFGIYLPVTVWEENGPPIHMAKAYFTLVERLLKELCGDEGWTLDKSKGTCIRVNVSAWAHIDVPLYAASEAEFKKVYEVRVAAAVRKAFAMDSADFAESANLGDLVGQSWDEMEGIVLATRSGEWVASDPNDVAKWFLDRIEEHGVQLQRVCRFLKAWRDYRWDKKGPTSVSIMIAVAQNFEPVPSRDDLALERAALALAKALLTDIREPGIDNGADDFNRLDADERLEASRLAQELADSLKHAREHSVAQATRVIMILQAQLGDRLPNQPGWIDVDSSGDDIRRVPAVTVPPPVVGATSAG	390	5.768
PCC62389.1	MLKLNRLLHSSVKNGTFGHNITVSPEQRKFLVSCKNKIREHLRPAIEKVSTTTLGMDRQVTPRFRTQGSWAYETCVHPCTLPPQEIDWDYGVYLPITVWEENGPPIDMAQAYFALVEQLLKDLCKNEGWTLDTSKDTCIRINVAAWAHIDVPLYAASEEEFKKVTEVRLVEAAALRKGFANDSANFAEDAAFGDLVGQTWDEMEGIVLATRSGEWIPSDPNDVAKWFKDRVQEHGPQLLRVCRFLKAWRDYRWAEKGPTSVSIMIAVAQSFTPVSGRDDLALELAAHSLAKALLADIREPGIDNGEDDFNKRLSEKERLEASALAQALANSMREAREQNLVQAERAILILQGQLGNRLPNQPSWVDADSSGEDIRRVPAASVPPPVVPATNAG	393	5.542
WP_016724988.1	MLKLNRLLHSPVKNGTFGDNIAVLPGQRKFLVSCKNKIRDHLRPAIEKVSTTTLGMDRQVTPRFRTQGSWAYGTCVHPCTLPPQEIDWDFGVYLPITVWQENGPPVHMAKAYFALVEQLLLGLCKSEGWTLDTSKDTCIRVNVADWAHIDVPLYAASEAEFKKVNEVMLKAADVRRSFAMDSADFAENSMFGDLVGQSWDEMEGIFLATRSGEWRPSDPNDVAKWFKDRLEEHGEQLQRVCRFLKAWRDYRWAEKGPSSVSIMIAVAQNFEPVSGRDDLALEHAAHSLAEALLADIREPGIDNGKDDFNERLNEEERLEASALAQALANSIREAREHNLVQASRAIMILQGQLGDRLPNQPSWVEVDSSGDDIRRVPAAPVPPPVVPATNAG	392	5.528
WP_076882155.1	MLKLNKLFFALGTSETFVDKILPTPDERHSLLKAKNSISAFLREGIRNATVTALGMDRPVTPRFRTQGSWRYDTCVRPAHNPPQEMDWDLGVYLPTTVWEENGPPQAMSKAYFTLVEGLLEKLCANNGWTLDKTKKTCSRVRISPSAHIDVPLYAAAEDKFVKIIEKHATLSKSVALESARADSQMAMDSIDEQTWDELEGVVLANRTGEWIRSDPNDVAKWFENHIHEHGPQLRRVSRYVKAWRDHQWPEGGPSSVAMMVVVARNFEKFDGRDDIALERAAMHLSTELRYDVRENGIDDEVANFNKLGESERDEASRRASLLGQAIRAARGHNIAQKQVAIATLTTYLGPRIPDRPDWIDADSGADDVRRTPAKPVPPPPVGATSAG	388	6.706
WP_077187670.1	MLKLNKLFFALGTSETFVDKILPTPDERHSLLKAKNSISAFLREGIRNATVTALGMDRPVTPRFRTQGSWRYDTCVRPAHNPPQEMDWDLGVYLPTTVWEENGPPEAMSKAYFTLVEGLLEKLCANNGWTLDKTKKTCSRVRISPSAHIDVPLYAAAEDKFVKIIEKHATLSKSVALESARADSQMAMDSIDEQTWDELEGVVLANRTGEWIRSDPNDVAKWFENHIHEHGPQLRRVSRYVKAWRDHQWPEGGPSSVAMMVVVARNFEKFDGRDDIALERAAMHLSTELRYDVRENGIDDEVANFNKLGESERDEASRRASLLGQAIRAARGHNIAQKQVAIATLTTYLGPRIPDRPDWIDADSGADDVRRTPAKPVPPPPVGATSAG	388	6.554
KGH12732.1	MLKLNRLLFVTSEDEVFSDQIKPTKEQREVLVSAKNDIRDHLRPRIRAATIAVLGMNKAVTPRFRTQGSWSYKTCVQPVWNPPQEMDWDFGVYLPVTVWVDGGPPRAMAKLYFELVEGLLTDLCKEKGWTLSTEKDTCIRIQLNRWAHIDVPLYAAPEDEFLQIIEKASLTASDGHNARADLVINFDEADFSQQQWEDMVDIMMATRGGEWKASDPEAVSKWFLDRVLEHTEQLRRVCRYLKAWRDLHWRNGDGPTSVCIMVAVAQAFKPHTDRDDIALENAARTLATALRGDVYERAIDGGSEDFNKRLNASQREAAGSKAAILAGQLRTARLKSTHLVGDAIALLQEQLGTRVPYRPDLVRPDSGEESIRLVGAERVARPVVKSTSAG	390	6.472
WP_052052725.1	MLKLNRLLFVTSEDEVFSDQIKPTKEQREVLVSAKNDIRDHLRPRIRAATIAVLGMNKAVTPRFRTQGSWSYKTCVQPVWNPPQEMDWDFGVYLPVTVWVDGGPPRAMAKLYFELVEGLLTDLCKEKGWTLSTEKDTCIRIQLNRWAHIDVPLYAAPEDEFLQIIEKASLTASDGHNARADLVINFDEADFSQQQWEDMVDIMMATRGGEWKASDPEAVSKWFLDRVLEHTEQLRRVCRYLKAWRDLHWRNGDGPTSVCIMVAVAQAFKPHTDRDDIALENAARTLATALRGDVYERAIDGGSEDFNKRLNASQREAAGSKAAILAGQLRTARLKSTHLVGDAIALLQEQLGTRVPYRPDLVRPDSGEESIRLVGAERVARPVVKSTSAG	390	6.472
WP_056642848.1	MLKLNRLLFATAEEVFINSIEPTKDQRRVLVEAKNEIRDHLRPRIREATIKALGMDKAVTPRFRTQGSWSYQTCVQPAWHPPQEMDWDFGVYLPVSVWEESGPPHAMAQLYFKLVEGLLKDLCKEKGWKLYSGKDTCIRVQINAWAHIDIPLYAAPEAQFAQIVEKRVFDAAAKSDAREALAAEFAEEDFTLQQWEDMVDIMMATRSGEWKPSDPEEVSRWFLDRVEEHTEQLQRVCRYLKAWRDLHWKAGDGPTSVCIMIAVAQAFEPKRGRDDVALERSARALSIALKGNVHEPAIAEGKEDFNKRLDANGRQHASTLAATLASQIQAARMKASHLAGDAIDILRAQLGSRVPYRTDLVEPDSGDDVVRLVGADRVSRPVVNSTSAG	389	6.328
OGA83105.1	MLKLNRLLFATSETDVFIDRLAPTPHQRETLVQAKNDIRDHLRPRIRAATVAVLGMDKAVDPKFRTQGSWSYRTCIQPAWQPPQEMDWDFGVYLPVTVWEDNGPPHKMAKLYFTLVERLLADLCTDKGWELIKGKDTCIRIQINNWAHIDIPLYAAPEEEFATILEKSFSAQLTLDSARGALVENAAFGEIAEQEWADLDHIVMATRSGEWKSSDPEAVSKWFLDRVKEHTDQLRRVCCYLKAWRDLHWKAGDGPTSVCIMVAVAQKFEAIRGRDDLALEAASRTLANALRGDIRAPGIDEGKEDFNKRLNPAQREEASAMASTLAQQIQAARLKPVHTPGDAIDIIQSQLGLRIPMRTDLVEPDSGNDAVRSVPAREVSRPIVRATTAG	390	6.225
WP_026601832.1	MLKLNKLFFYADEKDVFNEVIRPSQEQRDYLVSCKNDIRDHLRPRIKEATRKILNMDKSVEPRFRTQGSWSYKTCIQPAYSPHQEMDWDYGVYLPVAVWEQNGPPHAMAKLYFDLVERLLYDLCKSKGWELQTGKSTCIRIQVANWAHIDIPLYAAPEHKFNEIVEKSLALLSIDNRGRSMVHDSAFLSESAEFGEIPEQVWEDLDDIMMATRSGEWKASDPEAVSRWFNDRVEEHGEQLRRVCCYLKAWRDYHWKDGGGPTSVSIMIAIAQAFKPNRGRDDLVLESSAEHLSNVILGEIREFGIDEGAEDFNNRLSNVEKTLAAQRAKQFVQAIRMARSYEWHMKHQAITELQNKLGERIPYKHDWVEVDNGADEVRTTPPQRVSQPVVRRTKAG	396	6.425
WP_027458777.1	MLKLNKLFYATDEQDVFSDRIEPAPGQKKFLIDCKNEIRDHLRPRIREATTAILGMDAAVSPRFRTQGSWSYNTCVQPASLPPQEIDWDFGVYLPVHVWEENGPPHEMAKAYFVLVEQLLEDLCRKNGWKLISGKATCIRVQVAFWAHIDIPLYAAPEHKFVQVMEKAALSARSGTVAMDSMWMSESVDFSEMPEQVWEDLDDIVMATRSGEWKFSDPEAVSRWFKDKVLEHTEQLRRVCRYLKAWRDHHWRDGGGPTSVSIMIAVAQTFEPQRGRDDLALEKAARILAAAIPKELREPGIDGGSEDFNSRLSPEEKAIASRKAEALAEALQQARIRAVHQKSEAITHVQAHLGERIPNRPDLVEADSGAESIRSVPARQVVPPVVPATSAG	392	6.096
WP_061500311.1	MLKLNKLLYYTAPDLVFSDEIAPTDDQRKDLAEAKNAIRDHLREGIAQASVTVLEMPRRIEPRFRTQGSWSYNTCVQPYAMPPQEMDWDFGVYLPVELWEAGGPPHKMAKAYFELVERLLQSLCKAKGWKLVPGKDTCIRVQIAPWAHIDVPLYAAPAAKFVRIRERALAKSATTASVHDSARLLESIDFGEYAEQAWEELDEIVMACRSGQWIKSDPEIVARWFNDKVLLHTEQLRRVCRYAKAWRDKWWTKGGPSSVCLMIAIAQKFEPKSGRDDLALEQAMRTLAGALAGPVRESVIGAEDFNRLDAAERAAATQRASETAEAMQKARMRREDDKQAAVQQLRGELGERVPMRTDLVDADTVAAQVLAVAPAKVAAPVVRATSAG	388	7.362
WP_074574305.1	MLKLNKLLYLSTDRQVFSDEIEPTPDQRDELAQAKNDIRDHLRSGIAAATVSLLGMPRQVEPRFRTQGSWSYKTCVQPPYMPPQEMDWDFGVYLPVEVWEEKGPPHAMAKAYFLLVEGLLKKLCEEKKWALLPGKATCIRVKIASWGHIDVPLYAAPAEQFAQIRERAMNKSWSSSVHDSAALSESVEFGELPQQLWEDLDCVMLATRSGEWIPSDPEHVSRWFNDRVEQHSEQLRRICRYAKAWRDHRWPNGGGPTSVAIMIAIAQKFIPQPGRDDIAFENSMRLFSEAIKTDIREAGIDQGKEAFNRLSPQEREDVSSKAALCAAAIEQARNRADYQKQLAIADMRDHLGDRIPTDEELVDTETAVAAILAVAPKLVVPPVVRATSAG	390	5.777
WP_053257155.1	MLKLNKLFHKGGADANVFEDRIAPTREQRKFLMECKNKVREHLKPRIRAATKTILGMEHVVEPRFRTQGSWSYNTCVVPAKSPVQEMDWDYGVYLPVTVWEENGPPHQMAKAYFSLVEELLKDLCKAEKWDLITGKKTCIRIQIADWAHIDLPLYAAPEEEFETITERVSLEKAMLDGMEHIANARAMDESYQSQQWKDLDHIAMATRSGEWRESDPEAVANWFRDRVEEHGEQLRRVCRYLKAWRDEHWDNGGPTSVSIMIAVAQNFVAQSGRDDLVTEAASKHLGVVFKGEIREAGIDDKKEDFNRLEGPDRAIAARRFAELGTAIYESRMMREHQKGQAVTQMRAQFGSRMPWDATLIEVGGEADAIRNTAPEKVAPPVVLSSSAG	389	6.231
WP_083377951.1	MLKLNKLFHKGGADANVFEDRIAPTREQRKFLMECKNKVREHLKPRIRAATKTILGMEHVVEPRFRTQGSWSYNTCVVPAKSPAQEMDWDYGVYLPVTVWEENGPPHQMAKAYFSLVEELLKDLCKAEKWDLITGKKTCIRIQIADWAHIDLPLYAAPEEEFQTITERVSLEKAMLDGMEQLATARAMDESYELQQWKDLDHIAMATRSGEWRESDPEAVANWFRDRIEEHGEQLRRVSRYLKAWRDVHWDSGGPTSVSIMIAVAQNFVAQPGRDDLVTEAAAKHLGVVFRGEIREPGIDDEKEDFNRLEGSDRAIAARRFAELGSAIYESRMMREHQKGEAVIQMRAQFGSRMPWDTTLIEVGGEADAIRNTAPEKVAPPVVLSSSAG	389	5.888
WP_053486381.1	MLKLNKLFHKGGADANVFEDRIAPTREQRKFLMECKNKIREHLKPRIRAATKTTLGMERVVEPRFRTQGSWSYSTCIVPAKTPIQEMDWDYGVYLPVTVWEENGPPHQMAKAYFSLVEELLKDLCNAEKWDLITGKKTCIRVQVADWAHIDLPLYAAPEDEFENITERLSLEKAMLDGLEQFATARAKDESYEPQEWKDLDHIAMATRSGEWRDSDPEAVANWFRDRIEEHGEQLRRVCRYLKAWRDVHWDTGGPTSVSIMIAVAQNFVAQPGRDDLVTEAAAKHLGVVFRGEIREAGIDDEKEDFNRLEGSDRATAARRFAELGTAIHECRMMREHQKGQAVAQMKAQFGSRMPWDTSLIEVGSDLDSIRNDIPEKVVPPVVLSSSAG	389	5.779
WP_074879700.1	MLKFSKLFHKGGGDSDVYEDRIIPATEQRKFLISCKNKVREHLRARIRRATKEELGMERVVEPRFRTQGSWAYNTCVIPERTPPQEMDWDFGVYLPVTVWEENGPPHAMAKAYFDLVEYALEDLCAQENWQLLSGKDTCIRIQVAKWAHLDIPLYAAPEDEFEKVRERIDLAEARAVLMRKSEGLMDAVAFDFAMNQIQEQQWEDLDHVVMATRSGEWKASDPEVVANWFRDRVEEHGEQLRRVCRYLKAWRDFHWESGGPTSVSIMIAAAQKFERRPGRDDIAVEEAARYLSQAFLGNIHEEGIDNGQEDFNRLNEEGRRMASARFRTLATTMQDSRLLHEYQKSDVIRRLRGQFGKRIPDDINLVELDANADTIRNTAPLRVAPPVVPSTKAG	395	5.925
WP_093206145.1	MLKLNKLFYKSDVNSDVFGDRIEPAPEDRKYLSACITKVKNHLTPRIRRATKEKLGMERVVEPRFRTQGSWLYGTCVEPSSTPPQEMDWDYGIYLPVTVWQENGPPHEMAKAYFELVEGLLVDLCKQEGWTLLAGKNTCIRIKVAAWAHIDIPLYAAPEEEFGKIRDRIALEEAHLRKTFDSIAADSYDFAEAQQQQWEDLDHIVMATREGEWKASDPEVVAKWFRDRVSEHSEQLRRVCRYLKAWRDFHWQEGGPTSVSIMIAVAQRFQPKAGRDDLALEDAAKRLTNVFLSSIRERGIDDGKEDFNRLEPADRATASRRFGQLANDLEDSRLLGVQHKEQAIFQMKQQFGLRMPVDSSLVEADSAADTIRTTTPIRVVPPVVPSTSAG	390	6.082
WP_082127840.1	MLKLHKLFAEPISHAFGHQLRPTAEQREYLVSCKNKIRDHLRRGIEAATVSHLGMNRRVTPRFRTQGSWSYDTCVQPAQYPPQEMDWDFGVYLPVTVWEDNGPPHAMAKLYFSLVEQLLLILCDQEKWVLTPGKDTCIRVKVASWAHIDLPLYAAPDDQFVQIIDKAAVLNARGIALDSAEFLQEQLWEEMDTIMLATRKGEWKPSDPEAITRWFKDRLAEHGDQLAHVCRYMKAWRDFHWEDAGPSSVCLMIAISQKFQRQPGRDDLAIEKAAEHLATAIRFDIREVAIDDRLEDFNRLDPMGRGFAAQKATELQNSLFQARTWSIGLKSNAIASLRRVFGQRIPDDQNLIEQDTSADAIRNTEARQVTRPVVVATQAG	380	6.611
WP_092416795.1	MLKLHKLFAEKISHAFGHQLKPTDEQRAHLVSCKNKIRDHLRKGIEAATVSQLGMDRRVTPRFRTQGSWSYGTCVQPAQHPPQEMDWDFGVYLPVTVWEDNGPPHVMAKLYFQLVEQLLQGLCAQEKWGLISGKDTCIRVKIATWAHIDLPLYAAPESQFVQIVEKALALTAQGITMDSIDLSESFAGGELQRQAWEDMDSIMLATRSGEWKESDPEAVTRWLKDRIAEHDDQLARVWRYLKAWRDFHWKDGGPSSVCLMIAIAQNFQRQPGRDDLAIEKAAEHLATALRFEIREAAIDGRSEDFNRLDPIAREVAAQKAMELQNSIFQARTWHFGFKSNAISALRQAFGQRIPDDQNLIEQDTGADAIRNTDASQVKRPVVVATQAG	388	6.669
ODU74341.1	MEHIMLKLNKLFLNDGDTRAFSEQIEPTDAQRNHLTDCKDKIRDHLLEGITRLSIEVLGTERSVSPRFRTQGSWSYRTCIQRAHPHQEMDWDFGVYLPVSVFEDQTPRIAANAYFLLVQSLLESLCEREGWRLNHDRQSCIRVQVGRGAHIDVPLYAAPEAEFESIRERAVALAKATSSAHDAQYLRESVAFGELVEPAWEDLQGIHLARRDGTWKKSDPEAVARWYNDRVLALAPFGLQMRRVCRYLKAWRDLWWPEGGPTSVALMIVTAQHFEGSNYRRDDLALEQAAKHLAESVMKPLKEPAIEQGEEDFFGELDDTARGTVATRAQELAAGIAFARSLAYHRRHDAVEKLQNLLGLRIPSLFEWVEIEGSEADVRTTPASRVPPPLIKPTQAG	397	6.147
OJY84137.1	MLKLNKLFLNDGDTRAFSEQIEPTDAQRNHLTDCKDKIRDHLLEGITRLSIEVLGTERSVSPRFRTQGSWSYRTCIQRAHPHQEMDWDFGVYLPVSVFEDQTPRIAANAYFLLVQSLLESLCEREGWRLNHDRQSCIRVQVGRGAHIDVPLYAAPEAEFESIRERAVALAKATSSAHDAQYLRESVAFGELVEPAWEDLQGIHLARRDGTWKKSDPEAVARWYNDRVLALAPFGLQMRRVCRYLKAWRDLWWPEGGPTSVALMIVTAQHFEGSNYRRDDLALEQAAKHLAESVMKPLKEPAIEQGEEDFFGELDDTARGTVATRAQELAAGIAFARSLAYHRRHDAVEKLQNLLGLRIPSLFEWVEIEGSEADVRTTPASRVPPPLIKPTQAG	393	6.182
WP_034053449.1	MLNLTKIFYSSSPEAEHLHDALIPENEQRAFLRSCRAKIKDYLKPAIAEATVSVLGMQKRVQPRFRTQGSWAYNTCIQPAHPFDQEMDLDYGVYLPVDVWQENGPPEAMAKLYFDLVESLLQILCAQEGWGLVTGDDAKDTCIRIDVAPWAHIDIPLYAAPADDFEKVIEKTAMLTAHARAMNSQNRSIALDSIEILFAEAQTWGDLDQIMMASRGGKWIASDPETVAKWFRDQITRFAESGEQFLRVCRYVKAWRDFNWKNGGPTSVSLMIAIAQGFEGKKGRDDIALEHATTIVAQAVREGIYEFGIDGGKEDFNRLKQDERIEAGLAADRLVSSLRSSRSSASYQGSSVLQTLRAVFGGRIPFCPELIQEEAPASIVRSTAPAIVATPYVPNTSAG	399	5.346
WP_042956702.1	MLNLTKIFYSSIADSEHLHGALLPNDEQRAFLRDCRTKIKDYLKPAIAAATVHVLGMQKQVKPRFRTQGSWAYSTCVQPAHTLDQEMDLDYGVYLPVDVWQENGPPAEMAKAYFDLVESLLQILCLQEGWTLVTGDDAKDTCIRIDVASWAHIDIPLYAAPAADFENVVEKTAMLKAEARSVNSVSFGMICESMESMDSVFSNAQTWDDLDQIMMASRAGKWIASDPESVAKWFRDQITRFGELGEQFLRVCRYVKAWRDFNWKSGGPTSVSLMIAIAQGFEGKRGRDDIALEQVAAVVAQAVRGDIYEHGIDESAEDFNRLKHDKRIEAGRAADRLVTSLRSSRSTPSHQGSNALHSLRAVLGDRIPFSPGLIQEEAPANIVRSAVPAIVATPYVPNT…	402	5.615
WP_092255978.1	MLNLTKIFYSSIAGTEHLHGALLPNDEQRAFLRYCRTKIKDYLKPAIAAATVHVLGMQKQVKPRFRTQGSWAYSTCIQPAHTLDQEMDLDYGVYLPVDVWQENGPPAEMAKAYFDLVESLLQILCLQEGWTLVTGDDAKDTCIRIDVASWAHIDIPLYAAPAADFEKVVEKTAMLKAEARAVNSASFGMMWESMESMDSVYANAQTWDDLDQIMMASRTGKWIASDPESVAKWFRDQIVRFGELGEQFLRVCRYVKAWRDFNWKNGGPTSVSLMIAIAQGFEGKKGRDDIALEQAAAVVAQAVRGDIYEHGIDESAEDFNRLKHDKRIEAGSAADRLVTSLRSSRSTSSHQGSNALHSLRAVLGDRIPFSPELIQEEAPANIVRSATPAIVATPYVPNT…	402	5.731
WP_043153314.1	MLNLTRIFYSSSADAEHLHGALLPDDEQRAFLRSCRTKIKDYLKPAIANATVHVLGMQKQVQPRFRTQGSWAYSTCIQPAHTLDQEMDLDYGVYLPVDVWLENGPPAEMAKAYFDLVESLLQILCLQEGWTLVTGDDAKDTCIRIDVASWAHIDIPLYAAPAADFEKVVEKTAMLKAEARAVNSVRVGMMWESMESMDSVYANAQTWDDLDQIMMASRTGKWIASDPESVAKWFRDQITRFGELGEQFLRVCRYVKAWRDFNWKNGGPTSVSLMIAIAQGFEGKRGRDDIALEQAAAVVAQAVRGDIYEHGIDESAEDFNRLKHDKRIEAGRAADRLVTSLRSSRNAPSHQGSSALHSLRAVLGDRIPFSPELIQEEAPANIVRSASPAIVATPYVPNT…	402	5.622
WP_090348962.1	MLNLTKLFYASYADTEHLHGALMPEEEQKAFLRSCRTKIKDYLKPAIAEATVSVLGMRKQVQPRFRTQGSWAYNTCIQPAHKFDQEMDLDYGVYLPVDVWQENGPPAEMAKAYFDLVESLLQILCVQEKWTLVTGDDAKDTCIRIDVASWAHIDIPLYAAPADDFEKVVEKTAMLKAQAGAMNSLNYRMGLDSAELLYAKAQTWDDLDQIMMASRTGKWIASDPETVAKWFRDQIARFGELGEQFLRVCRYVKAWRDFNWKTGGPTSVSLMIAIAQGFEGKKGRDDIALEQAATVVAQAVRDDIYEHGIDNGTEDFNILTQDKRIEAGLAADRLVSNLRSSRSAASHQGLSVLNTLRTVLGERIPFSPELIQEESPANIVRNSAPTIVAAPYVPNTSAG	399	5.353
WP_072344247.1	MLNLTKLFFSSADDIVFSDNIAPTDEQRDFLTQCRTKIREYLKPAIADATVAVLGMEKRVEPRFRTQGSWAYKTCIQPAHPDKQETDLDYGVYLPVDVWQENGPPAAMAKKYFDLVETLLQVLCVQEGWKLIMGADAKDTCIRIDVASWAHIDIPLYAAPIEEFNKVVERTVVLNNERRATVMDSVSSNEAYEILAKAKAQTWDDLDTIMLASRSGRWRASDPEDVAKWIRDQVARFGDLGNQLLRVCRYAKAWRDFHWKSGGPTSISLMIAIAQNFEGKRGRDDIAFENAANALSIALNTEIREPGIDDGAEDFNRLKLDEREHASSKAEDLALALKRARGCQEYQKHQALQITSGQLGNRVPATTSLIDVESATEIVRSTAPAVVPAPRVPNTSAG	398	5.48
WP_096124354.1	MLNLTKLFFSSAEDAVFSDNIAPTEEQRDFLTQCRTKIREYLKPAIANATVVVLGMEKRVEPRFRTQGSWSYKTCIQPAQPELQEIDLDYGVYLPVDVWQDNGPPAAMAKKYFDLVETLLQVLCAQEGWKLVTGTAAKETCIRIDACSWAHIDIPLYAAPIDEFKKVIERTVALSTERRAMVLDGVSSNEAFLEVAKAKAQTWDDLDTIMLASRSGLWRASDPEDVAKWIRDQVARFGDLGNQYLRVCRYAKAWRDFHWKSGGPTSISLMIAIAQNFEGKLGRDDIAFENAATALSTALNTEIREPGIDDDAEDFNRLKQDEREHASSKAEDLALALKRARGCQEYQKHQALQITSGQLGNRVPATTSLIDVESGTEIVRSTAPAVVPAPRVPNTSAG	398	5.311
WP_043802496.1	MLKWNKLLLNDGDLEAFDERIEPSARQHDYLDACRIKIREHLREGIRKASVSVLGLDHAVAPRFRMQGSCAYRTCIQRAHTHQEMDLDYGVYLPVSAFEDRRPRVAAKAYFELVESLLRRLCQTEGWTLDDSKDTCVRLKVSTWAHIDVPLYAAPEHIFTTIVERAAVAKAEYADFDAGSDLTESFWVEMDEIHLAQRDGTWKPSDPAAVTRWWRTLVEEHGPQLRRICRYVKAWRDFWWPNGGPSSVALMIAIARDFSARPRRDDLALEDAAANMAEALSGELRERGIDFGREDFLKGLSAEEKRIAVERANQLAKRLRLVRSYGPNLRTDAVADVRQQLGDRIPNRPDWLESDGSADVRAAAATIVAAPVVKATESG	379	6.48
AGG88888.1	MLSLHKLFLNAGAPDSFDEVIAPTDSQRRTLMAAKNAIREHLRADIRAATTTVLGMDRMVTPRFRTQGSWAYKTCVQAAHRPPQEMDWDFGVYLPVTVWDEHAPPARMAKLYFELVERSLGQLCEREGWRLERGNTRCVRIRIADWAHIDVPLYAAPEAKFHQVMEKAVALNSAHHAYLHLRESAALDEAPEPFWELLDEIHVATRDGRWLPSDPEAVAKWFDDQVLVHGEQLRRVCCYLKAWRDYHWRDGGGPSSVLIMIVVTQAFDATPRRDDLAVERAAMTLARALGDGVYERGIDGGEEDFNRMSSGERLIAVQRAESLARQMSLSRHFGPGLRQTAVDNVRAQFGPRIADNCELVAADDGTDVRRVPAAQVVPPVVGATKAG	387	6.596
WP_015447641.1	MLSLHKLFLNAGAPDSFDEVIAPTDSQRRTLMAAKNAIREHLRADIRAATTTVLGMDRMVTPRFRTQGSWAYKTCVQAAHRPPQEMDWDFGVYLPVTVWDEHAPPARMAKLYFELVERSLGQLCEREGWRLERGNTRCVRIRIADWAHIDVPLYAAPEAKFHQVMEKAVALNSAHHAYLHLRESAALDEAPEPFWELLDEIHVATRDGRWLPSDPEAVAKWFDDQVLVHGEQLRRVCCYLKAWRDYHWRDGGGPSSVLIMIVVTQAFDATPRRDDLAVERAAMTLARALGDGVYERGIDGGEEDFNRMSSGERLIAVQRAESLARQMSLSRHFGPGLRQTAVDNVRAQFGPRIADNCELVAADDGTDVRRVPAAQVVPPVVGATKAG	387	6.596
ODT92410.1	MDRMVTPRFRTQGSWAYKTCVQAAHRPPQEMDWDFGVYLPVTVWDEHAPPARMAKLYFELVERSLGQLCEREGWRLERGNTRCVRIRIADWAHIDVPLYAAPEAKFHQVMEKAVALNSAHHAYLHLRESAALDEAPEPFWELLDEIHVATRDGRWLPSDPEAVAKWFDDQVLVHGEQLRRVCCYLKAWRDYHWRDGGGPSSVLIMIVVTQAFDATPRRDDLAVERAAMTLARALGDGVYERGIDGGEEDFNRMSSGERLIAVQRAESLARQMSLSRHFGPGLRQTAVDNVRAQFGPRIADNCELVAADDGTDVRRVPAAQVVPPVVGATKAG	332	6.337
WP_057637044.1	MLSLHKLFKNDGNPTSLDEVITPSAAQKRALMDAKNDIRDHLRKTIREATVSVLGMPHMVTPRFRTQGSWAYKTCIKGAHLPPQEMDWDFGVYLPVTAWEDTSPPRAMARLYFEFVERSLADLCEQKGWVLDNSNKRCARVKISDWGHVDLPLYAAPEDKFRDVAEKSVLDSSMKRTNHLRENASLEEFSEKGEMPNDFWVLMDEIHVAKRDGTWQKSDPEQVANWFDDRVTEHTDQLRRVCRYLKAWRDYNWESGGPTSVLIMIIVSKSFLAIRGRDDLALENAAADLAKRLADDVREVGIDLGVEDFNRLSPADRIVASQKAKELQQAIYNSRHYGPGLVGKAIANMQAHFGDRISNDASLVVVDNAAEVRSTAAARVAAPAVGATKAGWRSK	395	7.061
WP_099527412.1	MLSLHKLFKNDGNPTSLDEVITPSAAQKRALMDAKNDIRDHLRKTIREATVSVLGMPHMVTPRFRTQGSWAYKTCIKGAHLPPQEMDWDFGVYLPVTAWEDTSPPRAMARLYFEFVERSLADLCEQKGWVQDKSNKRCARVKISDWGHVDLPLYAAPEDKFRNVAEKSAMDSSMKRTNHLRENASLEEFSEKGEMPNDFWVLMDEIHVAKRDGTWQKSDPEQVANWFDDRVTEHTDQLRRVCRYLKAWRDYNWESGGPTSVLIMIIVSKSFQAIRGRDDLALENAAADLAKRLAEDVREVGIDLGVEDFNRLSPADRIVASQKARELQQAIYTSRHYGPGLVGKAIANMQTYFGTRISNDASLVVVDNAAEVRSTDAARVAAPAVGATKAGWRAK	395	7.548
WP_065186548.1	MLNLHSLFLNGENPIAFDKAISPTEEQRKLLVQAKNKIRDHLREGIRRASTALLGMEKQVEPRFRTQGSWSYKTCIQGAHLPPQEMDWDFGVYLPVAVWDESAPPRAMAKLYFSFVEDSLEALCLQEGWVLDKSNARCVRVKISTWAHIDLPLYAAPEEKFQKVRDRIAFDHASSKNHLRESVSASLEEFSDSGEMPGDFWAEMEDIHLAKRNGEWTKSDPEQVSRWFDDQVTKHGDQLRRVCRYLKAWRDHHWEMGGPSSVLLMIMATKRFERSYGRDDIALEKAAEAIEDLVRGEVREVGIDFAAENFNRLDAASRNLASERAGDLRSSIRRARGLGAAMKHDAIARMREQFGGRVPNDIALVTVDGAAEVRSTQAREVVPPVVGATHAG	392	6.677
WP_065197317.1	MLNLHSLFLNGENPIAFDKAISPTEEQRKLLVQAKNKIRDHLREGIRRASTALLGMEKQVEPRFRTQGSWSYKTCIQGAHLPPQEMDWDFGVYLPVAVWDESAPPRAMAKLYFSFVEDSLEALCLQEGWVLDKSNARCVRVKISTWAHIDLPLYAAPEEKFQKVRDRIAFDHASSKNHLRESVSASLEEFSDSGEMPGDFWAEMEDIHLAKRNGEWTKSDPEQVSRWFDDQVTKHGDQLRRVCRYLKAWRDHHWEMGGPSSVLLMIMATKRFERSYGRDDIALEKAAEAIEDLVRGEVREVGIDLAAENFNRLDAASRNLASERAGDLRSSIRRARGLGAAMKHDAIARMREQFGGRVPNDIALVTVDGAAEVRSTQAREVVPPVVGATHAG	392	6.677
OJY95522.1	MLKLHKLFLNGGHVLSLDVVIEPTTSQWQTLVDAKNAIRDHLRASLRAASTQLLGMDRKIGPRFRSQGSCVYRTLIQPAHPTQEMDWDFGVYLPVEIMDARPKTAAKTYFDIVEAALDELCRKRRWTLDRSKKSCVRVKIAPWAHIDVPLYAVPASEFHTIQERARATAELYAGARDSKMLSESADFAEMPEPFWQMIEGVHLATRAGEWIKTDPEEVARWYNDRVEQHGEQLRRICRYVKGWRDYYWPDCDGPSSISLMILVARNFVPRLRRDDLALEDAARAVYEGIGQDIYEPGIDGGDVDFNRLDVARRKIAKAQAKDLLDQLWNSRHYASLNLARDVIRNIRGQFGSRIADDTSFIEVDDSADQVRRSSAAAVPPPLVGSNQSG	389	7.242
WP_036135488.1	MFLNAGHALSFDEVIEPTKTQWQTLVHAKNDIRDHLRASLRAASTQLLGMDRQIGPRFRSQGSCVYRTLIQPAHSGQEMDWDFGVYLPVEIMDARPKTAAKTYFNIVEAALDELCRKRGWSLDRSKTSCVRVKIAAWAHIDVPLYAVPASEFHTIQERARASGQLYATRDSVRLSESVDFAEMPEPFWQMIEGVHLATRNGEWLKTDPEEVARWYNDRVEQHGEQLRRVCRYVKGWRDYYWPNCDGPSSVSLMILVARNFVPRLRRDDLALEDAARAI	278	7.501
WP_051176186.1	MIMLKLHKLFLNAGHALSFDEVIEPTKTQWQTLVHAKNDIRDHLRASLRAASTQLLGMDRQIGPRFRSQGSCVYRTLIQPAHSGQEMDWDFGVYLPVEIMDARPKTAAKTYFNIVEAALDELCRKRGWSLDRSKTSCVRVKIAAWAHIDVPLYAVPASEFHTIQERARASGQLYATRDSVRLSESVDFAEMPEPFWQMIEGVHLATRNGEWLKTDPEEVARWYNDRVEQHGEQLRRVCRYVKGWRDYYWPNCDGPSSVSLMILVARNFVPRLRRDDLALEDAARAIYESIGHDIYEPGIDGGNTDFNRLDATQRKVAKAHAKDLLDQVWNSRHYASLNLAPDAIRNMRGEFGSRIANDTSFIEVDDSADQVRRSSAAAVAPPLVGSNQSG	390	7.133
EEV23306.1	MTDISTNNLHRVFKNDNNGFFHKLLPNMEQLDAFKHCKDKVQEKLESDLKVIYGVKPKFRLQGSWAYGTCNVPALSTQEMDFDYGCYLPNACFVDDEKTEGEKILQHVEQSLKVVCDEQGWSLDTSNASCLRITGFLSQAHFDVPLYAVPDDMFADLQDVQIRTQKSETIANESIGLDSAILSLDFSEKNGDTRPDSLSVFFGESQFSNEITFTTLSNEARHGRYELGLDSINEKNSVSKTVKKFNNQKIQNIRLIKRDEDWKPSDCEKVREWFVGTCDKYPNEGQQLRAIVRYVKSWRDFLGPHFKKAPSSIALMVLVTQSYEHLQQRDDKALNAVVKDLPNALTKSINCKDIVGHESEDFNSLDAQEREFAKSLASQFSKVLDDCLSKHTTAFDCLA…	449	5.419
WP_067059564.1	MTDISTNNLHRVFKNNNDGFFHKLIPSMEQLDAFKYCKDKVQEKLESDLKEIYGVKPKFRLQGSWAYGTCNVPALATQEMDFDYGCYLPNVCFVDDEKTEGEKILRYVEKSLQVVCDEQDWTLDTSNASCLRITGFLPQAHFDVPLYAVPDDMFADLQDVQIRTQKSETIANESMGLDSAILSFDFSEKNGDTRPDSLSAYFGESQFSNEIAFTTLSNEARQGRYELGLDSINEKNSIPKTVKKANNQKIQNIRLIKRDEDWKTSDCEKVREWFVGTCDKYPNEGQQLRAIVRYVKSWRDFLTPQFKKAPSSIALMVLTTQSYEHLQQRDDKALNEVIKNLPNGLVKSIKCKDIVGHESEDFNNLNEEERERAKSLATQFSQVLDECLFKHTSAIDCLE…	449	5.322
WP_093071337.1	MSDNLKTNNLHSVFKNDTDGFFKKLLPKGEQFQVFKDCKDQIKAVIEIQVEKVYGVRPKFRLQGSWAYGVCNAPALPEQEMDFDYGCYLPESCFLEGQSAEVANKLFETVEECLDILCNDNGWELDKEHKNCIRIRGFMPQGQPKAHFDIPLYALPNEMFDDLTDASVKQDSSTVSKEEASYDSIQESRSFDFSEDVDPNNLSLFFNESTFSGTTLSANLSYSPSYDSMITEDSSKANAKNIKKRSKIKNVSLIQRDEDEWLVSDCEKVREWFLAECEKYPNTGQQLRAVIRYLKSWRDYNQYQKAPSSVSLMIIATEHYQHLQQRDDRALFEILLNLEHALKNDIKCKYIEGHSTEDFNRANNEQREENAELASELCSGFDRVLHKSQNENTCLNILE…	448	4.979
WP_087814983.1	MNNEIPTNNFHRVLRNEPEGFFTQLLPTKDQLDIFKNCKDLVQGALEVKLEEKYGTKPKFRLQGSWAYGTCNVPNREGQEIDFDYGCYLPENCFSGDQENDAEVLVGHVKQCLSQLCFDQNWQLDDTNPSCLRIRGFMADAHFDIPLYAVPNDMFNDLKDVPISSRKNSDIIESNESFDGLSNRNYERYLNFSEDTQPQDLSTFFGESNFIRSSNTTNFSESLETNQFDGIQKNESTQSSIKDISLIRNDGEWKVSNCERVREWFLKECSRLPGEGQQLRSIVRYIKAWRDYDFNPEHRKAPTSLALMILTVDTYEYTQQRDDKALIQVVSMLPDRFLRDVTCTDIKDHETEVFNDYRDHTYEYRAEDSRLAKQFYESLEYCSTKATVAKQCLTLLKTS…	438	4.923
WP_100749161.1	MNNSDIPVNNFHRVLRNEPEGFFTQLLPTRTQLDTFKECKDLIQEALEVILKEVYDVKPKFRLQGSWAYGTCNVPNRIGQEMDFDYGCYLPERCFPDEQKNEAEKLINHVKQCLSQLCFDQNWELDDKNPSCLRIRGFMVDAHFDIPLYAVPNDMFNDLKDVPISSRKNSDVVEANESYDDLSSRNYRNALNFSEDTQPQALSEFFGESSFNRSSGITTFGESVESRQFDGVQKNESAQPPIKDISLIRNDGEWKQSNCERVREWFLGVCKGQAGEGQQLRSIIRYIKAWRDYNFDPNERKQPISLALMILTVDSYEHCQQRDDKALAKVVSELPNRFLKDITCPNIKDHEEEVFNDYNGDKNKYRRQDSELAQEFSDTLNYCLTEATEARKCLYALKV…	445	5.082
WP_001181671.1	MQNTATANLHLIYQDDKDGYATKLLPPPSLIDKLKECQIKVRKKLEQVLEQEYGTKPKFRVQGSFAYGTCNIPAQPSKGQELDLDYGAYLPARVFTLNDTGIPNSAEEAKTYIQIVYDALVDLSKENSGWTIEQKPSCIRISGVAPLAHMDIPLYAVPNDMFEDIQNQHQLVMDSIQKTYKSLQERFESSSFSMESYDSALNNEIYENESLIDLESIEMIHMAKEDGSWFPSDCEKVREWFRRQCSKYPNSGRQLRFIARYLKGWRDQQWEEKGPTSIVLMIATVKNYQYIQGRDDLALAHVTANLDNILANNIYVEDMEDHENEDFNRANPHQRIENAQAAKRLHQDVTQAIKQGIIAPSTSIALLTRSFGYRIPEDPTLIRFEQQSPQDIVESVFQQ…	416	5.309
WP_004663625.1	MVNQRSANLHLVYQDTTDGYATKLLPPPNLVDRLKACQIKVRKKMEQALIEEYGIKPKFRVQGSFAYGTCNLPAQPQKGQELDLDYGAYLPVSVFTLNENETPNSSDEAKRYIQTAYDALKDLSQENNGWKVEQKPSCIRISGVAQFAHMDVPLYAVPNEMFNHLESQHQLVTDSMQKAQGSLQERFESYKASMESYDTALFEEISENESPIDLESIDMIHMAKDDGSWFPSDCEKVRNWFKKQCQKYPNAGRQLRYIARYLKGWRDQQWEEKGPTSIVLMIAAVKSYTYVPGRDDLALSIVTSNLDTILANNIFVEDMEDHETEDFNRANASQRLENAQAARILHKNIMQALQQGVISPSTSLAYLTASFGNRIPTDTSLVRNDNQNSEDSISNILQT…	416	5.542
WP_057095568.1	MVNQRSANLHLVYQDTTDGYATKLLPPPNLVDRLKACQIKVRKKLEQALIEEYGIKPKFRVQGSFAYGTCNLPAQPQKGQELDLDYGAYLPVSVFTLNENETPNSSDEAKRYIQTAYDALKDLSQENNGWKVEQKPSCIRISGVAQFAHMDVPLYAVPNEMFNHLESQHQLVTDSMQKAQGSLQERFESYKASMESYDTALFEEISENESPIDLESIDMIHMAKDDGSWFPSDCEKVRNWFKKQCQKYPNAGRQLRYIARYLKGWRDQQWEEKGPTSIVLMIAAVKSYTYVPGRDDLALSIVTSNLDTILANNIFVEDMEDHETEDFNRANASQRLENAQAARILHKNIMQALQQGVISPSTSLAYLTASFGNRIPTDTSLVRNDNQNSEDSISNILQT…	416	5.542
WP_039916578.1	MTQLQNFHRVFRNETKGYWVKVLPTRQQVDALVEAQRAVREQLSEDLSAHYDVSPKYRVQGSWAYGTCNQPAQVGQEMDLDYGVYLPAKVFSQQKSSQEAKQYFETAKKSLEKVCSKNGWTIITDNPNCLRFKGFMPNAHMDIPLYAVPDDMFDELEQNHGLLLEKSLRTDEHYAMDALTANLFDSVSFSESKLIDLSSIEMIHMAKSDGEWKASDCEKVRKWFQDECMKYPNGGLQLRSVVRYLKGWRDHHWKSGGPTSILLMIIATKCYQYIAGRDDQALIYVAQKLPSMLESDIFEPNIDGHQDENFNKSTPAQRKENAGKAKDLLSRLLSAAQSSTSQLTIDCLIVDFGQRIPNAPELVNKEISEDPYKTIKEIPASRVVAPAVIESQSGG	395	6.164
EGF12285.1	MSHYTNNLHRIFVDREIGFKKEITPTELDLDFFNNVKKVVKSHLKTKIKEFLEQQGLASITPKFRIQGSWAYGTCNLPAKQGQEMDFDYGVYLPVRAFDGFNPDAGASEQAKNYFEQVELMMGDLCEQHDWLLDTSAPSSCIRIKIRNNAHMDIPLYAVPDDMFDSLEERNELQVSLGSATAIHESLNYSKWVFEDFNIRSFAEESLMDKNIRMIHMARRDGTWQESDCELIRKWFADKLKSLENNGQQLRAICRYLKAWRDWQFADKSFQPSSILLMIIACKYYQYYQHRDDLALLSVLEKLPNALSGNVYENIEEHESEDFNRMKEGERVEAMQYADALYQNFMASLNNFDKTKALKFITNEWGNRIPQDEDLIETSRQAIFDTPPLVQPNITPQAP…	403	5.319
WP_007341089.1	MSHYTNNLHRIFVDREIGFKKEITPTELDLDFFNNVKKVVKSHLKTKIKEFLEQQGLASITPKFRIQGSWAYGTCNLPAKQGQEMDFDYGVYLPVRAFDGFNPDAGASEQAKNYFEQVELMMGDLCEQHDWLLDTSAPSSCIRIKIRNNAHMDIPLYAVPDDMFDSLEERNELQVSLGSATAIHESLNYSKWVFEDFNIRSFAEESLMDKNIRMIHMARRDGTWQESDCELIRKWFADKLKSLENNGQQLRAICRYLKAWRDWQFADKSFQPSSILLMIIACKYYQYYQHRDDLALLSVLEKLPNALSGNVYENIEEHESEDFNRMKEGERVEAMQYADALYQNFMASLNNFDKTKALKFITNEWGNRIPQDEDLIETSRQAIFDTPPLVQPNITPQAP…	403	5.319
WP_074040126.1	MSHYTNNLHRIFVDREIGFKKKITPTELDLDFFNNVKKVVKSHLKTKIKEFLEQQGLASITPKFRIQGSWAYGTCNLPAKQGQEMDFDYGVYLPVRAFDGFNPDAGASEQAKNYFEQVELMMGDLCEQHDWLLDTSAPSSCIRIKIRSNAHMDIPLYAVPDDMFDSLEERNELQVSLGSATAIHESLNYSEWVFEDFNIRSFDEESLMDKNIQIIHMARRDGTWQESDCELIRKWFADKLKSLENNGQQLRAICRYLKAWRDWQFADKSFQPSSILLMIIACKHYQYYQYRDDLALLSVLENLPNALNGNVYENIEEHESEDFNRMKEGERVEASQYADVLYRNFVASLNNFDKTKALKFITNEWGNRIPQDEDLIETSRQAIFDTPPLVQPNITPQAP…	403	5.203
WP_075293412.1	MNHYTNNLHRVFVDQKIGFKKKITPTEQDLNFFNQVKKDVKSHLKTKIKEFLEQQGIANIAPKFRIQGSWAYGTCNLPAKQGQEMDFDYGVYLPVRAFEGFNPDAGASEQAKNYFEQVESIISDLCRQHDDWQLDTSAPSPCIRIKIRRDAHMDIPLYAVPDDMFDSLEERNELLVSLDSTTAINESLNYSEWAFEDFNIRSFAEASLMDKNIQMIHMARRDGTWQESDCELIRKWFVDKLKSLENNGQQLRAICRYLKAWRDWQFADKSFQPSSILLMIIACKHYQYYQYRDDLALLSVLEKLPNALNDNVYENIEEHESEDFNRMKGDERVEAGQYADKLYRNFMASLNNFDKTKALKFIINEWGSRIPEDEDLIETSRQAVFDTPPLEQSNITPQV…	404	5.28
WP_077462381.1	MNHYTNNLHRVFVDQKIGFKKKITPTEQDLNFFNQVKKDVKSHLKTKIKEFLEQQGIANIAPKFRIQGSWAYGTCNLPAKQGQEMDFDYGVYLPVRAFEGFNPDAGASEQAKNYFEQVESIISDLCRQHDDWQLDTSAPSPCIRIKIRRDAHMDIPLYAVPDDMFDSLEERNELLVSLSSTTAINESLNYSEWAFEDFNIRSFAEASLMDKNIQMIHMARRDGTWQESDCELIRKWFVDKLKSLENNGQQLRAICRYLKAWRDWQFADKSFQPSSILLMIIACKHYQYYQYRDDLALLSVLEKLPNALNDNVYENIEEHESEDFNRMKGDERVEAGQYADKLYRNFMASLNNFDKTKALKFIINEWGSRIPEDEDLIETSRQAVFDTPPLEQSNITPQV…	404	5.338
WP_003783742.1	MSDYTNNLHRVFVDQKIGFKKKITPTEQDLNFFNQVKKDVKSHLKTKIKEFLEQQGIANIAPKFRIQGSWAYGTCNLPAKQDQEMDFDYGVYLPVRAFEGFNPDAGASEQAQNYFEQVELMVEDLCHQHKWQLDTSAPSSCIRIKIRSNAHMDIPLYAVPDDMFDSLEERNELQVSLGTTTAIDKSLNYSEWALEDFNIRSFAEESLMDKNIRMIHMARRDGTWQKSDCELIRKWFADKLKSLENNGQQLRAICRYLKAWRDWQFADKSFQPSSILLMIIACKYYQYHQHRDDLALLSVLEKLPNALNDNVYENIEEHESEDFNRMEEYERVEASQYADALYQSFMASLNNLDKTKVLNFITNEWGDRIPQDENLIETSPQSIFDTPPLAQSNITQQVP…	403	5.203
WP_035686521.1	MNNYVNNLHRVFVDREIGFKKKITPTEQDLNFFNQVKKDVKSHLKTKIKEFLEQQGIANIAPKFRIQGSWAYGTCNLPAKQGQEMDFDYGVYLPVRAFEGFNPDASASEQAQNYFEQVELMMEDLCHQHKWQLDTSAPSSCIRIKIRSNAHMDIPLYAVPDDMFDSLEERNELQLSLDSATAIHNSLNYSEWIFEDFDIKSFAEESLIDQNIQMIHMARRDGTWQESDCELIRKWFTDKLKSLENNGQQLRAICRYLKAWRDWQFADKSFQPSSILLMIIACKYYQYYPSRDDLALLSVLEELPNALNSDVYENIEEHESEDFNRMKERERVEASRYADKLYQNFMASLNNSDKTKALTFITNELGDRIPQDKDLIETSRQSVFDTQPLVQSKITPQVP…	403	5.214
WP_085415825.1	MPENYNNLHRIFTARHIGFKFRIHPTDADFKVLNEAKTKVRACLKSKMKEYLESQGIQNIVPKFRVQGSWAYGTCNLPARPDQEMDVDYGIYLPVSAFTSFNSKSESTQAKDYFAQAEKFLEELCQSEEWELDTSKSTCIRIKIKPNAHMDVPLYAVPDNMFDSLVERNTLMLAAEAAKYDSASNRVMLNEWYTQDYQLSSIDFAEDSFESLENKNITTIHMAKRDGSWQSSDCEIIREWFSNKLEMQPDNGKQLRSICRYLKAWRDWIFESGAPSSILLMIIACKHYSYNESRDDLALADVLEKLPETLAKDVYESIKEHELEDFNRMNPEEREYARKRADDLYNNFLSSLLSTDKEEIINYMEGQWGDRIPRDTGLIEISRKEDVFDTTPLVQSIIT…	407	5.141
WP_000535380.1	MGSNLHRTFRARDDGFITQIKPTNDQRDYLNACRQKVRATLKQGMANFIVENGGDPNLVKPKFRLQGSWAYGTCNQPAYPTQEMDVDYGVYLPNSLLAQGRSDKVAKSYYLAVETLLQPLADSEGWKLCKDKNTCCRLILKGNAHMDVPLYIVPDPMFDSLVERNNMILDEAKATIAKDEYVFKGYHYATESFESEAKIIELHYITKIHMALRDGNWKDSDCELIRKWYADFLADQEDNGRQLRYIARYLKAWRDQEYKDGGGPSSILLMIIANQNYQYVKDRDDLALLHVLRHLPKALLGPVKEPSIPEHTDEDFNRIPKEERQEAHDLAKDLLSAVSVAIDIESPKTSIGFLRSQFGKRIPDNESYVVIENANQELPYQATSPAIIEPTRGG	394	6.175
WP_057785290.1	MGSNLHRTFRARDDGFITQIKPTNDQRDYLNACRQKVRATLKQGMANFIVENGGDPNLVKPKFRLQGSWAYGTCNQPAYPTQEMDVDYGVYLPNSLLAQGRSDKVAKSYYLAVETLLQPLADSEGWKLCKDKNTCCRLILKGNAHMDVPLYIVPDPMFDSLVERNNMILDEAKATIAKDEYVFKGYHYATESFESEAKIIELHYITKIHMALRDGNWKDSDCELIRKWYADFLADQEDNGRQLRYIARYLKAWRDQEYKDGGGPSSILLMIIANQNYQYVKDRDDLALLHVLRHLPKALLGPVKEPSIPEHTDEDFNRIPKEERQEAHDLAK	332	6.627
WP_039248846.1	MGSNLHRTFRAKLDGFINEIKPTSEQRDYLNECRQKVRAVLKHGMANFIAENGGDPNTIKPKFRLQGSWAYGTCNQPAYPSQEMDVDYGVYLPNSLLAQGRSDIVAKSYFVVVEALLEPLASREGWTLCKTKNTCCRLILAGNAHMDVPLYIVPDLMFESLVERNNMILDEAKATIAKDEYIFKGYHYSTESFESEAKIIQLDYITKILMALRDGNWKESDCELIRKWYADHLAEQEDNGRQLRYIARYLKAWRDQEYEEGGGPSSILLMIIANQNYQYFEDRDDLALLHVVKKLPEILLGPVKEDSIPEHTDEDFNRIPVDERSEAHDLASELLDVVTAAIEVESAKTSINFLRSKFGKRIPDNESYVIIENTNQELPLQTVSPATIQPTRGG	394	5.198
WP_004681191.1	MTNNIVLNAHRGYRAKEDGFLRTLIPTEDTIKELNECRKKIRACLKTGLRSFIDDYNSEGPNPKFRIQGSWAYGLCNLPAHKGQELDLDYGVYLSAEIFDECTEYSKETLKSYFLKVEDLLKDLAIEQNWTLDTEDNINCIRLLVNSFTHLDVPVYIVPKDMFDSLEEYSELQVGIRKSSVRAGLEDYNLSDSLAMDSDLLYENFKFESRGLLYEEKFKDHIDLENIKRITMAQRDGGYRESDCEQVRQWFLNFLSEQEDNGSQLRFICRYLKAWRDYHWEKGGGPSSILLMVIACQNYKFVESRDDLALLNILHALPNRLKESVFENGIPDHENEDFNRIKPENRLYCSKKATQFLNLIKDGLSTTEKKYCLSYHIDAFGIRYPNNEDYVIASKLPFS…	423	5.257
WP_004755753.1	MTNNIVLNDHRGYRAKEDGFLRTLIPTEDTIKELNECRKKIRACLKTGLRSFIDDYNSEGPNPKFRIQGSWAYGLCNLPAHKGQELDLDYGVYLSAEIFDECTEYSKETLKSYFLKVEDLLKDLAIEQNWTLDTEDNINCIRLLVNSFTHLDVPVYIVPKDMFDSLEEYSELQVGIRKSSVRAGLEDYNLSDSLAMDSDLLYENFKFESRGLLYEEKFKDHIDLENIKRITMAQRDGGYRESDCEQVRQWFLNFLSEQEDNGSQLRFICRYLKAWRDYHWEKGGGPSSILLMVIACQNYKFVESRDDLALLNILHALPNRLKESVFENGIPDHENEDFNRIKPENRLYCSKKATQFLNLIKDGLSTTEKKYCLSYHIDAFGIRYPNNEDYVIASKLPFS…	423	5.211
WP_016140047.1	MTNSTIFNAHRGYRALEDGFLRALIPSQDTIKELNECRKKIRSCLKSGLRDFIEDYNPEGPNPKFRIQGSWAYGLCNLPAHRGQELDLDYGVYLSAEVFNECDEYSKETLKSYFSTVENLLDELASEEGWQLDSTDNMNCIRLLVNSYTHLDVPVYIVPKDMFDSLEEYSELQVGLRKKQIGLEDFNLYDSITMDSASISESFEFESHGLLYEEKFKDHIELENIKRITMAQRDGSFRESDCEQVRQWFLNFIAKQEDEGNQLRFICRYLKAWRDYHWIQGGGPSSILLMVIACQNYEFIEKRDDLTLLNILSILPEALKNPVYESSIPDHENEDFNRIKQEKRQYCSNKATEFLNLINDSLNAKEKKYCLKFHIEAFGHRYPYNEDYIEISKVPTTEQ…	421	5.03
OYU37580.1	MYDFSAEVSKFHRDRVRLSEVQRGDMTRRRDLNCDRIVAGLAEMGKPALVETINQGGNAMKTMTHPPEGNEDSQYDIDMGVVFNADDTLTPRTTKGWVRDAIARNATNLKYAPEAKPKCVRVEYADGYQCDFPVFRRKLNGDRYSYEIAISDEWVASDPLAINAWFHERVRTLSPETEGSYQLRRVTRLVKYFAKVHAFRTGLKFPAGLVATALAVECYVPADGRDDESIYQTLVALSRRSEQLPVSANGVVVSGDRDVDRVRRLADAAKDAVAALAAIGDNSTPAEARKAWKKVFRHSFFDEANTSNGMRAPEVKAAGLAAPALISSAVAAMAQSERAERLQSAVDARQGAGGASQPWAR	361	8.38
WP_027237375.1	MYDFSKRISSFHNQQVRLSNDQRADMKRRRETNLERIEKGLEELEKPAFKETINQGGYAQKTMTQPPESDQESRYDIDLGIVFDQDDAKGPRTTRDWVRQAIARKATNMKNDPVTKKKCVRVVYADGYQCDFPVFRRRWTDAGWRYELSSGDEWVASDPAAMNQWIEREVSWKSPETSGSYQLRRIIRFGKFFSKTHAARLKRSFPGGLVATALFIECYTADDGRDDRSFRETLSSLSQRSKYTPVFANGVQVSDDKDTDRIGRLIDQAKDSVKELDKLDADDITDSDANKVWKTVFRHSFFDGASKNAANSSSAPFETKSALGGAGLAAPFLASKAAAALSDSEKQSRMESAVNARKESGSGGKPWAE	369	8.782
WP_065332067.1	MYDFSKRISSFHNQHVRLSNDQRADMKRRRETNLDRIEKGLEELEKPAFKETINQGGYAQKTMTQPPESDQESRYDIDLGIVFNQDDANGPRTTRDWVRQAIARKATNMKNDPVTKKKCVRVVYADGYQCDFPVFRRRWTDVGWRYELSSGDEWVASDPAAMNQWIEREVSWKSPETSGSYQLRRIIRFGKFFSKTHAARLKRSFPGGLVATALFIECYTADDGRDDRSFRETLRSLSQRSKYTPVFANGVQVSDDKDTDRIGRLIDQAKDSVKELDKLDADDITDSDANKIWKTVFRHSFFDDASKNAANSSSAPLETKSALGGAGLAAPFLASKAAAALSDSEKQSRMESAVNARKESGSGGKPWAE	369	8.792
WP_054538593.1	MYDFSKRISKFHQDQVRLTNGQRADMRRRRETNLERIEKGLEETNKPSLAETINQGGYAQKTMTQPPENDEESRYDIDLGVVFEEDDAAGPRTTRNWVRDAIARKATNLKNEPETKKKCVRVVYADGYQCDFPVFRRKWSEVGWKYELSSGDEWVSSDPAAMNKWIETTVSAKSPETSGSYQLRRIIRLGKFFSKTHSSRLNRKFPGGLVATALFIEAYTSVDGRDDEAFRETLRALSNRSRYSPVYANGIQVSDDKDTDRIGRLIDQAEESVKELDKLDADDATDTDANKVWKSVFRHSFFEEETKEAANSASAPLEKKSALGAAGLAAPFLASQAAAALSDSDKHSRMEAAVSARKESGSGGKPWSK	369	7.431
WP_043139540.1	MYDFSKQVRKFHEDHVRLTSGEQSDMRSRRERNLKRIEDGLEELDKPKVAETINQGGYAQRTMTQPPENDVDSRYDIDLGIVFEQDDAKTPRTTRDWVRQAIARKGSGFKNDPVTKKKCVRVVYSNGYQCDFPVFRRRWTEVGYRYELSSGDEWVASDPAAMNEWIKNKVALSPVTDGSYQLRRIIRYGKFYSKTHAHRLRASFPGGLVATAIFIECYVEVDGRDDEAIRETLRNISLRSKYTPVYANGDQVSDAKDEDRIGRLIDQAKASVEELDKLDGDVGEKEARKAWRKVFVHSFFDEPKEDASSAAKGALETKSALSSGFAAPALASGIAAALSDEARADRLRGAAEARNSEGATSKPWAK	366	8.164
AOA54788.1	MNLSFLKFVKQNVEANEYEKTCLIKKMEKEILNLQKGIEYFNSMNNSSYKLLEEPFVQGSIAMETTVNGLFSKNDIDISLVFDKDEIDKSPVKAKKALLSMLRPFVNQSETHIDCHTNCIRCVYRDGSHVDLAVYRRYKLNLSDADYIYEHGGSKWRFWEPRKIVEWFHLKNEESGGQLRIIVKLLKMFCKSRRHWRMPGGIILTILAVENYRAVDRIDEAFYIVMRNIIERLKRNKEILNPLNQGQSLIRKKEEEVKVENLYKRLFIYVTKLDDLFKESCTCELANTLWGEFFNHPYWDQTQDNKMLAAKY	312	8.554
WP_052501874.1	MFNMNLSFLKFVKQNVEANEYEKTCLIKKMEKEILNLQKGIEYFNSMNNSSYKLLEEPFVQGSISMETTVNGLFSKNDIDISLVFDKDEIDKSPVKAKKALLSMLRPFVNQSETHIDYHTNCIRCVYRDGSHVDLAVYRRYKLNLSDADYIYEHGGSKWRFWEPRKIVEWFHLKNSGGQLRIIVKLLKMFCKSRRHWRMPGGIILTILAVENYRAVDRIDVAFYIVMRNIIERLKRNKEILNPLNQGQSLIRKKEEEVKVENLYKRLFIYVTKLDDLFKESCTCELANTLWGEFFNHPYWDQTQDNKMLAAKY	313	8.942
WP_087961113.1	MFNMNLSFLKFVKQNVEANEYEKTCLIKKMEKEILNLQKGIEYFNSMNNSSYKLLEEPFVQGSIAMETTVNGLFSKNDIDISLVFDKDEIDKSPVKAKKALLSMLRPFVNQSETHIDYHTNCIRCVYRDGSHVDLAVYRRYKLNLSDADYIYEHGGSKWRFWEPRKIVEWFHLKNSGGQLRIIVKLLKMFCKSRRHWRMPGGIILTILAVENYRAVDRIDVAFYIVMRNIIERLKRNKEILNPLNQGQSLIRKKEEEVKVENLYKRLFIYVTKLDDLFKESCTCELANTLWGEFFNHPYWDQTQDNKMLAAKY	313	8.942
WP_051673216.1	MFNMNLSFLKFVKQNVEANEYEKTCLIKKMEKEILNLQKGIEYFNSMNNSSYKLLEEPFVQGSIAMETTVNGLFSKNDIDISLVFDKDEIDKSPVKAKKALLSMLRPFVNQSETHIDCHTNCIRCVYRDGSHVDLAVYRRYKLNLSDADYIYEHGGSKWRFWEPRKIVEWFHLKNEESGGQLRIIVKLLKMFCKSRRHWRMPGGIILTILAVENYRAVDRIDEAFYIVMRNIIERLKRNKEILNPLNQGQSLIRKKEEEVKVENLYKRLFIYVTKLDDLFKESCTCELANTLWGEFFNHPYWDQTQDNKMLAAKY	315	8.554
WP_071582022.1	MFNMNLSFLKFVKQNVDANEYEKTCLIKKIEKEILNLQKGIEYFNSMNKSSYKLLEEPFVQGSIAMETTVNGLFSKNDIDISLVFDKDEIDKSPVKAKKALLSMLRPFVNQSETNIDYHTNCIRCVYRDGSHADLAVYRRYKLNLGDADYIYEHGGSKWRFWEPRKIVEWFHLKNEESGGQLRIIVKLLKMFCKSRRHWRMPGGIILTILAVENYRAVDRIDEAFYIVIRNIIERLKRNKEISNPLNQGQSLIRKKEEEVKVENLYKRLLIYVTKLDDLFKENCTCELANTLWGEFFNHPYWNQTQDNKMLAAKF	315	8.845
SIQ77656.1	MNLSFLKFVKQNVDANEYEITCLIKKMEKEILNLQKGIEYFNSMNNSSYKLLEEPFVQGSIAMETTVNGLFSKNDIDISLVFDKDEIDKSPVKAKKALLSMLRPFVNQSETNIDYHTNCIRCVYRDGSHADLAVYRRYKLNLGDADYIYEHGGSKWRFWEPRKIVEWFHLKNEESGGQLRIIVKLLKMFCKSRKHWRMPGGIILTILAVENYRAVERIDEAFYIVIRNIIERLKRNKEISNPLNQGHSLIRKKEEVVKVENLYKRLFIYVAKLEDLFKENCTCELANTLWGEFFNHPYWNQTQNNKMLAKKI	312	8.942
WP_076457995.1	MFNMNLSFLKFVKQNVDANEYEITCLIKKMEKEILNLQKGIEYFNSMNNSSYKLLEEPFVQGSIAMETTVNGLFSKNDIDISLVFDKDEIDKSPVKAKKALLSMLRPFVNQSETNIDYHTNCIRCVYRDGSHADLAVYRRYKLNLGDADYIYEHGGSKWRFWEPRKIVEWFHLKNEESGGQLRIIVKLLKMFCKSRKHWRMPGGIILTILAVENYRAVERIDEAFYIVIRNIIERLKRNKEISNPLNQGHSLIRKKEEVVKVENLYKRLFIYVAKLEDLFKENCTCELANTLWGEFFNHPYWNQTQNNKMLAKKI	315	8.942
OJV32197.1	MANNQEQFNAFHDTINATKKRRSTLKTNRDALRDRVRKYFKNNHADYIQPNFYWQGSYAMHTILTPIKDENGLGAYDLDDGIYFVGKSEDERKDLEWYHKEVLKAVENHTTRGAEDNAPCVTVLYADGHHIDLPIYFMVDGDEHPRLAHRKDPWMDSDPRELIDWFCEECGEKPMLRRLVRYLKAWCEYINNEKDFKMPTGCIMTMLAAEYYNDNVDSREDIAMRDLLTAMHDALSEDNGFHCWRPTHPYEDLFEYYKKTRKDKFLAELKSFKDDATRAIESKNPHEACIKWQKHFGNRFSCSTAKDEDEDAQTKSFSGTLKTNSRFA	328	6.218
WP_004312163.1	MANNHEQFIAFNDTIKASKSRRDTLKKNRESIRKKIRNYFKNNWPDKIQPQFHWQGSYSMYTLLNPIKDEDGLGAYDLDDGIYFIGSSEDERETVQWYHNQIYEAVKDHTTQGAKDNNPCVTVYFADNHHIDLPAYFMVDGDEHPKMAHKKNPWMDSDPRETTNWFNGKSEHPQLRRIVRYVKAWADYVNNQGKGKMPTGCILTILVEKNFTSNDRDDIALRDVLVKMNNSLSAKDGFHCYRPTFPVGEDLFEHYKTSRKDFFLKELNSFASDADKAVNSSNQKDGCLKWQNHLGERFSCSTAKDEDEDAQKKNLSGTLKTNSRFA	326	7.334
WP_007655415.1	MANNHEQFIAFNKTINSNKRATLKKNRDALRERIKNYFSREYPDEIQPKFHWQGSYAMHTILNPLKDENNLGVYDLDDGVYFIGKSEDERHSVQWYHDRIYEAVDGHTSIKPDDNKPCITVNYGDGHHIDLPIYFMVEGDKHPLLAHKTKSWLDTDPRELLNWFNGRDEHPQLRRIVRYLKAWCEYIRFKKEIKMPTGCSLTMLAVKNFKSNERDDIAMKNILVAIHNSLSSKFECLRPTFPKNEDLFEEYSETRKNNFMQELKSFRGDAERAIESKNPHEACMKWQKHFGDRFSCSTAKDEDEDAQTKSFSGTINTNSRFA	322	7.374
WP_016268104.1	MANNHEQFIAFNKTINSNKRATLKKNRDALRERIKNYFSREYPDEIQPKFHWQGSYAMHTILNPLKDENNLGVYDLDDGVYFIGKSEDERHSVQWYHDRIYEAVDGHTSIKPDDNKPCITVNYGDGHHIDLPIYFMVEGDKHPLLAHKTKSWLDTDPRELLNWFNGRDEHPQLRRIVRYLKAWCEYIRFKKEIKMPTGCSLTMLAVKNFKSNERDDIAMKNILVAIHNSLSSKFECLRPTFPKNEDLFEEYSETRKNNFMQELKSFREDAERAIESKNPHEACMKWQKHLGDRFSCSTAKDEDEDAQTKSFSGTINTNSRFA	322	7.186
WP_008998470.1	MANNHDQFIAFDKAITASSSRRDTLKTNRDALRKKIRKHFKDNWPDKPQPSFYWQGSYAMFTLLSPITDESGLGAYDLDDGIYFIGKEDERETIEWYHQEIFKAVKTHTKQGAKDNKPCVTVYYADGHHIDLPAYFWAEKEDHPQLAHKSSDWTDSDPRELSDWFKGRSEHPQLRRVVRYLKAWADYVDDSTSKKMPTGCALMMLAVEHYKANDRDDIVLRDILVSMHESLSKEDGFHCYRPTFPKNEDLFDGYSATRKKDFLAELKSFKEDAERAVNSKNPHDACLKWQNHFGDRFCCSTAKDEDEDAERQSTSGILTNNNRFA	325	6.429
WP_009229826.1	MANNHEQFMAFHDAIKATSTRRKTLKTNRDALRSKIKKYFKDTHSDYIQPTFYWQGSYAMCTLLNPIKDESGLGAYDLDDGIYFESDDINDRKSIDWYHQEVYKAVKDHTENGADDLDPCVRVQYADGHHIDLAIYFLHTTEDKTMLAHRAEPWHESNPDEMIDWFKDECNNKTKMRELVRFMKAWCEYKRNEGIKMPSGCIMSMLTSKYYQWNDENRYDIAMRDILKNMYDDLSIEDYFHCWRPVSPYEDLFDNYTKGRKVSFLKELKSFKEDAERAIASKNQHDGCVRWQKHFGDRFSCSTAKDIDEDASQQRFSGTINKNSQYA	327	6.253
WP_025065821.1	MANNHEQFVAFQNAIKATSTRRKTLKTNRDALRAKIKKYFKETHRDYIQPTFYWQGSYAMCTLLNPIKDESGLGAYDLDDGIYFESDDINDRKSIDWYHQEVYEAVKDHTENGADDLDPCVRVQYADGHHIDLAIYFLHTTEDKTMLAHRAEPWHESNPDEMIDWFKDECNNKTKMRELVRFMKAWCEYKRNEGIKMPSGCIMSMLTSKYYQWNDENRYDIAMKDILKNMYDDLSIEDHFHCWRPVNPYEDLFDNYTKGRKDSFLKELKSFKEDAERAIASKNQHDGCVRWQKHFGDRFSCSTAKDIDEDTSQQRFSGTINKNSQYA	327	6.142
WP_016271878.1	MANNHEQFKAFHDVIKAISTRRKTLKTNRDALRAKIRKYFKDNHSDYIQPTFYWQGSYAMHTLLNPIKDENGLGAYDLDDGIYFESDNINDRKSINWYHREVYEAVKDHTINGADDINPCVRVQYADGHHIDLAIYFLDTANDKTMLAHRAEPWHESNPDEMIDWFSKECNDKTKLRELVRFMKAWCENKRNEGTKMPSGCIMSMLVSKHYQWNDENRYDVAMRDILKNIYDELSIEGNFHCWRPVAPYEDLFDNYTKSKKDAFLKELKSFKEDAEKAIASKNQHDGCVRWQKHFGDRFSCSTAKDVDEDASQQRFSGTINKNSQYA	327	6.759
WP_073203558.1	MANNHEQFKAFHDSIKATATRRNTLKKNRDALRDKIKKYFKENHSDYIQPTFFWQGSYAMHTLLNPIKDEDGLGAYDLDDGIYFESDDINDRKSIEWYHNEVYEAVKDHTDNGAEDLKPCVRVQYADGHHIDLAIYFLYTEEDKTMLAHKAEPWHESNPDEMIAWFSDECKSKTKFRELVRFMKAWCEYKRSEGVKMPSGCIMSMLTSEYYQWNDENRYDIAMRDILKNMYDDLSKDGHFHCWRPVAPGEDLFDNYTKSRKDTFLKELKSFKEDAEKAIESKNPHDACIRWQAHFGDRFSCSTAKDEDEDASKKEFSGKMRYNSQYA	327	5.907
OFZ01668.1	MSIQQYFTRFHKEIKVETEELREKRDILVEKIRASLKKAGQPLPVALNQGSYIYGVGVKPLGDIEYDIDVGLDFPIQAFDYEAKTVRKWVYDAIADHTKNVEDRGPCIRVRYAAGYHVDLVVYARFKDQDDVENYQLAHKDGSWKPAEPKKLKDYISDARKPFVGTKDSSGSDQLQRLTRYLKRWNDIDIPDDSPDKPFGLATLLLVINKLNTPFLDQNGDSNDLEALIAVACAVKNTYGRVSIRKPTQEFEDVFAKLSDKAMERLKSRFGSLLSDLESARYKSDDDAAKILRRQFGSDFPESLRKFEDSSTDSRVHAIRDMEAAAPAFINPSKPWCRW	339	7.039
WP_044497899.1	MSIQALFETFHKKIKVETDELRDKRDILSAKIKSSINKNGHPTPDIINQGSYIYGVGIKPLNDQEYDIDVGFIFPIHAQNHTPTKVRAWVYDAIKQHTNSVEDRGPCIRVRYAAGFHVDLVIYAKYYNSDNENYQLARNNDTWVPSQPKELKSHIVDARQRFIETRDSTGADQIQRITRYLKRWNDLDIPDDSPNKPSGLATLLLVINSLPAPVMDNNGKSNDLESLILIAQQVTHSLGRIVVKKPTIPYEDLYEKLDDKAMHHLKKRFSSLLSDLEACRKISLTDAVSLLAIQFGSDFPTNFNNSQPEANNTSDLIEDMKKAIPTFKNPAKPWSN	336	7.634
WP_062740929.1	MSIQALFEIFHKKIKVETDELRDKRDILSTKIKSSINKNGHPTPDIINQGSYIYGVGIKPLNDQEYDIDVGFIFPIHAQNHTPTKVRAWVYDAIKQHTNSVEDRGPCIRVRYAAGFHVDLVIYAKYYNSDIENYQLARNNDTWVPSQPKELKSHIVDARQRFIETRDSTGADQIQRITRYLKRWNDLDIPDDSPNKPSGLATLLLVINSLPAPVMDNNGKSNDLEALILIAQQVTHSLGRIVVKKPTIPYEDLYEKLDDKAMHHLKKRFSSLLSDLEACRKISLTDAVSLLAIQFGSDFPTNFNNSQPEANNTSDLIEDMKKAIPTFKNPAKPWSN	336	7.634
WP_058496959.1	MSIQKQLELFHQKIKVDTETLREKRDILINKIKQSLKASGHSTCDTINQGSYIYGVGVIPLGSQEYDIDVGLVFPIRAIDYKPKNVKNWVYEAVKNHTSNVEDRGSCIRVRYTAGYHVDLVVYAQFYDDVNHENYQLARKDGTWNQSDPKTLKKYIENARQNFISTKDRSGADQIQRVTRYFKRWNDLVIAKESPDKPTGLAMLLLVIQYLSAPCINDVGASEDIGALLLIAREISRLSGRIIINKPTPQYEDVFSKLDEQAMIQLKERFRLLQEDLEQISNMSEMNAINVMAKHFGDDFSKIIQPQAKQLTNEELKAADILDMEKAIPSYKNPAKPWAQ	340	7.85
OGR43214.1	MANVQKQFEEFHNKIRVDDYDSLREKRDIVLKRLRKHLKENKRPGFDELLQGSYAMGVGITPIKELEYDMDIGLRFEINYQDYNAAEISKWVYEGVEDHTDKVEQKGPCIRVTYAQGGYHLDLVCYAWEKNSNSGIFKLAHKTKGWKPADPPGLLEFVEKTRKPFDIAKDSATQTDQFRRSVRYLKRWNDEAIPRESDTKPTGLSFILLCAEHLSPTVAASGQSDDLTALRNFALLMANTTGRLVAKKPTPEYEDILAKLPDAEMNALKSRFESLVKILGNAAKETDPIKACELLQTVFGKDFPVPTAEETAARTSAPAIITSSSSA	327	6.809
OGS40026.1	MQKQFEEYHDKIRIDFDMSQPLRDKRDIIVKRIKKYLADKELPSFEKLDQGSYAYGTGIKPIAKLQYDIDVALRFEISSTKYSAVTVRGWVHDAVQGHTEDVDDRGPCTRVTYAEKDYHVDLVSYAWQKSNGTETFQLAHKTTGWRPANPPEILAYVAGIRKPFLNITDDAATKTDQFRRAVRSLKRWNDEAIPTESDDKSTGLAFVLLCAQHLKVTLSADGKPDDLRALLNVASAAAQTVGRIVLKKPTPEYDDVMAKLSNKAMDELKSRFAELAKVLEKAGKEPDPVVACKLLRKVFGEDFPVPVAEETAKKTAAPAIITSSSSA	327	8.158
OGS07719.1	MAYIQNYLEQFHEKIRMDYELNSILAEKRDIILNRIRDYLKDKGKPSFQEMLQGSYIMKTGVKPIENLGYDIDVALRLSINENDYTASEVRGWIYDAVKDHTEKVVSKGPCIRVIYKDGYHVDLVTYAVHENIFKETVFKLAHKQNGWKDANPQGLLDYVDNIMTQFKDTEDSATKTNQFRRLVRYIRRWDDESLPIESGAKPSGLAYILLVNNLLNSKVINDNKSDDLSALIQICNGAGLISGRISIKKPTPEYEDVFGKINNDDMDGLKNRLKALAVILEQVDAESDEIKACQLMKKHFGRDFPIPEAKKSNSFETIGSFLRNSLEKTKSIFAVSHRKQPKWSVNIEGRANITASYICKGFRPQQFQSDGDPLPKKCSLQFKADTNVSWPYEVYWQV…	463	7.422
AIB46225.1	MANIQKYFEQFNERIRTGYKYNFELKEKRDTLISNLEDHLHLDFDHFNQGSYGMGTGVKPEDGDFDIDVGIILKESDNNVFNCPYDIKNKVYIALQHQNRTVKIKRPCVTVQYTSGEKDKYHVDFAIYKEDKSGRIHFARGKSPNDEELRWELAEPKDLVNKIKNKFTNDAEKAQYKRCIRALKRWRSNRLNHKNLPSIAITVAAYYDFEPSFYNNEKDNPNDVEALVKFLGKLDYAIFRKNILLPTPPYSNLLGNLTDAQANDLRAKLRKLKDDLEETRNENKRVEDACKKMRKHFGQDFPIPENTNLPTEEFIEDKFSLSKEMKPLNLSLKVSNYSPLIYSVISRFDRSLKLIPKGRELVFRVENVEDFIGCDFYWKVLNVGEEADRRGIRGQIEKG…	435	8.085
WP_051614238.1	MANIQKYFEQFNERIRTGYKYNFELKEKRDTLISNLEDHLHLDFDHFNQGSYGMGTGVKPEDGDFDIDVGIILKESDNNVFNCPYDIKNKVYIALQHQNRTVKIKRPCVTVQYTSGEKDKYHVDFAIYKEDKSGRIHFARGKSPNDEELRWELAEPKDLVNKIKNKFTNDAEKAQYKRCIRALKRWRSNRLNHKNLPSIAITVAAYYDFEPSFYNNEKDNPNDVEALVKFLGKLDYAIFRKNILLPTPPYSNLLGNLTDAQANDLRAKLRKLKDDLEETRNENKRVEDACKKMRKHFGQDFPIPENTNLPTEEFIEDKFSLSKEMKPLNLSLKVSNYSPLIYSVISRFDRSLKLIPKGRELVFRVENVEDFIGCDFYWKVLNVGEEADRRGIRGQIEKG…	435	8.085
WP_077497804.1	MANIQQYFEKFNETIRTGYKYNEELKEKRDKLLENLKNNLNLTFSYFNQGSYGMETGVKPIDGDFDIDVGLIFKESDAETLDCPFQLKNKVYQELIHTNRTVRIKRPCVTVQYVEDGEDKYHVDFAIYKENQFGELFFARGKSLDDKELNWESASPKELVNLIKEKFPEGQERKQYKRCIRALKRWKSYKLNHKNLPSIAITVAAYQYFEPKFYDDNKDLPNDVEALITFLDNLDNCLRDKYLALPTKPNSNLLENLTDKQSQELRAKLRKLRDDLDDSQDEKSSPRDACKKMKKHFGQDFPVPEGTNLSTEQFIEEIFALSKELRPLSLSMKISNYDSLICSVLSRFDRDLKLIPKGRTLTFKVGNTSDFIGCDFYWKVMNIGEEAEKRGIRGQIVKG…	435	6.409
WP_071660284.1	MEKNIDKWLSKLYEDIKLGYKDGSDIKSKRTQLLGEVKEKLKGSEYNLVDSFDQGSYALRLGTKPIGSESYDIDVALVFDNIPENEECKKVKKEIFNILNKVHMRQVYYKTPCVTVEYNDGYHIDFAIYKKDSYEDLYLAYGKESSNNQEWKQMDPEGLISHIKEQSNNNELFRQITRLIKYWKKKNYQNLSGEPASIGITLMLVDYFKCFPSSSSNVIEKLLLALKYLKNQNFESYNLPVENYSKIFYKMTTKQADDFKNKLGDFIEALECAIEEDDIKILQKCFGRKDIDVKTESVKPYVTSGLNA	308	6.423
WP_008826691.1	MYTKEINSFIDIITIGNLKSVDLRKSRDAIKGLIIGKFYKDYKIDFKGQGSYDMSTLINPIRGKKYDLDMGVYITIDNSNPYDFYSPQTVKNKLKEVVDEHTGPKTKIKKSCVRVDYSSKDYYIDLPVYLKIGNVNYLARGNDEWMESYPSENTDWFREQVKEKGEELRRIIKLFKAWKDKQSIKFSGLAITILCSQLYVNQGDIFSSFQYVATRLFDTLNFNFICRKPYKPYNDVIEELTSNQRDVFSSRLQSLILKLSKIEETESVDIVNSKFQSLFGDRFPKVNKLDSSKIITNPKRAIVKNKNETA	310	9.202
ACU89417.1	MTTINTHAELFAFYGGEVKLPEDKRKEMKERRKTNRNRLKNGLIKNMMPTPTHHLIQGSYAMYTMVQRPDDDYDIDDGACFSRDDLKGAQGADKTALAARQMVRDAIDDGSFKKKPECLPKCVRVHYAAGYHVDIPVYREWTDDDGTEHRELAAADWIESNPQIITNWFKKVVPEKSPEDNQPYQMRRLVCLLKAWSSSRASWNLPSGLIFSVLVDELYVPRRDRDDNAFHALLKALKCRLDRGDKTAQHPAPDLDEDFASGREAKMDNLQAKLNEWLPKLEILDDPDCTKNQALDAWNKFFNTHYFDQYIEDEEEDNPENRNCFVATGGIPKKAVDKGGDTTFG	345	5.772
WP_015773511.1	MTTINTHAELFAFYGGEVKLPEDKRKEMKERRKTNRNRLKNGLIKNMMPTPTHHLIQGSYAMYTMVQRPDDDYDIDDGACFSRDDLKGAQGADKTALAARQMVRDAIDDGSFKKKPECLPKCVRVHYAAGYHVDIPVYREWTDDDGTEHRELAAADWIESNPQIITNWFKKVVPEKSPEDNQPYQMRRLVCLLKAWSSSRASWNLPSGLIFSVLVDELYVPRRDRDDNAFHALLKALKCRLDRGDKTAQHPAPDLDEDFASGREAKMDNLQAKLNEWLPKLEILDDPDCTKNQALDAWNKFFNTHYFDQYIEDEEEDNPENRNCFVATGGIPKKAVDKGGDTTFG	345	5.772
WP_092192943.1	MTTVNTHAELFAFYGSEVKLPEDNRKEMKERRKTNRKRLNNGLIKNKMPTPTHHLIQGSYAMYTMVQRPNDDYDIDDGACFSRDELKGAQGADKTALAARQMVRDAIDDDSYRFKKKPECLPKCVRVHYATGYHVDIPVYREWTDDDGTEHHELAAADWIESDPQIITNWFKKVVPEKSPEDNQPYQMRRLVCLLKAWASSRESWNLPSGLIFSVLVDELYVPQRDRDDIAFHALLKTIKARLDRGDKTAQHPDPETDENFASGREAKMDSLQAKLDEWLPKLEILDDPDCTKKQALDAWNKFFNTHYFDQYIEDEDNPENRNCFVAMGGIPKKAVDKGGDTTFG	345	5.76
ADM08205.1	MCFSAIARSVAIFLASSNMIDCHKHVVAYHNDEITLPEAERGEMRNRRNANRNRIKTRLKANEKPAPAFFASQGSYADKTMVQYPDKDYDIDDGVYFRKEDLLGPNGGEMTALLARKMVFDAINDGSFKTPPELHTNCIRVLYAAGYNVDVPVYRIVTETDIFGNETAYVELAGADWIRSDARDVSTWFDDVNQSRSPDTENGRQFRRIVRDIKKLTNSRKSWRKRILSGYGVTILAAECYVPFAGRDDYSLHATLRAMHNRLKFSLALQSPVEPYDHVADHDDARSKYFRARLDDLESCLDDIAAAETEDEALDAWSDLYGDDYFSDRKAKAQTEALETKSADGSLLGLGLAAAGIAAGAAALSAARAKPSWEPSQAVSKGGGRTNA	388	6.072
WP_013299179.1	MCFSAIARSVAIFLASSNMIDCHKHVVAYHNDEITLPEAERGEMRNRRNANRNRIKTRLKANEKPAPAFFASQGSYADKTMVQYPDKDYDIDDGVYFRKEDLLGPNGGEMTALLARKMVFDAINDGSFKTPPELHTNCIRVLYAAGYNVDVPVYRIVTETDIFGNETAYVELAGADWIRSDARDVSTWFDDVNQSRSPDTENGRQFRRIVRDIKKLTNSRKSWRKRILSGYGVTILAAECYVPFAGRDDYSLHATLRAMHNRLKFSLALQSPVEPYDHVADHDDARSKYFRARLDDLESCLDDIAAAETEDEALDAWSDLYGDDYFSDRKAKAQTEALETKSADGSLLGLGLAAAGIAAGAAALSAARAKPSWEPSQAVSKGGGRTNA	388	6.072
PCJ61181.1	MYNCHKDILAYHNDKVMLSKVEQDEMRDRRDTNRQRLRDGLKRDGEPALSGFQSQGSYAHRTMVQHPEKDYDIDDGAYFWKKDLKGPNGGDKSARDAKEMVHKALHDDRFKKPPEVRTNCVRVYYNAGYHLDVPVYRKVKTKNISGEEEIYYEIASSDWKKADPVEVTHWFNRENECQSPDTTNGRQLRRQTRLNKALARSRESWRPRIATGFMITTLIVNECYRPNAKREDRSLYDTMVAMQGHLKWNLEIEHPTVQDEKLTKGSNDACTRLLREKLDWLIDELQVLFESDCTREKALKAWDKVFNTDFFSTRLKDAEDKEKSTHDGAATADFSAGLTTAILTNRSEAREPDRPVEKQGGGRYA	365	7.993
CCD32131.1	MFNCAKDVRAYHDQDVTLPKTEQDAMHDRRNSNRTRLRNGLSAAGKPAPLEFVKQGSYAMKTMVRDPDNDYDIDDGVYFRKGDLVGERGAEMTSLQARQMVRDAVDDGKFKRAPEVRPNCVRVFYEKGYHIDLPVYRRVTTSTVFGEEYHYELAASSGWKRSDARDVSDWYEDGRAKSSDGVQFRRINRDLKKYARSRYSWRSGILSGFGITVLNTECFRVNEREDRALYDTMVAIRDRLNWDLQIAHPVTPGDYITSGPDDAKARCFREKLTEAIDMLQPLFEADCTREKALKCWDKVFATTFFGERLEEEQRASVAAPAIIGSAALLSATAAASSAVSSAGGGRHA	348	7.72
WP_012227094.1	MFDCAVDVRAYHDQDVTLPKSEQDAMRDRRDSNRRRLRNGLDKAGKPKPIEFVKQGSYAMKTMCRDPDNDYDIDDGVYFHKKDLVGDRGAEMTSLQARWMVRDAVDDGKFKRAPEVRSNCVRVFYEKGYHVDLPVYRRVVTDTVFGEEVHHELAASSGWKRSDARDVSDWYEDQRAASADGIQLRRINRDLKKYARSRYSWRGSILSGFGISVLTTEKFRANDREDRALYDTMVAIRDRLNWNLVVAHPVTPGDTITSGSDDAKARCFREKLTEAIDTLKPLFDADCTREKALNCWDKVFATTFFGERLEEEQRASVAAPAIIGSAALLSATAAAASAVSSAGGGRHA	348	7.737
WP_050746984.1	MFDCSKDVRAYHDQDVTLPKSEQDAMRDRRNSNRTRLRNGLDKAGKPKPIEFVKQGSYAMKTMCRDPDNDYDIDDGVYFHKKDLVGDRGAEMTSLQARWMVRDAVDDGKFKRAPEVRSNCARVFYEKGYHVDLPVYRRVVTDTVFGEEVHYELAASSGWKRSDARDVSDWYEDQRTASANGIQLRRVNRDLKKYARSRYSWRGSILSGFGISVLTTEKFRANDREDRALYDTMVAIRDRLNWDLVVAHPVTPGDTITSGSDDAKARCFREKLTEAINTLEPLFDPDCTRETALNCWDKVFATTFFSERLEEEQRASVFAPAIIGSAALLSATAAAASAVSSAGGGRHA	348	7.402
WP_017504352.1	MFDCSKDVRAYHDQDVTLPKTEQDAMRDRRDSNRKRLRDGLAKAGKPKPIEFVKQGSYAMKTMCRDPDNDYDIDDGVYFHKADLVGDRGAEMTTLQARQMVRDAVDDGRFKRAPEVRSNCVRVFYEKGYHVDLPVYRRVVTETAFGEEVHYELAASSGWKRSDARDVSDWYEDERAASSDGVQLRRVNRDLKKFARSRYSWRGSILSGFGISVLTTEKFRANTSEDRALYDTMVAIRDRLDWNLQVAHPVTPGDYITSGPDDAKARCFREKLTEAIDTLAPLFDADCTREKALKCWDKVFATTFFSERLEEEQRASVAAPAIISAAALLSATAGAAQAVSSAGGGRHA	348	7.081
WP_087138726.1	MFDCSKDVRAYHDQDVTLPKTEQDAMRDRRNSNRTRLRDGLAKAGKPKPIEFVKQGSYAMKTMCRDPDNDYDIDDGVYFHKDDLAGDRGAEMTSLQARQMVRDAVDDGRFKRAPEVCSNCVRVFYEKGYHVDLPVYRRVVTETVFGDEVHYELAASSGWKRSDARDVSDWYEDERASSADGVQLRRINRDLKKFARSRYSWRGSILSGFGISVLTTEKFRAADREDRAFYDTMVAIRDRLSWNLQLAHPVTPGDYITSGPDDAKARCFREKLTEAIDTLAPLFDADCTREKALKCWDKVFATTFFSERLEEEQRASAAAPAIISAAALLNATATAAQAVSSAGGGRHA	348	6.803
WP_066716857.1	MYDCAKDVRAYDDQEVTLPKSEQDAMRDRRDANRTRLRNGLANANKPAPLEFIKQGSYAMKTMVRDPDNDYDIDDGVYFRKEDLVGERGAEMTSLQARQMVRNAVDDGKFKRAPEVRSNCVRVIYEKGYHVDLPVYRRVVTSTAFGDEVHYELAASSGWKRSDARDVSDWYEDERAKSADGVQLRRINRDLKKYARSRYSWRGGILSGFGITVLTTERFRVNNREDRALYDTMVAIRDRLNWDLQVVHPVTPGDYITSGSDDAGARCFRDKLTEAIDTLQPLFETDCTRERALKCWDKMFATTFFSERLEEEKRAAVAAPAIIGSAALLGATAAAAAAVSSAGGGRHA	348	7.34
WP_092158413.1	MYDCAKDVRAYHDQEVTLPKTEQDAMRDRRDANRTRLRNGLANAGKPAPFEFVKQGSYAMKTMVRDPDNDYDIDDGVYFRKEDLVGERGAEMTSLQARQMVRDALDDGKFKRAPEVRSNCVRVFYEKGYHVDLPVYRRVVTSTAFGEEVHYELAASSGWKRSDARDVSDWYEDERTKSADGVQLRRINRDLKKYARSRYSWRGGILSGFGITVLTTERFRVNDREDQALYDTMVAIRDRLSWDLQIAHPVTPGDYITSGSDDARARCFRDKLTEAIDTLQPLFETGCTRERALKCWDKVFATTFFSERLEEEKRAAVAAPAIISSAALLGATTAAAAAVSSAGGGRHA	348	7.387
WP_073068826.1	MFDCAKDIRAYHDQDVTLPKTEQDAMRDRRNSNRSRLRNGLAAAGKPAPLEFVKQGSYAMKTMVRDPDNDYDIDDGVYFRKEELVGERGAEMTSLQARQMVRDAVDDGKFKRAPEVRRNCVRVFYEKGYHVDLPVYRRVVTSTVFGDEIHYELAASSGWKRSDARDVSDWYEDERARSADGVQLRRINRDLKKYARSRYSWRGGILSGFGISVLLTERYRQNEREDRALYDTMVAIRDRLNWNLQVAHPVTPGDYITSGDDDARARSFRDKLTEAIDTLQPLFEVDCTRERALKCWDKVFATTFFSERLEEERRAAVAAPAIISSAALLGSTAAAAAAVSSAGGGRHA	348	8.12
WP_024920901.1	MFDCSKDVRAYHDQEVNLPKNEQDAMRDRRNANRTRLRNGLADACKPAPLEFVKQGSYAMKTMTRDPDNDYDIDDGVYFRKEDLVGDRGAEMTALQARQMVRDAVDDGKFKKPPEVRSNCVRVYYEKGYHVDLPVYRRVTTSTVFGDVVHYELAASIGWKRSDARDVSDWYEDERAKSADGIQLRRINRDLKKYARSRDSWRSGILSGFGISILTVERFRHDEREDRALYDTMVAIKGRLNWDLQVKHPVTPGDYITNGSDDARARCFRDKLIEAIDDLQPLFDADCTRERALKCWDKVFATTFFSERLEEEKRAAVAAPAIITSGALLSQTAAAAAAVSSAGGGRHA	348	7.402
OYX62914.1	MFDCSKDVRAYHDQDVTLPKSEQDAMRDRRDSNRTRLRNGLEKAGKPNPIEFVKQGSYAMKTMCRDPDNDYDIDDGVYFEKDDLVGDRGAEMTSLQVRQMVRDAVDDGKFKRAPEVRSNCVRIFYEKGYHVDLPVYRRVVTTTTFSEDVHYELAASSGWKRSDARDVSDWYEDERTASADGIQLRRINRDLKKYARSRYSWRSAILSGFGISVLITERFRVSDREDQALYDTMVAIRDRLDCNLVVAHPVTLGDTITNGSDDAKARCFREKLTEAIDALDPLFDPNCTREKALKCWDKVFATTFFSERLEEEQRASVAAPAIIGSAALLGATSAAASAINSAGGGRHA	348	6.039
WP_078601176.1	MFDCSKDVRAYHDQDVTLPKAEQDAMRDRRDSNRKRLQNGLEKAGKPKPTEFFKQGSYAMKTMCRDPDNDYDIDDGVYFHKEDLVGDRGAEMTSLQARWMVRDAVDDGKFKRAPEVRSNCVRIFYEKGYHVDLPVYRRVVTETIFGEDVHFELAASSGWKRSDARDVSGWYEDQRAASIDGIQLRRINRYLKKYARSRFSWRGSILSGFGISALTTEKFRANAREDQALYDTIVAIRDRLDWDLEIAHPVTPGDYITSGSDDSKSRYFREKLTSAIETLEPLFDDDCTREKALKCWDKVFATTFFSERLEEERRASVAPGAAIGSGALMSATAAAADAVSSAGGGRHA	348	6.581
WP_038595153.1	MFDCSKDVRAYHDQDVTLPQTEQDKMRNRRDANRTRLRNGLQKADKPSPLEFVKQGSYAMKTMVRDPDNDYDIDDGVYFAEEDLVGERGAEMTSHQARSMVRDAVDDGKFKRAPEVRSNCVRIFYEAGYHVDLPVYRRVTTSTIFGDVYHYELAASSGWKRSDARDVSAWYETERSNSSDGRQLRRINRDLKKFARSRFSWRSSILSGFGITVLLTERYQYSSREDKAFYDTMVSIRNRLDWNLQIAHPVTPDSYITNGNNDARARFFRDKLNDAIDMLAPLFDADCTREKALKCWDKVFATAFFSERLEEEKRASAFAPAIIGSAALLGQAGAAAAAVSSAGGGRHA	348	8.12
WP_065700760.1	MFDCSKDVRAYHDQDVTLPQTEQDKMRNRRDANRARLRNGLQKADKPSPLEFVKQGSYAMKTMVRDPDNDYDIDDGVYFAKEDLVGERGAEMTSHQARSMVRDAVDDGKFKRAPEVRSNCVRIFYEAGYHVDLPVYRRVTTSTVFGDVYHYELAASSGWKRSDARDVSAWYETERSNSSDGRQLRRINRDLKKFARSRLSWRSSILSGFGITILLTERYQYSTREDKAFYDTMVSIRNRLDWNLQIAHPVTPDSYITNGNDDARARFFRDKLNDAIDMLAPLFDADCTREKALKCWDKVFATTFFSERLEEEKRADAFAPAIIGSAALLGQAGAAAAAVSSAGGGRHA	348	8.116
WP_071208257.1	MFDCSKDVRAYHDQDVTLPQTEQDKMRNRRDANRKRLRNGLQKADKPSPLEFVKQGSYAMKTMVRDPDNDYDIDDGVYFAKEDLVGERGAEMTSHQARSMVRDAVDDGKFKRAPEVRSNCVRIFYEAGYHVDLPVYRRVTTSTVFGDVYHYELAASSGWKRSDARDVSAWYETERSNSSDGRQLRRINRDLKKFARSRFSWRSPILSGFGITVLLTERYQYSTREDKSFYDTIVSIRNRLAWNLRIAHPVTPDSYITNGNDDARARFFRDKLTDAIDMLAPLFDADCTREKALKCWDKVFATTFFSERLEEEKRANAFAPAIIGSAALLGQAGAAAAAVSSTGGGRHA	348	8.876
WP_081159739.1	MFDCSKDVRAYHDQDVTLPQTEQDKMRNRRDANRTRLRNGLQKADKPGPLEFVKQGSYAMKTMVRDPDNDYDIDDGVYFAKEELVGERGAEMTSLQARSMVRDAVDDGKFKRAPEVRSNCVRIFYEAGYHVDLPVYRRVTTSTIFGDVYHYELAASSGWKRSDARDVSAWYEAERSNSSDGRQLRRINRDLKKFARSRFSWRSSILSGFGITVVLTERYQYSTREDKSLYDTMVSIRNRLNWNLEIAHPVTPESYITNGNDDARARFFRDKLTDAIDMLAPLFDTDCTREKALKCWDKVFATTFFSERLEEEKRANAFAPAIIGSAALLGQAAAAAAAVSSAGGGRHA	348	8.354
WP_064322921.1	MFDCSKDVRAYHDQDVTLPQTEQDKMRNRRDANRTRLRNGLQKADRPSPLEFVKQGSYAMKTMVRDSDNDYDIDDGVYFAKEDLVGDRGAEMTSLQARSMVRDAVDDGKFKRAPEVRSNCVRIFYEAGYHVDLPVYRRVTTSSIFGDVYHYELAASSGWKRSDARDVSAWYERERSNSSDGRQLRRINRDLKKFARSRFSWRSSILSGFGITVLLTERYQYSSREDKALYDTMVSIRNRLNWNLQIAHPVTPDSYITNGNDDARARCFRDKLSDAIDMLAPLFDADCTREKALKCWDKVFATTFFSERLEEEKRAGAFAPAIIGSATLLGQAAAAAAAVSSSGGGRHA	348	8.641
WP_088200844.1	MFDCSKDVRTYHDQDVTLPQTEQNKMRNRRDANRTRLRNGLQKAGKPGPLEFVKQGSYAMKTMVRDPDNDYDIDDGVYFAKEDLVGERGAEMTSLQARWMVRDAVDDGRFKQAPEVRSNCVRIFYEAGYHVDLPVYRRVKTSSIFSDDVYHYELAASSGWKRSDARDVSAWYKDERSKSSDGRQLRRINRDLKKFAGSRFSWRSSSLSGFGITVVLTESYQYSTREDKALYDTMVSIRNRLDRNLQIAHPVTPDSYITNGNDDARARFFRDKLTDAIDMLAPLFDSDCTREKALKYWDKVFATTFFSERLEEEKRANAVAPAIIGSAILLGQAAVAAAAVNSAGGGRHA	349	8.81
OHC97456.1	MYDCDNDVCAYHKDKVTLPKTDQDAMRARRDANRKRLREGLKKAEKPSPSEFVKQGSYAMKTMLRDDDNDYDIDDGVYFWKEDLVTSGGGEMTSLQARNMVRDAVDDGSFKTDPEVRGNCVRIYYEKGYHVDVPVYRKYENEDGKLVNELASSSGWKRSDARDVTGWFDDQRSACSDGTQLRRLVRLIKKFAKSRSSWKGSILSGFGITVLVIECQRIDGREDKALYDTMKAVRDRLSWNLVVDHPVTPGDTITSGEEDAKARFLRDKLTQALDWMAPLFEWDCTRDKALGCWDKVYNTTYFSERGEEEARAAASYAAPLASTAALVGLESRSSAAVLSSGTRHA	345	6.326
WP_037569610.1	MYDCDKDVCAYHKDEVTLPKTDQDSMRSRRDANRKRLRDGLSKANDPAPSEFVKQGSYAMKTMLRDAANDYDIDDGVYFWKEDLVGDRGAEKTSIQARWMVRDAIDDGSFKTAPEVRSNCVRVFYEKGYHVDVPVYRKSEDDDGNMVHELASSSGWKRSDARDVTQWFEDERSNSTNGTQLRRLVRLIKKYAKSRSSWKGGILSGFGITVLVTECQRIDSREDQALYDTMKAIRDRLNWNLVVKHPVTPNDTITSGDNDAKARMLRDKLTQALDWLAPLFEWDCTREKALGCWDKVFNTTYFSERGEEEARAAASYAAPIATSAALIGLESRTSASVLTSGGGRHA	346	6.715
WP_066709249.1	MYDCDKDVCAYHKDEVTLPKTDQDSMRSRRDANRKRLRDGLSKANDPAPSEFVKQGSYAMKTMLRDAANDYDIDDGVYFWKEDLVGDRGAEKTSIQARWMVRDAIDDGSFKTAPEVRSNCVRVFYEKGYHVDVPVYRKSEDDDGNMVHELASSSGWKRSDARDVTQWFEDERSNSTNGTQLRRLVRLIKKYAKSRSSWKGGILSGFGITVIVTECQRIDSREDQALYDTMKAIRDRLNWNLVVKHPVTPNDTITSGDNDAKARMLRDKLTQALDWLAPLFEWDCTREKALGCWDKVFNTTYFSERGEEEARAAASYAAPIATSAALIGLESRTSASVLTSGGGRHA	346	6.715
WP_056430357.1	MFDCSKDVRAFHDKQVVLSQAEQTAMRDRRDANRRRLRKGLADNGNPAPIEFVKQGSYAMKTMLQHPQNDYDIDDGVYFRKDDLVGSRGAAMSALDARWMVRDALDDGSFNDAPEVRPNCVRVFYAAGFHVDVPVYRRVDTNGSYSYELASGAGWRRSDARDVTAWFDRELNASGQTYLLRRLVRHVKKFARSRSSWSGRILSGFGITVLVVENRHLDVARDDRAVHETMRAIKQRLDWNLVVSHPVTPGDTITSGDSDGKASFLRSKLDEALGWMEPLFEADCTREKALSCWDKVYNTDFFSARYKEERAAAFACRVGIGSAALMALEAPTAAAVVGAGGGRHA	345	8.515
WP_007602833.1	MYDCSDDVLAYHDDEVTLPGAERTAMRKRRDANRERLTKGLSEAKKPAPLQFKSQGSYAMRTMTQHPDNDYDIDDGVYFAKEDLVGERGAEMIALQARQMVRDAVDDGGFKTPPEVRNNCVRVYYKAGYHVDLPVYRRVTAKDAFGNESHFYELASTDWKRSDARDVTAWFDKENDAQSPDTENGRQLRRVVREIKKYARSRSSWKAQILSGFGITKLVTECFHGVADREDKALHDTMKAIRDRLKWNLVVQHPVTPGDTITKGNEDPKAKFLREKLDEALANLAPLFDSDCDSQKALKCWDKVYATEFFSDCYKPVSKASSSVAAPALAGLFSGREPEAAVRKDGGGRYA	351	7.427
WP_092686309.1	MFNCHDDVLAHHDEKVTLPQSERTTMRDRRNANRDRLKKGLKEKKKPTPLEFKSQGSYAMKTMVQHPEKDYDIDDGVYFAKEDLLGERGAEMTALQARQMVRNALDDGSFKTPPEVRNNCVRVYYEAGYHVDVPVYRRVTTKDVFGTETYHYELASTDWKRSDARDVTEWFDKENTRQSPDRENGRQLRRVTRHIKKYARSRDSWSGQILSGFGITKLVTECFRSDADREDKSLHDTMKAIRDRLNINLVVQHPVTPNETITKGNDDANARFLREKLTEAVDNLAPLFEADCTRKKALGCWDKVFATNFFTDRLEKAAKAAAEASVAAPSIISAGLLSSAAAASQNAVRKEGGGRYA	357	8.738
WP_092878607.1	MYDCHKDVLAHHDKKVTLPQSERTEMRDRRNANRDRLKRGLKDKGKPAPREFKSQGSYAMKTMLQHPDNHYDIDDGVYFDKEALVGERGAEMTALQARQMVRDAIDDGGFKTPPEVHKNCVRVIYAAGYHVDLPVYRRVTTKDAFGNETYHHELASSDWKRSDARDVTEWFEKENNAQSPDTENGRQLRRITRHIKKHSRSRDSWGSQILSGFGITKLVTECFRGNAEREDAALHDTMKAIRDRLNGNLVVKHPVTPNETITKGDDDAAARFLRDRLTEAVDNLAPLFEADCTRKQALNCWDKVFNTSFFSDRLEASTKAAATVAAPSILTAGLVASAGAAARSAVRKEGGGRYA	355	8.777
WP_058327806.1	MYNCANDILAYHDDEVTLPQAERTNMRGRRDANRERLKKGLKDKDKPAPREFASQGSYAMKTMTQHPAKDYDIDDGAYFEKAVLIGERGAEMTALQARQMVRDALDDGSFKTPPEVRKNCVRVYYLAGYCVDVPVYRRVATKDIFGNESYHHELASSDWKRSDARDVSKWFEAENTKQSPDTVNGRQLRRVVREIKKYARSRESWSGQILSGFGITKLVTECFRGDMWREDRALYETMKAIRDRLNWNLVVAHPVTPDQPITKGTDDPRARFLRARLTEAIDTLAPLFEHDCTRTKALKCWDKVYATSFFSDRDASKPEKKSALLKVASVAPPAGIFTFPNAPRADDKPRGFG	353	9.081
WP_067219130.1	MYDCADDVLAYHDEKVTLPQSERTAMRERRDANRERLKKGLRDQDKPAPREFKSQGSYAMKTMVQHPQKDYDIDDGVYFDKEVLVGARGAEMTALQARQMVRDAIDDGSFKTPPEVRKNCVRVYYAAGYHVDVPVYRRVTTKDVFGNETHHYELASSEWKRSDARDVTAWFDEENAAQSPDTGNGRQLRRLVREIKKYARSRGSWGSQILSGFGITKLVTECFRRNADREDKALYDTMKAMRDRLKLNLVVEHPVTPGETITKGTDDPKARFLRDKLTEAIDNLAPLFEPDCTREKALKCWDKVFNTTFFSDRLEKASELETKSATGASTILTSGLLSSAAAVAQTAVRKEGGGRYA	357	8.429
WP_056692243.1	MYDCSNDILAYHDERVTLPDPERTEMRNRRDSNRDKAWRGLEREGDPTPIEFRSQGSYAMRTMVQHPSKDYDIDDGVYFWKEDLVDEKGRELSARQVKEMVRDAVDDGNLSTPPEVRRNCVRVQYAKGYHVDIPCYRRVTTKDWLGNESHHHELAGPTWKRSDARDVTGWFKSENEAQSPDTSNGRQLRRVTREIKMFARSRAGWSGKILSGFGITKLVTETYRAHATREDVALYDTMRAMRDRLEVNLVVDHPVTPAETITTQGPDGSGDPKAAYLRDRLSEALDDLASLNEADCTRERALATWDRAFATTFFGARKEPAKVAAGVATPSVLSSGFWADREAAAASAVRKEGGGRHA	358	6.816
WP_065702048.1	MYNCAEDVLAHHDEEVTLLQADRDTMRERRNANRDRLKKGLAAKGKPAPREFKSQGSYAMKTMVQHPEKDYDIDDGVYFDKEVLVGDRGAEMTALQARQMVRDAVDDGSFKTPPEVRKNCVRIYYTAGYHVDMPVYRRVTTKDIFDNETYHYELASSSWKRSDARDVTAWFENENTAQSPDTKNGRQLRRITRQIKKFARSRGSWSGQIISGFGITKLVTERFRANSDREDQALYDTMKAIRDRLNYDLVVAHPVTPNETITNGDEDPKSRFLRDKLTEAINNLAPLFESDCTREKALKCWDKVFNTDFFIGREKADAGLEAKSALAAPAVLAADMVASAAAAAESAVRKEGGGRYA	357	7.805
WP_040099759.1	MKDCSKDVLAYHDDKVTLPQAERTNMRDRRDANRERLRKRLKERENPSPQEFVKQGSYAMLTMVQDAANDYDIDDGVYFTQASLKGSKGGDKPAMEARQMVCDALADSRFNKAPEVKRNCVRVFYNDGYHVDMPVYRIRTSDGDYELASGSDWKHSRAADVEEWFNQANQTKSPDENNGRQFRRIVRLLKKFAKSRNSWKSQTASGFSITILAEEQYVSNKDREDAALRDTMNKIYNRLLWNLEVSHPVTPGAKVTKGPDDTKMRVFRDKLKEALDNLAVLDDADCTREKALKAWDKVFNTDYFMSRYKGEEKVKDSENSAFLSSLIATKSEPVAVQKNGGGRFA	345	8.782
WP_096461974.1	MYDNSKDVLAYHDEKVTLPQDERTVMRKRRDANRERLKTRLKDAAKPTPHEFIKQGSYAMLTMVQDPDKDYDIDDGIYFTQASLKKDDGTDMSPREAKEMVRDALRDDRFNKQPEVKKSCVRVFYEEGYHVDMPVYRIRESDGKYELASDDGWTVSRAADTEDWFNKTNKEKSPDAGTNGGQFRRCVRLMKKFGRSRRDWKKDIAPGFTITKLVEECFIANGAREDVALRDCMQRVYNRLLGSLEVQHPVAQEAMLTSGPDDPGTKLLRDKLKDALEELKVLDDSKCTATQAAKAWDKVFNTDFFSVRQAAAEKAATAQHNTNALAGFIATKSDPRLTEKRGGGRFA	347	8.229
OFX03194.1	MFDCSKDLLAFHKAEVALPKDERDNMRERRDANRKRLKDGLAKAKNAAPWDQASQGSYAMWTMVQLPDGDHDIDDGVYFLRDDLKGAQGADMTALAARQMVRDAIDDGSFAKKPEVRKNCVRIYYAEGYHVDIPVYRVTIGKDVFDKETYLYELASSDWKKSDARDVTRWFNDKNKERSPDFESTEGQMRRVVRYIKFYVKSRASWTGILSGFGITKLVTEKYWANADREDVALYETIKAIRDRLQFNLVVTHPIQGNGDITNGVDDARARKLKEKLDDALAALKPLFVHNCTRETALGCWDKVFATKFFCDRLESKKSEEAAALSASRVMTDGLLSAAA	340	8.012
WP_036242539.1	MFDCHDDMTAFHNSEVQLPKDERDTMRDRRDTNRKRLKDGLKRDEEPAPVGCRTQGSYAMRTMIQHAELDYDIDDGVYFDKDKLVGPRGGGKTAADAKEMVRKAVHDDKFKKAPEVLKNCVRIYYDLGYHVDVPVYRRVEENQEYVYELASTDWKKSDPMAVTAWFKDENKAQSPDQLNGGQMRRIVKLMKAFARSRESWRSQIAPGFMITKLVTERLSKNADHDDVSLRRTMESVHSRLEGSLEVDHPVVYGVKLTRGPDDSRAKLLRDKLKWAIDELAVLDDADCSQADARKAWDKVFKTEFFTDHGATKKAEAVVTSAAILRGDYAEAGREAVDKRGGGRYG	345	7.539
WP_036701590.1	MFNSHDDMTAFHNDKVRLPVAERDAMRDKRNTNRTRLKDGLKRDGEPKPVGCHTQGSYAMRTMIQHAAKDYDIDDGVYFDKSDLVGWGGADKSAAAAKEMVRKAVHDDKFKQAPKCLKNCVRVYYDAGFHVDIPVYRRVQKDGNEVYELASSDWKASDARAVTNWFKDANKNKSPNTDNYGQMNRVVKLMKAFARSRESWRSRIATGFMITKLIDEKYLALDDRDDQVLRDTMRAIHTRLEWSLVINHPVLDETLTKGDDDARAKFLREKLEWALGELGILDKWDCTEEQARNAWDNVFNTDFFSGRSSSKKAEASVTSASVLLAATERATAQSAFDKRGGDRYG	345	8.515
WP_022730151.1	MFDCHKLLLKYHNENVGLSTGDRKEMRERRNANRKRLKAGLKKEGKPNPLGCYSQGSYAMWTMIQDDNKDYDIDDGVYFDKAALVGPKGGDKTARDAKEMVQNAVSDDKFKKEPDCRTNCVRVYYDAGYHVDIPVYRQITNGAGEVEFELASSDWKKSDPLAVTKWFKEQVKEQSPNTVNGGQLRRVTKLLKAFARSRLSWRASMVSGFVISKLVTEVYVPNDEREDLSLRDTMQAIVDRLDYNKEVEHPVLDECLTSGPDDPKVTFFKDKLAWALGKLDSLNQQDCSASQAHKVWNLVFSTEFFPVDDEEKNATRTSSSILKDGSLAGASEAAVDRRGGDRYG	344	7.006
KQW23197.1	MKDCNEQVKGFERTEVRMSDDGRADIYAKAKTNRRRLKSGLERDGNPKAIGQRTQGSYAMRTMIQSDRGDYDVDDGVYFTRESLQNDKGEDKSAQNARKMVCAGLQDDRFADQPDVRSNCVRVYYKNEGYHVDVPVYREIRTKNLFTGEETKSYEIAAGDDWRKSDPLANTAWFKNENKTKSPDATINGNDGQFVRVVRLVKDFARSRSGWSDKISSGFVISKLVSDNFVRSDDRDDYAFRHTLKAISAKLSWSDAVKHPVLEENIAEAGDEKTKFLKEKIDENLEHLDVLDGYWCTHEEAMQAWDAVFNTDWFSKQPDPSKKSKIEKASGPAVIKQGETRYAKENRYA	349	7.032
WP_029583052.1	MKNCNDQVAGFERVEVRMSDDDRADIYSKAKANRKRLKSGLERNGSPKSIGSRTQGSYAMRTMIQNDRGDYDVDDGIYFTRDSLKNEQGEEKSASDARKMVCAALQDERFADQPDVRNNCVRVYYKNEGYHVDVPVYRENRTTNPFTGTETKSYEIAAGDKWRTSDPLANTTWFKDENKNKSPDATANGNDGQFVRLVRLVKAFARSRYGWSSKITSGFAISKLVSDHFVQSDRREDYAFRQTMKNISARLAWNDSIRHPVLDENIAESGDDKTKFLKEKIDENLKHLDVLDKLDCTHDEAMKAWDSLFFTDWFS	315	7.028
WP_051677395.1	MKNCNDQVAGFERVEVRMSDDDRADIYSKAKANRKRLKSGLERNGSPKSIGSRTQGSYAMRTMIQNDRGDYDVDDGIYFTRDSLKNEQGEEKSASDARKMVCAALQDERFADQPDVRNNCVRVYYKNEGYHVDVPVYRENRTTNPFTGTETKSYEIAAGDKWRTSDPLANTTWFKDENKNKSPDATANGNDGQFVRLVRLVKAFARSRYGWSSKITSGFAISKLVSDHFVQSDRREDYAFRQTMKNISARLAWNDSIRHPVLDENIAESGDDKTKFLKEKIDENLKHLDVLDKLDCTHDEAMKAWDSLFFTDWFSKQPDPSKKSQVEKASGPAVIKQGETRYAKERRHA	349	8.491
WP_038380265.1	MKDCNEQMKGFERSEVRMSEDDRADIYGKAKINRDRLKNGLARNGSPKSIGSRTQGSYAMRTMIQHDRGDYDVDDGVYFSRDSLKNDEGEDKSPEDARKMVSDALQDKRFADQPEARNNCVRVYYKTEGYHVDVPVYREIRTKNPFTDEEAKSYEIAAGDKWRSSDPLANTKWFKDENKNRSSDATANGNDGQFIRVVRLAKGFARSRYGWSNKIASGFAISKLVADHFVESQDRDDYVLRQTLRSISLMLALNSAVRHPVLNENIAESGDEKTKFLKEKIDENLKHLDVLDKLDCSHEDAMKAWDKFFNTDWFS	315	6.583
WP_050999516.1	MKDCNEQMKGFERSEVRMSEDDRADIYGKAKINRDRLKNGLARNGSPKSIGSRTQGSYAMRTMIQHDRGDYDVDDGVYFSRDSLKNDEGEDKSPEDARKMVSDALQDKRFADQPEARNNCVRVYYKTEGYHVDVPVYREIRTKNPFTDEEAKSYEIAAGDKWRSSDPLANTKWFKDENKNRSSDATANGNDGQFIRVVRLAKGFARSRYGWSNKIASGFAISKLVADHFVESQDRDDYVLRQTLRSISLMLALNSAVRHPVLNENIAESGDEKTKFLKEKIDENLKHLDVLDKLDCSHEDAMKAWDKFFNTDWFSKQSDPSKKSQIEKASGPAVIKQGESRYA	343	7.475
WP_066503977.1	MRGFERSEVRMSEDDRADIYGKAKINRDRLKNGLARNGSPKSIGSRTQGSYAMRTMIQHDRGDYDVDDGVYFSRDSLKNDKEEDKSPEDARKMVSDALQDKRFADQPEARNNCVRVYYKKEGYHVDVPVYREIRTKSPFTGEETKSYEIAAGDKWRSSDPLANTKWFKDENKNKSSDSTSNGNDGQFIRIVRLAKGFARSRYGWSDKIASGFAISKLVADNFAQSQERDDSVLRQTLRSISLVLALNSAVRHPVLNENIAESGDETTKFLKEKIDENLKHLDVLDKLDCSHEDAMKAWDKFFNTDWFSKQPDPSKKSQAEKASGPAVIKQGESRYA	336	8.486
WP_040668739.1	MRDCHIQVAKYQRDEVRLPNESRKDIFSKAKTNRKRLKDGLAANDDPTPIGQRTQGSYAMRTMIVNTDEDYDIDDGVYFKKEDLVGPNGGDKTSLAAREMVCDALQDKRFNDAPEVLKNCVRVYYNEGYHIDVPVYRHVVVEDPWTGEEKDHYELASSVWKKSDALAVTSWFQDFNKDNCGNASKNGDNGQFVEVVRLLKAFARSRNSWKGIISNGFVISKLVADHWVEVADRDDKALRDVAKAIRDKLAWNQAVKHPVLDENIIAHGNAKAKFLHEKLDEKLKHLDVLDNPECDHATAMSAWDKFFATDWFSGQPEPDGAKSLA	325	6.266
WP_057143301.1	MRDCHLQVAKYQREEVRLPNEARKDIFARAKTNRKRLKDGLAANEDPTPIGQRTQGSYAMRTMIVEKDEDYDIDDGVYFKKDDLVGPKGGDMTPLAARDMVWDALYDKRFTIPPEVLKNCVRVYYNEGYHIDVPVYRHVIVKDAWTGKETDHYELASSNWKRSDALAVTSWFQGFNKERCANASKDGDKGQFVEVVRLLKAFARSRTSWKGKISNGFVISKLVADLWAGVADRDDKTLRNVAKAIRDKLSWSQAVKHPVLDENIIEEGNAKAKFLHDRLDEKLKHLDVLDEGDCDHEKAMSAWDNFFNTDWFSQQPDPDGAKSLTQKVGPAIKRGETRYA	340	7.823
WP_063170749.1	MRDCHLQLAKYQRDEVRLPNDSRKGIFTKAKTNRKRLKDGLAANNDPTPIGQRTQGSYAMRTMIVEKGEDYDIDDGVYFKKEDLVGSKGADKSPLAAREMVCNALQDDRFKDSREVLKNCVRVYYHEGYHIDVPVYRHVVVKDAWTGKESDHYELASSSWKRSDALAVTSWFQDFNKNNCANASKDGDKGQFVEVVRLLKAFARSRSSWKGKISNGFVISKLVADHWAEVADHDDKTLRNIAKAIRDTLAWKQVVKHPVLDDNIIEDGNAKAKFLHDKLDENLKHLDVLDEWDCDHAKAMSAWDKFFNTDWFSQQPDPDGAKSLTQKVGPAVKRGETRYA	340	8.24
WP_056203479.1	MRDTNDQVRGFHKERVRMNDDGRADILSKAKANRKRLRKGLERDDKPAPFGSQTQGSYAMRTMIQDGDGDFDIDDGCYFEKGDLIGARGGDMSALDARNMVCQALQDDLFKDKPEVRKNCVRVYYSAGYHVDVPVYRRIRTTDPWTGTVTLTYELASATWKASDALSVTKWFKQRNKDLCGDASANGDRGQFVRVVRLVKAFARSRSHWRGKIASGFALSRLVSDHFVEREGRDDEALRDVLRAIRDRLGWNSAVDHPTLNERIVEAGDSKTAFLRKKLIDKLAHLDVLDDPDCTHEEGMKAWDDFFYSDYFSMQPDPEDEKDLDRKTSGPAVIKSGGHGYA	342	7.492
WP_069691490.1	MKDCNEQVRGYHQAEVKMNDFGREDIFKKAKANRTRLRNGLARDDRPTPVGSRTQGSYAMRTMIHDPAGDYDIDDGVYFKKEDLVGERDGEMSALAVRQMVCAALQDDRFTEVPEVLKNCVRVYYQQGYHVDVPAYRRVRTTDPLTGITSDKYELAGAYWKASDALSVTKWFRDQNKALCSDATGNGNNGQFVRVVRLVKAFARSRPHWNGKMASGFALTKLVAEHYREDTGRDDQALREVLRAIRDRLEYNDGVRHPTLDENIADPGSARTAFLRSKLVDKLPCLDVLDDPDCTHDQAMRAWDKFFKSEWFRIQPDPADEEDLENKTKAPAVIKSGGQGYA	342	7.136
WP_040713937.1	MFNTSKQVRRFHNEKIAIVGDERTNMRTRRNSNRNRLKAGLVRDGKPKPLGSHTQGSYAMHTMVQDDDLDYDIDDGLYFKASDLVGAQGAAMSALDVRKMVCAAVQDDKFNTPPDVRTNCVRVYYDAGYHVDIPTYRRIETTNIWTNKVEYSYELAGASWRKSDAKQVTVWFRETNKELSPESVGEGQFRRIVRYLKMFSKSRTSWKGKNPSGFALTKLASECFGSRLNRDDEALRSTMKAIADRLVYNKTVEHPVVDEYLISDDDPRPTYFMDRLNENLGHLDVLDEVDCTHEKAMKAWDKVFCTSWFSEQ	312	8.043
WP_067489508.1	MYDASAELLGYQNAEVNLPSTERTNMRKRRDSNRARLKKGLADAGKPAPIGQHTQGSYAMHTMVQDENTDYDIDDGVYFRKDKLVGPNGGELSALSVRQMVCDALQDDRFNKPPEVLKNCVRIYYNEGFHVDVPSYRRIESTDPWTGKAVYSYELASSDWKTSDALAVTRWFKQRNEHHSPDFDDTDGQFCRVVRLLKAFARSRSSWKSQTATGFMITKLADDSFSASAGRDDIALRETMKAIRWRLEWNTTIAHPTIDGETIGHDNDARPGHFKDRLMENLKHLEVLDTVDCTHEVAMAAWDKVFYTEWFSQQPPPEEGSNGSGSMSASSPTRPVEKREGGRYAGPALP	350	6.404
AQL13535.1	MTLINCNKEMKGYHSEKVTLSNTDQSEMRDRRDNGRKRLENGLIRLSHPLPKDFSSQGSYAMRTMVQDDLCDYDIDDGIYFNKEDLKDGDGNYLGAQDARKLVRKALKDDRLAYDAVVKTNCVRQLYPDGYHIDIPVYRSFITKDFWGDETTEYELASGDEWTKSDARKVTRWYNNAVASELKTGQADTSQLRRVTKLTKKMARSRTSWKKKTTSGICISKLVVDHFVCQAGRDDDALRETWKVIKSRLTYSQRIEHPVFADKNLAEENDEAVIFFQECLTEALNALEVLEEYNCTREKAALAWDNVFNTDYFSTEIAQDTNMSKSLMRPAVSASAYLSFPAHPVTPNKSAGFA	354	6.569
WP_015632530.1	MTLINCNKEMKGYHSEKVTLSNTDQSEMRDRRDNGRKRLENGLIRLSHPLPKDFSSQGSYAMRTMVQDDLCDYDIDDGIYFNKEDLKDGDGNYLGAQDARKLVRKALKDDRLAYDAVVKTNCVRQLYPDGYHIDIPVYRSFITKDFWGNETTEYELASGDEWTKSDARKVTRWYNNAVASELKTGQADTSQLRRVTKLTKKMARSRTSWKKKTTSGICISKLVVDHFVCQAGRDDDALRETWKVIKSRLTYSQRIEHPVFADKNLAEENDEAVIFFQECLTEALNALEVLEEYNCTREKAALAWDNVFNTDYFSTEIAQDTNMSKSLMRPAVSASAYLSFPAHPVTPNKSAGFA	354	6.799
YP_007969701.1	MTLINCNKEMKGYHSEKVTLSNTDQSEMRDRRDNGRKRLENGLIRLSHPLPKDFSSQGSYAMRTMVQDDLCDYDIDDGIYFNKEDLKDGDGNYLGAQDARKLVRKALKDDRLAYDAVVKTNCVRQLYPDGYHIDIPVYRSFITKDFWGNETTEYELASGDEWTKSDARKVTRWYNNAVASELKTGQADTSQLRRVTKLTKKMARSRTSWKKKTTSGICISKLVVDHFVCQAGRDDDALRETWKVIKSRLTYSQRIEHPVFADKNLAEENDEAVIFFQECLTEALNALEVLEEYNCTREKAALAWDNVFNTDYFSTEIAQDTNMSKSLMRPAVSASAYLSFPAHPVTPNKSAGFA	354	6.799
CDK61224.1	MKGYHSEKVTLSNTDQSEMRDRRDNGRKRLENGLIRLSHPLPKDFSSQGSYAMRTMVQDDLCDYDIDDGIYFNKEDLKDGDGNYLGAQDARKLVRKALKDDRLAYDAVVKTNCVRQLYPDGYHIDIPVYRSFITKDFWGNETTEYELASGDEWTKSDARKVTRWYNNAVASELKTGQADTSQLRRVTKLTKKMARSRTSWKKKTTSGICISKLVVDHFVCQAGRDDDALRETWKVIKSRLTYSQRIEHPVFADKNLAEENDEAVIFFQECLTEALNALEVLEEYNCTREKAALAWDNVFNTDYFSTEIAQDTNMSKSLMRPAVSASAYLSFPAHPVTPNKSAGFA	345	6.803
WP_050123414.1	MTLIDCNKEMKGYHSEKVTLSNTDQSEMRGRRDNGRKRLENGLTRSFHPLPKEFSSQGSYAMRTMVQDDLCDYDIDDGIYFNKEDLKDGDDNYLGAQDARKRVRKALKDDRLAYDAVVKTNCVRQLYPDGYHIDIPVYRSFITKDFWGNETTEYELASGDEWTKSDARKVTRWYNNAVASELKTGQADTSQLRRVTKLTKKMARSRTSWKKKTTSGICISKLVVDHFVCQAGRDDDALRETWKVIKSQLTYSPRIEHPVFADKNLAEENDEAVIFFQECLTEALNALEVLEEYNCTREKAALAWDKVFNTDYFSTEIAQDTNMSKSLMRPAVSASASLSFPAHPVTPNKSAGFA	354	6.799
WP_033778174.1	MTLIDCNKEMKGYHLEKVTLSNTDQSEMRDRRDNGRKRLENGLTRSFHPLPKEFSSQGSYAMRTMIQDDLCDYDIDDGIYFDKEDLKDGDDNYLGAQDARKRVRKALKDDRLAYDAVVKTNCVRQLYPDGYHIDIPVYRSFVTKDFWGNETTEYELASGDEWTKSDARKVTRWYNNAVASELKTGQADTSQLRRVTKLTKKMARSRTSWKKKTTSGICISKLVVDHFVCQAGRDDDALRETWKVIKSQLTYSQRIGHPVFADKNLAEENDEAVIFFQECLTEVLNALEVLDEYNCTREKAALAWDKVFNTDYFSTEIAQDNNMSKSLLRPAVSASVSLS	339	6.233
WP_050598446.1	MTLIDCNKEMKGYHLEKVTLSNTDQSEMRDRRDNGRKRLENGLTRSFHPLPKEFSSQGSYAMRTMIQDDLCDYDIDDGIYFDKEDLKDGDDNYLGAQDARKRVRKALKDDRLAYDAVVKTNCVRQLYPDGYHIDIPVYRSFVTKDFWGNETTEYELASGDEWTKSDARKVTRWYNNAVASELKTGQADTSQLRRVTKLTKKMARSRTSWKKKTTSGICISKLVVDHFVCQAGRDDDALRETWKVIKSQLTYSQRIGHPVFADKNLAEENDEAVIFFQECLTEVLNALEVLDEYNCTREKAALAWDKVFNTDYFSTEIAQDNNMSKSLLRPAVSASVSLSFPAHPVTPNKSAGFA	354	6.57
WP_052686757.1	MTLIDCNKEMKGYHSEKVTLSNTDQSEMRERRNNGRKRLENGLTRLSHPLPKDFSSQGSYAMRTMVQDDLCDYDIDDGIYFNKEDLKDGDGNYLGAQDARKRVRKALKDDRLAYDAVVMTNCVRQLYPDGYHIDIPVYRSFITKDFWGNETTEYELASGDEWTKSDARKVTRWYNNAVASELKTGQADTSQLRRVTKLT	199	6.799
WP_052684060.1	MTIIDCNKEMKGYHSEEVNLSNAEQAEMRSRRDNGRTRLQNGLTKAGHPLPKKFSSQGSYAMRTMVQDDACDYDIDDGAYFDKEDLKNAEGDYLSALDVRKRVKKALKDDRLAYDAVVKTNCVRQEYPDGYHIDIPIYRTTCSKDIWGNDVIEYELASGDEWTKSDARKVTSWYNDAVGNELKTGESDTSQMRRITKLTKKMARSRNAWKKKTTSGICISKLVVDNFIACPNRDDDALRDTWQAIKLQLDVSQRIAHPVFTDKNLAEEDDECVIFFRGCLGDALEVLKVLDEHDCTSKKAGEAWDEVFNTTYFSAQFTTTSKSLLRPAVAASTTLSFPSHPVQPNKSSGFA	351	6.163
WP_063944269.1	MTIIDCNKEMKGYHSEEVNLSNAEQAEMRSRRDNGRTRLQNGLTKAGHPLPKKFSSQGSYAMRTMVQDDACDYDIDDGAYFDKEDLKNAEGDYLSALDVRKRVKKALKDDRLAYDAVVKTNCVRQEYPDGYHIDIPIYRTTCSKDIWGNDVIEYELASGDEWTKSDARKVTSWYNDAVGNELKTGESDTSQMRRITKLTKKMARSRNAWKKKTTSGICISKLVVDNFIACPNRDDDALRDTWKAIKLQLDVSQRIAHPVFTDKNLAEEDDECVIFFRGCLGDALEVLKVLDEHDCTSKKAGEAWDEVFNTTYFSAQFTTTSKSLLRPAVAASTTLSFPSHPVQPNKSSGFA	351	6.358
WP_063308627.1	MTIIDCNKEMKGYHSEEVNLSNAEQAEMRSRRDNGRTRLQNGLTKAGHPLPKKFSSQGSYAMRTMVQDDACDYDIDDGAYFDKEDLKNAEGDYLSALDVRKRVKKALKDDRLAYDAVVKTNCVRQEYPDGYHIDIPIYRTTCSKDIWGNDVIEYELASGDEWTKSDARKVTSWYNDAVGNELKTGESDTSQMRRITKLTKKMARSRNAWKKKTTSGICISKLVVDNFIACPNRDDDALRDTWKAIKLQLDVSQRISHPVFTDKNLAEEDDECVIFFRGCLGDALEVLKVLDEQDCTSKKAGDAWDEVFNTTYFSAQFTTTSKSLLRPAVAASTTLSFPSHPVQPNKSSGFAS	352	6.229
WP_095451862.1	MTIIDCNKEMKGYHSEEVNLSNAEQAEMRSRRDNGRTRLQNGLTKAGHPLPKKFSSQGSYAMRTMVQDDACDYDIDDGAYFDKEDLKNAEGDYLSALDVRKRVKKALKDDRLAYDAIVKTNCVRQEYPDGYHIDIPIYRTTCSKDIWGNDVIEYELASGDEWTKSDARKVTSWYNDAVGNELKTGESDTSQMRRITKLTKKMARSRNAWKKKTTSGICISKLVVDNFIACPNRDDDALRDTWQAIKLQLDVSQRIAHPVFTDKNLAEEDDECVIFFRGCLGDALEVLKVLDEHDCTSKKAGEAWDEVFNTTYFSAQFTTTSKSLLRPAVAASTTLSFPSHPVQPNKSSGFA	351	6.163
WP_097365631.1	MTIIDCNKEMRGYHSEEVNLSNAEQAEMRGRRDNGRTRLRNGLTKAGHPLPKEFSSQGSYAMRTMVQDDACDYDIDDGAYFDKEDLKNSEGDYLSALDVRKRVRKALKDDRLAYDAVVKTNCVRQMYPDGYHIDIPIYRTTCSKDIWDNDIIEHELASGDEWTKSDARKVTSWYNDAVGNELKAGESDTSQIRRITKLTKKMARSRNTWKKKTTSGICISKLVVDNFVARSNRDDDALRDTWKAIKLQLEVSQRITHPVFTDKNLAEEGDECVIFFRECLGEVLETLKVLDEHDCTSKKAGDAWDEVFNTTYFSAQCTTDNTTSKSLLRPAVAATASLSFPSYPVQPNKSSGFA	354	6.169
OYY44623.1	MSSIDCNKEMKGYHVDHVNLSNQDQIEMRSRRDNGRTRLNNGLAKAKYPQPKEFSSQGSYAMRTMVEDDQCDYDIDDGVYFEKDELKDAEGNHLGARDAHTRIRNALKDERLAYDAVVKTNCVRQKYPDGYHIDIPVYRITRRKDLWGNEIIEYEHASGNEWVTSDARAVTRWYNDAVGEELKAGENDSSQLRRLTKLTKKMARSRIEWKAKTTSGICISKLIVDYFSAKTGRDDDALHATWKEIKTKLDISLQIDHPVLTGKKLAEWNDESISFFHNCLADSLKKLEVLDEPGCTREKALKVWDNVFNTNYFGEQFSTNQATAKSLLQPAAVASGLTFPSKPVIPNKPSGFA	353	7.222
OZA31067.1	MKGYHADEVILSNADQGAMRKRRDNGRTRLESGLTKAKHPLPKYFSSQGSYAMRTMVEDDQCDYDIDDGVYFEKSDLTDAGGNYLGARDARLRIRNALKDERLAYDAEVKTNCVRQNYPDGYHIDIPVYRILRTKNIWGDEVVEYELASGNEWVKSDARAVTRWYNDAVGEELKAGDTDKSQLRRVTKLTKKMARSRSAWKGKTTSGICLSKLVVDYFVGITSRDDDALRETWKAVKSRLDVTFEIDHPVLQGKKLSTWDDDGVSFFRDCLVDSLKSLEVLDEDECSREKVRKAWDGVFNTTYFSDRKSIKQEEAASLLQPAVVATGLSFPGKAVTPNKSSGFAR	345	7.711
WP_090543550.1	MANIDCNSEIKKYHSNKVVLSKTQQDEMRGRRDNGRTRLENGLIKANHPLPYLIASQGSYAMRTMAQDDENDYDIDDGVYFEYDDLLDNNGNELEPKAARKRVKNALYDERLAFDAQVKNNCVRQYYPAGYHIDLPVYRTTWSQDILGNEIVKHELASGDEWVVSDARAVTKWFNDHVTQELKSGDVDTSQLRRVVRLTKKMARSRKAWKNKTTSGICITKLVVDHMVYVTDRDDGALRSTWQAIRDVLAISRTVRHPVQPKNLAEWDDEGVGFFKDCLSENLKHLEVLDKSDCNHEMAMKAWNKVFDTDYFNDFITDKKSAASLLQPATVVAAGLSFPDKAIVPNKSSGFA	352	6.807
CDN90121.1	MADIDCHSEMTNFHRDNVTLSNKQQGEMRTRRDAGRTRLENGLNEAKKPQPKEVRSQGSYQMRTMVQDDDNDYDIDDGAYFASADLKDWIGFALTPKEARQRVCDALVWDGRLKQEATVKRNCVRQVYAAGYHIDIPVYRIVTTKDENGDPVEHYELASGDEWTRSDARAVTRWFNGLVGELNAGESDGSQMRRITKLTKKFARRADWKNETTSGISITKLVVDHFQYSADRDDKALRETWKAIDKKLQKSTEIDHPVLATKLASAGDDAVTFFRDCLSGALKTLEALEKSDCTRKQAREAWDGVFDTDYFSKQPDNKDDDGGGGGGNGGNGGGNKGSAMAVTSVETARRNDGGGRFG	358	6.179
KDD27955.1	MADIDCHSEMTNFHRDKVTLSNKQQGEMRTRRDAGRTRLENGLNEAKKPQPNEVRSQGSYQMRTMVQDDANDYDIDDGAYFASDDLKDDAGVALTPKAARERVCNALVWDGRLKQEATVKRNCVRQVYAAGYHIDIPVYRIITTNDENNDPVEHYELASGDEWTRSDARAVTRWFNGLVGELNSGESDGSQMRRVTKLTKKFARRSSWKDETTSGICITKLVVDHFQYSADRDDKALRETWKAIDKKLQKSTEIDHPVLATKLAQAGDAAVTFFHTCLSDALKTLEVLDTSDCTRKKAREAWDDVFDIDFFSMQPDNKDDGGGGKGSAMSVTSVETARRNDGGGRFG	347	5.958
KWU20719.1	MADIDCHSEMTNFHRDKVTLSNKQQGEMRTRRDAGRTRLENGLNEAKKPQPNEVRSQGSYQMRTMVQDDANDYDIDDGAYFASDDLKDNAGVALTPKAARERVCNALVWDGRLKQEATVKRNCVRQVYAAGYHIDIPVYRIITTNDENNDPVEHYELASGDEWTRSDARAVTRWFNGLVGELNSGESDGSQMRRVTKLTKKFARRSSWKDETTSGICITKLVVDHFQYSADRDDKALRETWKAIDKKLQKSTEIDHPVLATKLAQAGDAAVTFFHTCLSDALKTLEVLDTSDCTRKKAREAWDDVFDIDFFSMQPDNKDDGGGGKGSAMSVTSVETARRNDGGGRFG	347	6.117
WP_052808342.1	MADIDCHSEMRGFHRDQVTLSNKQQGEMRTRRDAGRTRLENGLNEAKKPQPKEVQSQGSYQMRTMVQDDDNDYDIDDGAYFASDDLKDDAGVALTPLAARQRVCDALVWDGRLKQEATVKRNCVRQVYAAGYHIDIPVYRIVTTKDENDEPVEHYELASGDDWTRSDARAVTRWFNGLVGELNAGESDGSQMRRITKLTKKFARRAGWKNKTTSGICITKLVVDHFHYSADRDDKALRETWNAIEKKLQKSTEIDHPVLDTKLAPTGDDAVTFFHDCLSSALKTLEVLDNSDCTRKQVREAWDEVFDTDFFSRQPDNNGDDGGGKGSAMKVTSVETARRNDGGGRFG	347	5.798
OIP14734.1	MTDIDCHSEMTGFHRDKVTLSNKQQGEMRTRRNAGRTRLENGLNEAKKPQPKEVQSQGSYQMRTMVQDDDNDYDIDDGAYFASDDLKDDVGVTLTPLAARRRVCDALVWDGRLKQEATIKRNCVRQVYAAGYHIDIPVYRIVTTKDENDEPVEHYELASGDEWTRSDARAVTRWFNSLVGDLNAGESDGSQMRRITKLTKKFARRADWKNKTTSGISITKLVVDHFQHSADRDDKALRETWKAIDKKLQKSTEIDHPVLDTKLASAGDDAVVFFRDCLSSAIKTLEVLDKSDCTRMQAREAWDDVFDTDFFTKQPDNNGDDSGGKGTAIKVTSVETARRNDGGGRFG	347	6.128
WP_050481563.1	MADIDCHSEMTNFHRDNVTLSNKQQSEMRTRRDAGRTRLENGLNEAKKPQPKEVRSQGSYQMRTMVQDDDNDYDIDDGAYFASDDLKDDAGVALTPKAARQRVCDALAWDGRLKQEATVKRNCVRQVYAAGYHIDIPVYRIVVTRDKNDDPVEHYELASGDEWTRSDARAVTRWFNGLVGELNAGESDGSQMRRITKLSKKFARRVGWKNKTTSGISITKLVVDHFQFSADRDDKALRETWKAIDKKLQKSVEIDHPVLANKLAQVGDEAVTFFRDCLSGALKTLEVLDESDCSRKQAREAWDDVFDTDFFTKQPDNNGDSSDGKGSAMAITSIETARRNDGGGRFG	347	6.179
WP_058137558.1	MAEIDCHSEMTNFHRDNVTLSKKQQSEMRTRRDAGRTRLENGLNEAKKPQPKEVRSQGSYQMRTMVQDDDNDYDIDDGAYFASDDLKDDAGVALTPKAARQRVCDALVWDGRLKQEATVKRNCVRQVYAAGYHIDIPVYRIVTTRDKNDDPVEHYELASGDEWTRSDARAVTRWFNGLVGELNAGESDGSQMRRVTKLSKKFARRVDWKNKTTSGISITKLVVDHFQFSADRDDKALRETWKAIDKKLQKSVEIDHPVLANKLAQAGDEAVTFFRDCLSGALKTLEVLDKSDCSRKQAREAWDDVFDTDFFTKQPDNNGDSSDGKGSAMAITSIETARRNDGGGRFG	347	6.581
WP_072294739.1	MAEIDCHSEMTNFHRDNVTLSKKQQSEMRTRRDAGRTRLENGLNEAKRPQPKEVRSQGSYQMRTMVQDDDNDYDIDDGAYFASDDLKDDAGVALTPKAARQRVCDALVWDGRLKQEATVKRNCVRQVYAAGYHIDIPVYRIVTTRDKNDDPVEHYELASGDEWTRSDARAVTRWFNGLVGELNAGESDGSQMRRVTKLSKKFARRVDWKNKTTSGISITKLVVDHFQFSADRDDKALRETWKAIDKKLQKSVEIDHPVLANKLAQAGDEAVTFFRDCLSGALKTLEVLDKSDCSRKQAREAWDDVFDTDFFTKQPDNNGDSSDGKGSAMAITSIETARRNDGGGRFG	347	6.581
PKO71538.1	MSDIDCHSEMVNFHRDSVTLSSKQQGEMRDRRNAGRTRLESGLTEAKKSQPKEICSQGSYQMRTMVQDDQNEYDIDDGVYFLSDDLKDGYDVGLTPLAARTRVCDALKWDGRLKHEATIKRNCVRQEYPEGYHIDIPVYRIVTTKDGNGNPVESYELASGDEWTKSDARAVTRWFNGLVGELNSGEMDGSQMRRITKLTKKFAHRTQWKNQTTSGICITKLVVDNFKANANRDDKSLRDTWKAIDDQLQKSTEIKHPVLSSYLASAGDEEVGFFRDCLHDALNTLEVLDNGDCTRAQAREAWGEVFDTTFFSDEPDDGDDKQAKGAAMAVTSVQTARRNDGGGRFG	346	5.472
OGA86497.1	MTDIDCHSEMKAFHKEEVTLSSAQQKDMRERRDNGRTRLENGLDEAKQPKPREVRSQGSYQMRTMVQDPDNDYDIDDGAYFEKDDLQDSSGAALTPFAARQRVCDALKWDGRFKREAEVRSNCVRQEYSAGYHIDVPVYRIVATTAANGDETEHFELASNDEWVTSDARGVTRWFNNIVGELNQGESDGSQMRRVTKLSKKFARRPDWKEKTTSGICITKLVVDHFAFSEDRDDLALRNTWKAIDTKLQSSTALEHPVNTANLAEEGDEKLTFFRDCLNNALKTLEGLDEVDVTRQEVRQAWDEVFHTGFFSNQPDSNGGNGSSGGDGPTGQGPAISVTTGETARRNDGGGRFG	354	5.161
WP_086124340.1	MTDIDCHSEMSAFHKEEVTLSSAQQKDMRERRNNGRTRLANGLDEADHPQPREVASQGSYQMRTMVQDPENDYDIDDGAYFQRDDLQDATGAPLTPLDARQRVCNALKWDGRFKREAEVRSNCVRQEYSAGYHIDVPVYRVVTTVAANGGETEHFELASGDDWVNSDARGVTRWFNTKVGELNQGESDGSQMRRVTKLSKKFARRSDWKEKTTSGICITKLVVDHFVSSENRDDLALRSTWKAIDTKLQSSTALEHPVNTSNLAEEGDKKLTFFRDCLSGALKTLDELDKADVTRKEVRQAWDEIFDTEFFSDRPDDDGGDGGSSGDGPKGQGPAISVTTGETARRNDGGGRFG	354	5.223
WP_088955121.1	MADIDCHGEMTAFHRDEVTLSSAQQKDMRERRDNGRTRLQNGLTVADHPQPREVKSQGSYQMRTMVQDSGNDYDIDDGTYFEQDDLKDSNGTALSPVAARQRVCDALKWDGRFKQEATVKSNCVRQEYAVGYHIDVPVYRVVKTVNGSGESVEHYELASGDDWVKSDARAVTRWFNDLVGELNQGESDGSQMRRVTKLTKKFARRESWKDETTSGICITKLVVDHFVHKETRDDLALRETWKAIESKLLASTEVKHPVNSANLAEHGDEEVVFFRDCLSSALKTLQVLDSAETTRKKAREAWDEVFDTTFFTDRPDNDVDGGNGKGSAITVTTVETARRSDGGGRFG	347	5.561
WP_023102647.1	MADIDCHGEMTNFHREKVTLSSAQQGDMRKRRDAGRTRLKNGLDTAEKPQPKEIRSQGSYQMRTMVQDNDNDYDIDDGAYFRSEDLTDDDGEPLAPKAARQRVCNALKWDGRFKQEATVKRNCVRQVYAEGYHIDVPVYRIVKATSLFGKEEERFELASGDEWVESDARAVTRWFNGLVGELNAGEADGSQMRRVTKLSKKFARRAKWKSKTTSGIAITKLVVDHFVTKAERDDLSLRETWKKIHSKLLWSTEIKHPVVTSNIAEAGDGQVEFFRDCLGEALDTLKVLDKHDCARKEAREAWDEVFDTSFFTDQPDDGDEGRSKASNAALSVTSVETARRNDGGGRFG	348	6.482
WP_076093262.1	MTDINCDADMTGYHRDEVTLALSQQKDMRGRRNNGRDRLRKGLDTAGKPQPREVHSQGSYQMRTMVQDPDNDYDIDDGAYFWSEDLKDDDGVELTPLEARQRVCDALKWDGRFKQEAEVKNNCVRQAYAAGYHIDVPVYRIVTEKDWAGNDVEKYELASGNSWLISDARAVTKWFNDQVGELNSGQADGSQMRRITKLTKKFARRADWKANTTSGITISKLVIDHFVANAGRDDKALRQTWQMIHSALTWSTQVAHPVVTKNLAEQGDAQVTYFRDCLKAALDTLKVLDRDDCTRAIAREAWDSVFDTKFFSNRPDPDTANKGSSLGSVMTVTSVETARREDGGGRFG	348	6.163
EIJ34967.1	MSDIDCNSEMTTFHRDEVTLSQKQQGNMRRRRDAGRTRLNNGLDQNSHPHPKEIVSQGSYQMRTMVQDENKEYDIDDGSYFKKIDLVDSNGKPLTPLAARERVRDALKWDGRLKQEAVVKRNCVRQEYPEGYHIDVPVYRIMIREDKDGNNIEYYELASGDEWVESDARAVTRWYNGLVGELNAGESDGSQMRRITKLTKKFSRRTDWKDKTTSGICITRLVVDHFVSVENRDDKSLRQTWKAIHEKLETSTEIKHPVLDSNLAEKDDDELKFFDDCLADALKALEGLDNHDCDRQKARAVWDEVFDTSFFTNQPDKKDKENSAFVITSQETARRNDGGGRFG	343	5.817
WP_016903118.1	MTVFDCGEDMEKFHGDKINLSTDERNEMRERRNTGRRRLEIGLDEEEHPQPKITCTQGSYEMHTMVQDPDCDYDIDDGIYFAEDDLVDKLGLPLTPQEAKERVCAALSRDNRFANPAEVFPKCVRQVYSEGYHIDMPVYRIRKEDDGQGGKREVFELAGDGSWDASDARATTWWFRKEVSTRNETNDEEGEQMRRITRLTKGQARSREDWKDETTSGIVITKLVVDNFVSSAGRDDEALLETWKKIHAQLSESTEVAHPVNASNLAELGNAKVGFFRDKLGEALEELAILEKGCTRSEARKAWDGVFDSGYFHKLPDPTVKEDARKAFFIATSDKSDVRNDGNGRFG	347	5.041
WP_078566759.1	MAVFDCGEDMEKFHDNKINLSTDERNEMRERRNTGRRRLEIGLDEEEHPQPKITCTQGSYEMHTMVQDPDCDYDIDDGIYFAEDDLVDKLGLPLTPQEAKERVCAALSRDNRFANPAEVFPKCVRQVYSEGYHIDMPVYRIRKEGDGQGGKREVFELAGDGSWDASDARATTWWFRKEVSTRNETNDDEGEQMRRITRLTKGQARSREDWKDETTSGIVITKLVVDNFVSSAGRDDEALLETWKKIHAQLSESTEVAHPVNASNLAESGNAKVGFFRDKLGEALEELAILEKGCTRSEARKAWDGVFDSGYFQKLPDPTAKEDAKKAFFIATSDKSDVRNDGNGRFG	347	5.034
WP_039446145.1	MAVFDCGEDMEKFHDNKINLSTDERNEMRERRNTGRRRLEIGLDEEEHPQPKITCTQGSYEMHTMVQDPNCDYDIDDGIYFAEDDLVDKLGLPLTPQEAKERVCAALSRDNRFANPAEVFPKCVRQVYSEGYHIDMPVYRIRKEDNGQSGKREVFELAGDGSWDASDARATTWWFRKEVSTRNEAHEDEGEQMRRITRLTKGQARSRENWKDETTSGIVITKLVVDNFVPSAGRDDEALLETWKKIQVQLSESTEVEHPVNASNLAELGNAKVGFFRDKLGEALEELAILEKGCTRSEARKAWDGVFDSGYFQKLPDPTAKENA	324	4.995
WP_052756057.1	MAVFDCGEDMEKFHDNKINLSTDERNEMRERRNTGRRRLEIGLDEEEHPQPKITCTQGSYEMHTMVQDPNCDYDIDDGIYFAEDDLVDKLGLPLTPQEAKERVCAALSRDNRFANPAEVFPKCVRQVYSEGYHIDMPVYRIRKEDNGQSGKREVFELAGDGSWDASDARATTWWFRKEVSTRNEAHEDEGEQMRRITRLTKGQARSRENWKDETTSGIVITKLVVDNFVPSAGRDDEALLETWKKIQVQLSESTEVEHPVNASNLAELGNAKVGFFRDKLGEALEELAILEKGCTRSEARKAWDGVFDSGYFQKLPDPTAKENAKKAFFIATSDKSDVRNDGNGRFG	347	5.104
WP_052239630.1	MEKFHDNKINLSTDERNEMRERRNTGRRRLEIGLDEEEHPQPKITCTQGSYEMHTMVQDPNCDYDIDDGIYFAEDDLVDKLGLPLTPQEAKERVCAALSRDNRFANPAEVFPKCVRQVYSEGYHIDMPVYRIRKEDNGQSGKREVFELAGDGSWDASDARATTWWFRKEVSTRNEAHEDEGEQMRRITRLTKGQARSRENWKDETTSGIVITKLVVDNFVPSAGRDDEALLETWKKIQVQLSESTEVEHPVNASNLAELGNAKVGFFRDKLGEALEELAILEKGCTRSEARKAWDGVFDSGYFQKLPDPTAKENAKKAFFIATSDKSDVRNDGNGRFG	338	5.234
WP_049421082.1	MSVFDCGSDMGKFHADEVTLSNDERAEMRERRDTGRRRLEIGLDEEEHPQPKMVCTQGSYAMHTMVQDPDFDYDIDDGVYFDEEALVDQHGFALTPLEAKERVCAALSRDKRFANPAEVFPKCVRQAYHQGYHIDMPVYRIRKEDNGWGDTREVFELAGDGSWDPSDARATTRWFKQQVADRNGESAGAGDQMRRVIRLTKLYARSRSDWKDETTSGIVITKLVSDHFVGFDDRDDEALLETWKAIKAQLDWSTEVAHPVNASKLAEEGNAKVRFFRDKLGWAIEQLAVLEDDCTRSEAREAWDEVYASRYFQALPEPVQKAEASRGFFIAAEARSDVRNDGNGRFG	347	5.057
WP_049452490.1	MSVFDCGSDMSKFHADEVTLSNDERTEMRERRDTGRRRLEIGLDEEEHAQPKMVCTQGSYAMHTMVQDPDFDYDIDDGVYFDEAALVDQHGFALTPLEAKERVCTALSRDRRFANPAQVFPKCVRQAYHQGYHIDMPVYRIRKEHDGWGGTREVFELAGDGSWDPSDARATTRWFKQQVADRNGESAGAGDQMRRVIRLTKLYARSRSDWKDETTSGIVITKLVSDHFVGFDGRDDEALLETWKAIKAQLDWSTEVAHPVNASKLAEAGNAKVRFFRDKLSWAIEQLAVLEDDCTRSEAREAWDEVYASSYFQALPEPVQKAEASRGFFIAAEARSDVRNDGNGRFG	347	5.269
WP_043523910.1	MSVFDCSSEMSKYHGEKVTLRDKDRKDMRERRDNGRIRLKNGLNNNDHAQPKIVSSQGSYQMRTMIQDEDCDYDIDDGVYFLPNDLKNGDGVDLTPLQARQRVCDALSYDLRFASPAEVHNNCVRQEYQAGYHIDMPVYRIQVQDEGMDKEKEIYELASGNMWQVSDARAVTQWFRNAISQLNGEDGVDGLQMRHVVRLTKAFARSRKEWKNKTASGIALTRLVVDEFRPFKNRDDQALLETWKVINSRLATSTKVEHPVNATELAKEGDEKVTFFRNCMSDALEILATLEKDDCTRNEARDAWDSVFNTTYFGNLPDPRNS	322	5.666
WP_089714984.1	MSVFDCSSEMSKYHGEKVTLRDKDRKDMRERRDNGRIRLKNGLNNNDHAQPKIVCSQGSYQMRTMIQDEDCDYDIDDGVYFLPNDLKNGDGVDLTPLQARQRVCDALSYDLRFASPAEVHNNCVRQEYQAGYHIDMPVYRIQVQNEGMDNEKEIYELASGNMWQVSDARAVTQWFRNAISQLNGEDGVDGLQMRHVVRLTKAFARSRKEWKNKTASGITLTRLVVDEFRPFKNRDDQALLETWKVINSRLATSTKVEHPVNATELAKEGDEKVTFFRNCMSDALEILATLEKDDCTRNEARDAWDSVFNTTYFGNLPDPRNSGSDAKTFFVATESKTDTRDDGNGRYGWGS	351	5.574
WP_050713326.1	MRVFDCSSEMSKYHGEKVTLRDKDRKDMRERRDNGRTRLKNGLNDNGHAQPKIVCSQGSYQMRTMIQDEDCDYDIDDGVYFLPNDLKNGDGVDLTPLQARQRVCDALSYDLRFASPAEVHNNCVRQEYRAGYHIDVPVYRIQVQNEGMDNEKEIYELASGDMWQVSDARAVTQWFRNAISQLNGEHGVDGLQMRHVVRLTKAFARSRKEWKNKTTSGITLTRLVVDEFRPFKNRDDQALLETWKVINSRLATSTKVEHPVNETELAKEGDGKVTFFRNCLSDALEILATLEKDDCTRNEARDAWDRVFNTTYFGNLPDPRNSGTDAKTFFVATESKTDTRDDGNGRYGWGS	351	6.117
KVC77259.1	MSSFHGEEVTLTQTQRNEMRERRNNGRTRLESGLERDGHPLPDHHSQGSYAMHTMVQDDDNEYDIDDGAYFKEGDLVDANGNSLTPREAKDRVRDALAQDKRLANDAEVHRNCVRQPYPQGYHIDIPVYRTIVEAGANGKPTEKYELASESAWEVSDAREVTRWFKDQVSKAGDNAKQLRKVVRLTKFYARSRKDWKEKTGSGITISALVCDEFAAVTDRDDQSLRDTWKRIHARLIRSLRVEHPVGETPLAKEGDEKAAFLRDKLKEALDDLLVLDNDPTRGEARAAWDKVFDTDFFCKQPSPSNDGEGGEKKSRFVVVDDRRDQRDDGGRRYG	335	6.056
WP_059627617.1	MFDCHKEMSSFHGEEVTLTQTQRNEMRERRNNGRTRLESGLERDGHPLPDHHSQGSYAMHTMVQDDDNEYDIDDGAYFKEGDLVDANGNSLTPREAKDRVRDALAQDKRLANDAEVHRNCVRQPYPQGYHIDIPVYRTIVEAGANGKPTEKYELASESAWEVSDAREVTRWFKDQVSKAGDNAKQLRKVVRLTKFYARSRKDWKEKTGSGITISALVCDEFAAVTDRDDQSLRDTWKRIHARLIRSLRVEHPVGETPLAKEGDEKAAFLRDKLKEALDDLLVLDNDPTRGEARAAWDKVFDTDFFCKQPSPSNDGEGGEKKSRFVVVDDRRDQRDDGGRRYG	342	6.028
WP_056716303.1	MFDCNKEMRNFHGDKVTLSIDTQDEMRERRNNGRTRLDNGLERDGHKTPSYFVQGSYAMHTMVQDDAKEFDIDDGAYFSFAALTDADDVELTTMQAKERVRDAIRQDQRLKEPADIHDNCVRQVYPAGYHIDIPVYRVKTSKDASNNTVETYELATKDTWEPSDAREVTRWFFRQIDAAGDKDDRAQLRRVVRLTKSFARSRDGWSEKTGSGIALTRLVCDEFAKAPGRDDEALRKTWQAIEARLLKSCIVVHPVSAKNLADEGDEKVGFFLDKLSDALKELEVLDTNCTRREAREAWDTTFDTTYFTRQPTPDKRLDVDESKADHRNDGGGVYG	335	5.43
OQW90435.1	MFNCAKEMNKFHQEKVTLSEKEQGEMRDRRDTNRNRLKTGLADNRKPVAKGCYSQGSYRMRTMVQDDQGDYDIDDGVYFTRRSLQDSKGDDESSENVRKMVHDAVARDQRLPDMKSKCVRVYYNEGYHIDLPVYRMTEEGDNEIYELATKDGWEQSDARQLTIWFNQHFGKDLKKGEEDPQQMRRVVRLTKKFARSRITDEDNWKEKMPSGICITKLVVNHYVLMSLSMKHGAKLFRH	238	8.563
KVF31178.1	MANVNKQLLAFFKSEVALTETTKSDMRKRRRSCEERLERGLERNKKPKVDRYVKQGSYAMHTMVQSNSITSDIDNGVVFHEDKLVGDRGGEFSAYDAKCMVRDALNYDNSFERAPEVLKNCVRVYYKDGFTIDMPVYRETGEGDNAQYELAAANWKHSDPEAVTEWFQDNVVQKSPDTVDGRQMRRMVRLLKAWSKSRSSWALPSGFVLSILTNEVYPRGGYPDREDHALFQTVQAIRNRLHYNKTVYRPVPQYEAVTKTASDPNMVSLHEKLNEAVDRLAPLNDSRATDLEALKALKWFFCTEFFDDEIEELEKEEKEKADARFVSTESRQPAGPVVKSGGEGRYA	347	6.578
WP_034198521.1	MANVNKQLLAFFKSEVALTEATKSDMRNRRRSCEERLQRGLERNEDPEVDRFVKQGSYAMHTMVQSNSITSDIDNGVVFHEDKLVGDRGGKFSAYDAKCMVRDALNYDKAFEREPEVLKNCVRVFYKDGFTIDMPVYREIGNGDDVKYELAAADWKHSDPEAVTEWFQNNVTQKSPDTVDGRQMRRMVRLLKAWSKSRASWSLPSGFVLSILTNEVYPHGGYPDREDLALFQTVQKMRNRLVWNLTVSRPVPEYENVTKSNSDANMVSLRDKLNEAVDRLAPLADAHAADLEALKALKWFFCTEYFDEEIESLEEAAKASAKFVSTESRQPSGPVVKSGGEGRYA	345	5.842
WP_059961604.1	MANVNKQLLAFFKSEVALTEATKSDMRNRRRSCEERLERGLERNEDPEVDRFVKQGSYAMHTMVQSNSITSDIDNGVVFHEDKLVGDRGGKFSAYDAKCMVRDALNYDKAFEREPEVLKNCVRVFYKDGFTIDMPVYREIGTGDDAKYELAAADWKHSDPEAVTEWFQNNVTQKSPDTVDGRQMRRMARLLKAWSKSRASWSLPSGFVLSILTNEVYPHGGYPDREDLALFQTVQKMRNRLLWNLTVSRPVPEYENVTKSNSDANMVSLRDKLNEAVDRLAPLADAHAADLEALKALKWFFCTEYFDEEIESLEEAAKASAKFVSTESRQPSGPVVKSGGEGRYA	345	5.696
WP_060040239.1	MANVNKQLLAFFKSEVALTEAKKSDMRNRRRSCEERLQRGLERNEDPEVDRFVKQGSYAMHTMVQSNSITSDIDNGVVFHEDKLVGDRGGKFNAYDAKCMVRDALNYDKAFEREPEVLKNCVRVFYKDGFTIDMPVYREIGNGDDVKYELAAGDWKHSDPEAVTEWFQNNVTQKSPDTVDGRQMRRMVRLLKAWSKSRASWSLPSGFVLSILTNEVYPHGGYPDREDLALFQTVQKMRNRLLWNLTVSRPVPEYENVTKSNSDANMVSLRDKLNEAVDRLAPLADTHAADLEALKALKWFFCTEYFDEEIESLEEAAKASAKFVSTESRQPSGPVVKSGGEGRYA	345	6.023
WP_048934703.1	MANVHKHLLNYFLERVALKEDQKDLMRKRRTSNETRLKDGLKAQKKPSPLRFVKQGSYAMHTMVQANAATSDIDDGVVFAKGDLVGERGGEFNPLQAKNMVCDALNEKKDFKTPPEVRTNCVRVYYADGFTIDMPVYREVELNGKTVYELAAAEWKESDPEAVTEWFVGATKKSPDETNGRQLRRMVRLLKAWSKSRISWTLPSGFVLSILTNEKYPQGGWKDRDDLALYNLVCDIHARLQWNLTVTRPVKPYDSVTKTNDDADMRNLRDKLADAKTTLAPLGDSNATELEALQALKSFFNTDYFDEAIEDLKNTEKSQAVGATGFIRSGSQEPQTQFFKDGGEGRYA	348	7.827
OGQ95899.1	MFNCHAHLKAFHDDRVTLTETMKQEMRSRRDANQKRLSKGLEKSEKPKPIEHVKQGSYAMHTMVQSEYAASDIDDGAVFAKADLVGSRGGEYTPLDAKNMVRDAIDDGSFTKAPEVRSNCVRISYKDGFTIDIPVYRKIEKDDDTYFELANADWRRSDPEGVNNWFKNQVKEKSPDSTNGRQMRRIVRLLKAWSKSRKSWNMPSGFILSKLTDEQYYKDMSLLGRDDKALLQVMEGIHARLQWDLVVKHPVVDGENITKSNEDANMVELRDRLGKAIDTLSILRKSDCAELNALKALRDLFATDYFDQRIDKLEEEKKNSENDSRSSAAYILGGGTAPHSPVIKQGGERQGYA	353	7.88
KXK00552.1	MFDCSREIRAFHDEKVRLSEAVQDKLRGHRDANRERVTNGLKASHGLTPISFLIQGSYDMQTIIQQPKNDYDIDDGVIFKADDLHGPQGGQWTPLQVRQVVCQAVQDPRFKKAPEVRTNCVRVYYEEGHNVDIPVYRQRSSILGGTYLELASVEWRQSNPKAVTEWFDTQVQTHSPDEEGTKQQMRRQVRLLKAFAKSRESWNMPSGFILSVLASEKYHALAGREDVSFYETIRGIHSRLEWDLTVRHPVVDEALTKTAEDASMVELKTQLKQALESLVILHDRDCTKKAALQAWGKVFNTDFFDKFLDDEGKGRGPTILTTSGKQPQFPVKKEGGGRYG	340	7.572
WP_022668998.1	MFNCSSEITEFYNKHARLAKAQVDDLAGYRAKNITRLEKGLEKNEDPIPTRHINQGSYAMRTINQHPDNDYDIDIGVIFNKDDLVGRQGADKTALSTRKMVLEAVKDERFNKEPELKKNCVRVFYNEGYHIDMPAYRESINQFGEKKIELASSDWIESDPEAVTKWFNQKVIDVSPDKTNGRQMRRVVRLLKFWAKSRKSWNMPSGFIISKLVSEKYCPIDGRDDESLYYTMDGIKNRLLLDKDVYHPILTSSKLSDGNETAIDEFLERLKTALDDLSILFEDECTNQGALKAWKKIFNHSYFSDKLKSLSTLKAAAGATVISKGEPSKPVKRKGEARFA	340	8.471
WP_024336407.1	MYDYSDQINSFHGDKVVLSKKLSGNLTSHRTANENRLIKRLPELKNGVKVSRSSFKSQGSFAMRTIIQTKFSDEEYDIDDGLVLWRSDIEDEDGNDMTSSDAKELIREALKDSRFKQQPKTKTNCVRVFYADEDEEKHHVDFPVYRKWETAVSDDVTTHRELAGGDGWVESDPTRVNSWFENEISSRNSAAAESGTQMRQCLRLLKRFCRSRSYWDMPNGMKLTMLTVECFESGERIDSVFRDLLDSLHSRLLDNLEVENLADEDFPRQKLTRTSSDENMIELRDRLEEALGKLEVLDDDDCTKKKARQAWDWVFKSDGYFDDYDGDDDDDDGSGESSGTKKGIATSTPNKAVDPKGGGRFG	362	5.025
CCE98512.1	MTFMIWMYDISADLQKFYDDHVRLGVDRRKDLANKRDLNLERLYGGLDDLQAETGLARPHPYTWYNQGSYAMHTLNQDPAGDNDFDIDVGLIFNKEDLPSDPLAARQRMADALSKRCTNFTQEPTAKKNAVRVAYADGYHIDFAVYRTHTDILGIKHTEHASTTWKPRDPMAINTWFTKCVNDKSPKALPVLGYYPKVKEGQFRRIVRFLKWFARSRPSWSLPGGLIISALVAEVYVSDDDRDDWALFETINALAVRLNSNTQVFNPVSGTEFTESDEIHNQVKRLKTQVNMAVSKLSPLFNQAGCTHAKARSAWDWVFNHPFWADQQKVVKAAFEDAGQALALPYYLKIKCELASKQGGATYRAYPSGSGVLQKNVHLKFSITETNVPQPYLINWEVK…	463	8.409
WP_014342017.1	MTFMIWMYDISADLQKFYDDHVRLGVDRRKDLANKRDLNLERLYGGLDDLQAETGLARPHPYTWYNQGSYAMHTLNQDPAGDNDFDIDVGLIFNKEDLPSDPLAARQRMADALSKRCTNFTQEPTAKKNAVRVAYADGYHIDFAVYRTHTDILGIKHTEHASTTWKPRDPMAINTWFTKCVNDKSPKALPVLGYYPKVKEGQFRRIVRFLKWFARSRPSWSLPGGLIISALVAEVYVSDDDRDDWALFETINALAVRLNSNTQVFNPVSGTEFTESDEIHNQVKRLKTQVNMAVSKLSPLFNQAGCTHAKARSAWDWVFNHPFWADQQKVVKAAFEDAGQALALPYYLKIKCELASKQGGATYRAYPSGSGVLQKNVHLKFSITETNVPQPYLINWEVK…	463	8.409
WP_012779285.1	MWMYDISSDLQTFYDTHVRLGKVLRDDLAAKRDLNLNRLYGGLDDLAAESGFSRPHPYTWHNQGSYAMHTLNQDPADLNDYDIDVGLMFNKDDLPSDSQKARQRIADALTKRCTNFTQAPAAKKNAVRVAYADGYHIDFAVYRTYTDATGTLRTEHASTEWKPRDPTAINKWFSDCVTNKIPTAWPAIGYYPKVKDGQFRRIVRFLKWFSRSRPSWSLPGGLIISALVAEVYASDSNRDDRALYDTIVALANRLNGNTKVYNPVTQAEFTENSEIQSQVNRLKTQINMAVAKLAPLFDQQNCTRDKARSAWDWVFNHQFWAGKEKVQKAALDEELNASALAPYYVKIKCELSGTYGGKTYREYASGGGVLQKNTYLKFTVLGTNVPSPYLITWETRNSG…	462	8.956
WP_091995108.1	MWMFDLKADFQVFYDTHVRLGTTRRNDLAAKRDLNLNRLNAGLNDLTAETGLPRPYPTTWYNQGSYAMHTLNQDPSDTNDFDIDVGLIFNKDDLPSDPLKARQRIADALAKRCTNFTQEPTAKKNAVRVAYADGYHIDFAIYRTYTDATGTLHTEHASTSWKPRDPMAVNTWFNKCVTEKSPKAMPVLGYYPKVKDGQFRRIVRFLKWFSRSRASWSLPGGLIVSTLVAEVYVPNDTRDDRALYDTIIALKNRLDIHTKVYNPVSGNEFTENTEIQSQVNRLKKQINAAAAKLSPLFDQENCTRDKARSAWDWVFNHSFWADKEKVIKAALDEEITASALMPYFVKIKCELAGRQGGRPYRTYASGGGVLQKNVHLKFTVEGTNVPHPFLVTWEIRNSG…	460	9.143
WP_012413242.1	MFMYDISNDLQYFYDHHVRLGGELRQQLAGYRDLNITRLKNGLDDLKKETNCLHPHPYDSKNQGGYAMHTLNKDPNNDNDYDIDIALIFHRDEIPENPLKARQRVRDALYKRCTNFTKEPEARTNAVTVWYAEGYHIDFAIYRTYIDEFGIKRIEHASTEWKRRDPMQINNWFAECVDTFSPKANFILGYYPKVKEGQMRRIVRFLKWFCRSRISWSLPGGMIVSTLIAESGVYKPNGERDDIALYDTMVALHNRLTVSCKVYNPVDKSQELTGKTEILNQVIRLRDNLKVAIDKLEVLFNHSCTREKARSAWDWVFNHQFWVAKESKKVIDFGDVIAIARYNLTIRCDLAKYENGPTYKHYLSGSSILPKGVALKFTVVSTNVPQPYSVRWIVNNEGD…	467	8.515
WP_015211749.1	MYDISDDLQIFYDTHVRLGTIRRQQLATYRDLNITRLKNGLNDLAKETGRPHSHPYDWKNQGGYAMHTLNQDPKGDNDYDIDVSLIFHKDEIPEDPLKARQRVRDALCKRCTNFTKEPESRTNAVTIWYAEGYHIDFAIYRTYIDNLGIKRIEHASTEWKRRDPMEVNDWFSKCVATLSPKASQTLGYYPKVEDGQMRRIVRFLKRFCRSRTSWSLPGGMIVSALVAESGIYTANSERDDLALYNTMVALRNRLKASCHVYNPVDTSQELTGKTEVLNQVTRLRDRLDTAISKLSVLFDESKCTREKARFAWDWIFNHEFWAKKESTKGTIKAELSAVTGYSVTVRCDLAKRENGPIYEQYLSGSSVLPKGVALKFSVISTNVPPLPLYSVQWIVDNEG…	468	8.782
WP_049395842.1	MFDVTALLQQFYDEHVRLGGDRRNRLQQVRDLNLAKLNRGLDDLALESGRAKPHFVEAITQGGFAMHTLNQDPAGLNEYDIDVAVIFNSDDLPVSSLAARQRVRDALGKRTEHMKEAPDLRTNAVTLWYQEGYHVDFAVFRRRTEPSGRTVLEHASTDWVERDPNAVNRWFNQSVSLLSPKNESGQPDIRVRPNQFRRIVRFIKWFCKSRESWSLPGGMVVSSLAAECYQFDRFRDDVSLYNTLVSIVQRLQRSLEIENPVSAGVWLTGREENRNQVARLKAQLELIIPKLNILFEPSCTVEKARGAWDWVFNHQYWGEVREEALAASVREDVEAPQIYQLRIRCELARGGEHGEIYGQYRTAQYPLPKGVGLKFTVAATNVPQPYEIAWHIQNSGDEA…	452	8.413
WP_049418400.1	MFDVTALLQQFYDEHVRLGGDRRNRLQQVRDLNLAKLNRGLDDLALESGRAKPHFVEAITQGGFAMHTLNQDPAGLNEYDIDVAVIFNSDDLPVSSLAARQRVRDALGKRTEHMKEAPDLRTNAVTLWYQEGYHVDFAVFRRRTEPSGRTVLEHASTDWVERDPNAVNRWFNQSVSLLSPKNESGQPDIRVRPNQFRRIVRFIKWFCKSRESWSLPGGVVVSSLAAECYQFDRFRDDVSLYNTLVSIVQRLQRSLEIENPVSAGVWLTGREENRNQVARLKAQLELIIPKLNILFEPSCTVEKARGAWDWVFNHQYWGEVREEALAASVREDVEAPQIYQLRIRCELARGGEHGEIYGQYRTAQYPLPKGVGLKFTVAATNVPQPYEIAWHIQNSGDEA…	452	8.413
WP_082992644.1	MFNMAADILSFHDQHVKLDSASEKRLAEVRTTNLDRIRNGLGDLNKPIFKAWRNQGGYAMGTVVNDPAGESNHDIDVALIFEKDELPSGALSARQRVRDALCKRGTSFLHDPEARTNAVTVWYADGYHLDFAIYRRSSNILGTVTHEHASTDWVERDPAEVTTWFIDEVENKSPKTDDWGNAPTVRVNQLRRMVRLVKWFCRSRTSWNLPGGMITTALVVECYRPDRSRDDVALYDTLVAINARLRTDCRVWHPNGGGRELTGKAEYLNQVTLLRDKLSANLPKLAVLYEDRCTREKARSAWDWVFNHAFWAAKEVLCEAALAKADLSDGSYWVRISCDLAKSERGKIISRYRGQVVPKNLGLRFFVEDTNVPPPFSIRYDVENEGDDARQAKQLTWSG…	449	8.099
KGC17036.1	MYDASNELAAFYENHVRLGTQLRNDLGGYRDLNLDRLTAGLKSLGDKRNAVYKTFVDSKNQGSYAMHTLNQSEHIDYDIDVAVIFEASDLPDKAADARARVRDALLEKCSNFTKEPEARKNAVTVWYSDGYHIDFAVYRRRTDWFGNQTIEHAGGDEWTARDPMAYTNWFSKQVDSKSPPTYLEVLLGTRVNVAKGQLRRIVRFVKAFARSRSGWALPGGIIITTLVCEVYRPHPTRDDVALVQTLKALLARLQANVDVQNPVQQTAWFTSSDRRKREVERLRDTLADKLPNLDVLHQPLCTPAQAYKAWDAIFYHDYWTGARKAVAQSAANGLTIECALARASKGKVYKAHVSDSSALPKGIHLRFMATPVGVELPYSVRWTVRNEGDEAREEGQLTH…	448	8.881
SDM09392.1	MFDASNELKTYYENHLRLGTQLRNDLAGYRDLNLQRITDGLKLLGEKNSVTYRTWADYKNQGSYAMHTLNQCEHTDYDIDVAIIFEKDDLPANAADARIRIRDALQEKTKGTNFSKDPDARKNAVTVWYSDGYHIDFAVYRRRTDWLGKTVIEHAGGDEWTERDPMAYTNWFTGQVDSKSPPTMLQSALGMTVTLPKGQLRRIVRFVKAFARSRSAWALPGGITITTLVCEVYKQHATRDDVALVDTLQALLARLKGSVQVENPVQPGVYFTSSDRRRREVERLRDELEAKLPSLDVLYQADCTRKQAMGAWDAIFWHDYWSDVKKEAACSALGSTGLAIECWLSKKSQGPVYKQHKSDSTALPKGVHLRFTAVPDGVAPPYDVRWAVRNEGHEAKEDR…	452	8.614
SAK53967.1	MFNLHTELNVFYNEHVRLPQKLRNDLAGYRDLNVKRLKEGLDELTAQTGVRHAHPVDVQNQGSYAMHTLNQSDSAGYDIDVALVFDEKDLPSDAAMARARVEAALLKRCSNFTQPPEARKNAVTVWYAENYHIDFAVYRKRSDWIGIETVEHAGADGWSPRKPADFASWFDKQLESHDRGDLFRALLGITVEKHQLRRVVRLVKAFARSRSGWSLPGGIVLTTLVCEVYRSDANRDDVALYNTLVALRGRLRASREVLCPVPNHKSLVGSERRQKEMDRLLKCVDSALTSLAPLFTADCTRERALSAWKSVFNHRYWGTQIQEARVAQNASALLLECGLAKRDKGTPYGTYSSGSSILPKGVHLRFRLKQTSVLPPFQVRWTVENEGDEATDDNQVTWT…	442	9.039
WP_051171038.1	MPITLQEALMPQYNMHNELNAFYEDHVRLKEEMNRLRSLRDTNLTRLSDGLKELGHPVYVKNLLQGSIAMHTANKSSNNDYDIDIAVIFEKDDLPASPLEARKRVAEAINLKSSGFVKDPEARTNAVTIWYAEGYHVDIAVYRRSEGWLGDIIEHAGASWTERDPKAITSWFTEEVTEQSPSETFFGKPSVGPQQMRRIVRWIKAFTKAREGWNLPGGFIISALVAECYKPDKDRDDIALLNTLCAINTRLESSCDVYNPVDATQKLTDKQKFITQVNSLKKHLNSVTKELDVLMEDECTEEKAKKAWNYMFQHQFWEISTESISKNAANDQSYNVKLTMGISKKDGGFLTARNIQSGRIVPKMKHLKFEAKTNVPAPFTVKWRVVNSGDEAEAANDMG…	442	7.131
WP_051235395.1	MPQYNMHSELNTFYENHVRLKDEFDRLRFLRDTNLKRLTDGLQEMGRPTFAKSLLQGSIAMHTANKSTNNDYDIDIAVIFEEGDLPASPLEARKRVAEAIKRKANGFSRDPEARTNAVTIWYSLGYHVDIAVYRRRENWLGQETIEHAGADWTPRDPKTVTDWFIGEVSTQSPEKGLFVTPQVAPKQMRRIVRWIKAFTKGREGWNLPGGFIISALVCECYRPHNDRDDIALYNTLEAIESRLKLDCRVFNPVDSSQELTDKPKFLKQVKNLRRRLGSVLSKLDVLFDDNCNNGKANKAWHYMFQHTYWTPQASANASQSQANHYPYDLELTMAIAGSKGGFIKSGNVRSGRFLPKRVHLRFKAQTNAPPPYTVMWEAINSGDEAEAANDMGHQATSND…	435	8.967
WP_029755147.1	MYNLHAKVNEYYKDYVRLSTDERKKLAGYRDTNLDRLKSGLEKLGEEHDKVYAYYDYYRNQGSYAMFTLNQHPDNEYDIDIAIVFRKVDLPSAALGARQRIADAFNKVAGHFSQDPEPRPNAVTVWYAEGYHIDFAVYRTFEDEYGNTQIEHAGPDWTERDPMGVTNWFNDSVNSSSPSKDYGATVDDYQMRRTVQLLKAFAKSRASWNLPGGLIISVLVDECYRPDYYRDDAALYYTMVAIRDRLVLNTEVNSPTSTLESLTNRDKYKKQVERFRDKLDSAIKKIDPVFADDCTGDEAMKAWNSVFNHPFWAEEVVEDESAAPDDSDIDERALASVRAPKPVLGVSTHQKGIPWEFQKTYGVKIQAYIYLGKKIKLGGLSSDSRTIKSGYDLKYEVKT…	465	5.895
WP_053230875.1	MYDASKLLNRFYNEKLRLGRDGRARLAKLRDTNLDRLKSGLEKLGPIRGASKATFESHLDQGSYAMHTLNQHPDDDYDIDTGVIFDESVLPASALDSRKRVAEALLQSGATFLRDPEARTNAVTVWYAEGHHVDLAVYRRTAKGLEHAGADWTARDPSEVTQWFTDRVNALSPFWLIDVERGQLRRIVRFVKRFCASRRSWSLPGGMIATTLVTEVYQHDPSRDDVSLRKTLIALRDRLVKNQRVFSPVDAAQELTGKPQTEAQVRRLQKRLDDLLPKLDVLDDRNCDEATARTAWNSVFRHDFFVTEQDTKTDATTAVNLTIRVAQHENGPLREASYRSSQPPLPKGMWLRFEVAHELKRDDVVRWTVKNEGDEAEAAADLGHTREGRDLVTWRHTRF…	426	9.178
WP_053066637.1	MNAMFNCHTALNVFYQQDVRLGPKLRTRLKVSRKACLGHVKEGLRRLGHPVYERVCIQGSYVMHTLNQHPNGEFDIDVAVIFKKEDLPKSPLRARQRVAAAMRASGVRFATMPLARLNAVTVWYSDHHHVDLAVYRESTSFWGKPVLEHASSEWTVRDPVEVTRWFKKEDKRLSPKLDDGAIVEPGQFRRVVRLIKMFTRSRLYWDLPGGLIISTLVAEVYEPAPERDDVALYNTLVRLQKRLRGSYDVKSPVDASSLTRRDKNERQVRDLLARLDDILPRLAILFDPLCMEPRALRAWWFVFRHDYWLKRARTAELASLNQSQNLRIQVGVGDSSSGPFTLYHPSHGPIPKGAHVRFALRKRLGVESPFTCHWKVQNRGSEAQAARDLAHDAVGPEPF…	435	9.985
SEF77176.1	MFNYNSKLNQFYNNRVRLKDIDKTLIRDYKNKNIQRIIKGIEKINKEENKLFPIPSFIEQGSIAMNTTNQSEDKDYDIDVAVIFPTDSISNNPLDARKLIAKAINKNNANFSKPAEARTNAVTVWYTEGYHVDFAIYRTFEEFNQTKFEHASTEWLDRNPKAITEWFIERVSTLSPNGFFTNVEKAQLRKIVRLLKRFCKSRLNWNLPGGFILSILAIECYSPNSTRDDISFIETLSNICNRLKYNRTIYNPIRAQIELTSKKSLQHQITRLSEKLDRFVSKSEVLYKNDCTEKKATEFYNWVFNIQEEAKNFSSIKEQSLIENSSISVSVHRDKSLGPILSNIPKQLRVHKKLWLRFTLNTKISPPFDVKWIVENDGDEARAIPDLGHETWEYNCNRQ…	437	9.31
WP_036841217.1	MYNLNNKLGSFYNEVVRLKEADRNKLREYKKLNLERLNSGIDSINAKENKSYPYPTILEQGSIAMHTANRHDDNDYDIDVAVIFPKDQLPTSALNSRKLVEKFLREKTGNFSKQPEARTNAVTIWYNEGYHVDFAIYRQSIDFFGNTIYEHAGSNWKNRNPQDITNWFSNFVITKSPNKNFGATVENNQFRRIVRLLKKFTRSRENWSLPGGLVISILASECYVPDYYRDDISLVKTINSIYNRLKYNNQVYNPTDKSSELTEKSKYKNEVNRLKEKLKQAVKKLDILNSPECDEDKANEAWKWIFNSDFWKIEIETNSSLNKSFSLPSNLISLNASLHISKNGFRLNSNVTNGNFKIPKKMWLKFNASTNISVPFDVKWIVENKGDEAEAKPDLGHET…	445	9.226
WP_055437489.1	MYNLNNKLGSFYNEVVRLKEADRNKLREYKKLNLERLNSGIDSINTKESKSYPYPTILEQGSIAMHTANRHDDNDYDIDVAVIFPKDQLPTSALNSRRLVEKFLREKTGNFSKQPEARTNAVTIWYSEGYHVDFAIYRQSIDFLGNTIYEHAGSNWKNRNPQDITNWFSNFVITKSPNKNFGATVENNQFRRIVRLLKKFTRSRENWSLPGGLVISILASECYFPDYYRDDISLVKTINSIYNRLKYNNQVYNPTDRSSELTEKSKYKNEVNRLKEKLKQAVKKLEILNSPECDEDKANEAWKWVFNSDFWKTEIKTNNASNKSFSLPSNLISLNASLHISKNGFRLNSNVTNGNFKIPKKMWLKFNASTNISVPFDVKWIVENKGDEAEAKPDLGHET…	445	9.328
AFV21668.1	MYDLNNKLMTFYKKHVVLQGKEKNRLFKLRTSNLDRLKDGLKEYNEEKKTNYSIVDTVVQGSVAMSTVVQNESKDYDIDVAIIFDKDNLPEGTTATKNMVVTALKKKCKQFKEPPTAKTNCVRIVYEEGYHIDFAIYRRYKDEYGEYKYEHCGSEWRPRDPRSITKWFNNENKKKNYNLRIVARLLKMFCKSRPKWEMPGGLVQSVLLNECFQAETRIDEMFYHTLVAVRDRLTIDKEVNNPTDEEQSLKLIQKDDVRLDRLERRLTTYLGKLEVLFEEGCTPEQAIKAWQEFFNHEYWEKQLEQEKETNSAVSKSYASTESRLYNESEEFIEYMFPVNIQYHLSLDCRITQDGFRPYFLNDWLERGLHLPISKQLDFYIKDNYVTKPYHVYWKVKNRG…	454	8.057
EEM25303.1	MLMYDLNNKLMTFYKKHVVLQGKEKNRLFKLRTSNLDRLKDGLKEYNEEKKTNYSIVDTVVQGSVAMSTVVQNESKDYDIDVAIIFDKDNLPEGTTATKNMVVTALKKKCKQFKEPPTAKTNCVRIVYEEGYHIDFAIYRRYKDEYGEYKYEHCGSEWRPRDPRSITKWFNNENKKKNYNLRIVARLLKMFCKSRPKWEMPGGLVQSVLLNECFQAETRIDEMFYHTLVAVRDRLTIDKEVNNPTDEEQSLKLIQKDDVRLDRLERRLTTYLGKLEVLFEEGCTPEQAIKAWQEFFNHEYWEKQLEQEKETNSAVSKSYASTESRLYNESEEFIEYMFPVNIQYHLSLDCRITQDGFRPYFLNDWLERGLHLPISKQLDFYIKDNYVTKPYHVYWKVKN…	456	8.057
WP_003273103.1	MLMYDLNNKLMTFYKKHVVLQGKEKNRLFKLRTSNLDRLKDGLKEYNEEKKTNYSIVDTVVQGSVAMSTVVQNESKDYDIDVAIIFDKDNLPEGTTATKNMVVTALKKKCKQFKEPPTAKTNCVRIVYEEGYHIDFAIYRRYKDEYGEYKYEHCGSEWRPRDPRSITKWFNNENKKKNYNLRIVARLLKMFCKSRPKWEMPGGLVQSVLLNECFQAETRIDEMFYHTLVAVRDRLTIDKEVNNPTDEEQSLKLIQKDDVRLDRLERRLTTYLGKLEVLFEEGCTPEQAIKAWQEFFNHEYWEKQLEQEKETNSAVSKSYASTESRLYNESEEFIEYMFPVNIQYHLSLDCRITQDGFRPYFLNDWLERGLHLPISKQLDFYIKDNYVTKPYHVYWKVKN…	456	8.057
KXY51167.1	MYDLNNKLMTFYKKDVVLQGKEKNQLFKFRTLNLDRLKDGLKEYNEEKKTNYSIVDTVVQGSVAMSTVVQNESNDYDIDVAIIFDKDNLPEGTTATKNMVVTALKKKCKQFKEPPTAKTNCVRIVYEEGYHIDFAIYRRYKDEYGEYKYEHCGSEWRPRDPRSITKWFNNENKKKNYNLRIVARLLKMFCKSRPKWEMPGGLVQSVLLNECFQSETRIDEMFYHTLVAVRDRLTIDKEVNNPTDEEQSLKLIQKDDVRLDRLERRLTTYLGKLDVLFDAGCTSEQAIKAWQEFFNHEYWEKQLEQEKETNSAVSKSYASTESRLYNESEEFIEYMFPVNIQYHLSLDCRITQDGFRPYFLNDWLKRGLHLPISKQLDFYIKDNYVTKPYHVYWKVKNRG…	454	8.054
WP_080451498.1	MLMYDLNNKLMTFYKKDVVLQGKEKNQLFKFRTLNLDRLKDGLKEYNEEKKTNYSIVDTVVQGSVAMSTVVQNESNDYDIDVAIIFDKDNLPEGTTATKNMVVTALKKKCKQFKEPPTAKTNCVRIVYEEGYHIDFAIYRRYKDEYGEYKYEHCGSEWRPRDPRSITKWFNNENKKKNYNLRIVARLLKMFCKSRPKWEMPGGLVQSVLLNECFQSETRIDEMFYHTLVAVRDRLTIDKEVNNPTDEEQSLKLIQKDDVRLDRLERRLTTYLGKLDVLFDAGCTSEQAIKAWQEFFNHEYWEKQLEQEKETNSAVSKSYASTESRLYNESEEFIEYMFPVNIQYHLSLDCRITQDGFRPYFLNDWLKRGLHLPISKQLDFYIKDNYVTKPYHVYWKVKN…	456	8.054
WP_098297491.1	MLMYDLNNKLKTFYKKDVVLQGKEKNQLFKFRTLNLDRLKDGLKEYNEEKKTNYSIVDTVVQGSVAMSTVVQNESNDYDIDVAIIFDKDNLPEGTTATKNMVVTALKKKCKQFKEPPTAKTNCVRIVYEEGYHIDFAIYRRYKDEYGEYKYEHCGSEWRPRDPRSITKWFNNENKKKNYNLRIVARLLKMFCKSRPKWEMPGGLVQSVLLNECFQSETRIDEMFYHTLVAVRDRLTIDKEVNNPTDEEQSLKLIQKDDVRLDRLERRLTTYLGKLDVLFDAGCTSEQAIKAWQEFFNHEYWEKQLEQEKETNSAVSKSYASTESRLYNESEEFIEYMFPVNIQYHLSLDCRITQDGFRPYFLNDWLKRGLHLPISKQLDFYIKDNYVTKPYHVYWKVKN…	456	8.171
WP_098349797.1	MLMYDLNNKLKTFYKKDVVLQGKEKNQLFKFRTLNLDRLKDGLKEYNEEKKTNYSIVDTVVQGSVAMSTVVQNESNDYDIDVAIIFDKDNLPEGTTATKNMVVTALKKKCKQFKEPPTAKTNCVRIVYEEGYHIDFAIYRRYKDECGEYKYEHCGSEWRPRDPRSITKWFNNENKKKNYNLRIVARLLKMFCKSRPKWEMPGGLVQSVLLNECFQSETRIDEMFYHTLVAVRDRLTIDKEVNNPTDEEQSLKLIQKDDVRLDRLERRLTTYLGKLDVLFDAGCTSEQAIKAWQEFFNHEYWEKQLEQEKETNSAVSKSYASTESRLYNESEEFIEYMFPVNIQYHLSLDCRITQDGFRPYFLNDWLKRGLHLPISKQLDFYIKDNYVTKPYHVYWKVKN…	456	8.138
WP_098615571.1	MLMYDLNNKLKTFYKKDVVLQGKEKNQLFKFRTLNLDRLKDGLKEYNEEKKTNYSIVDTVVQGSVAMSTVVQNESNDYDIDVAIIFDKDNLPEGTTATKNMVVTALKKKCKQFKEPPTAKTNCVRIVYEEGYHIDFAIYRRYKDECGEYKYEHCGSEWRPRDPRSITKWFNNENKKKNYNLRIVARLLKMFCKSRPKWEMPGGLVQSVLLNECFQSETRIDEMLYHTLVAVRDRLTIDKEVNNPTDEEQSLKLIQKDDVRLDRLERRLTTYLGKLDVLFDAGCTSEQAIKAWQEFFNHEYWEKQLEQEKETNSAVSKSYASTESRLYNESEEFIEYMFPVNIQYHLSLDCRITQDGFRPYFLNDWLKRGLHLPISKQLDFYIKDNYVTKPYHVYWKVKN…	456	8.138
WP_098368784.1	MSMYDLNNKLMTFYKKDVVLQGKEKNQLFKFRTLNLDRLKDGLKEYNEEKKTNYSIVDTVVQGSVAMSTVVQNESNDYDIDVAIIFDKDNLPEGTTATKNMVVTALKKKCKQFKEPPTAKTNCVRIVYEEGYHIDFAIYRRYKDEYGEYKYEHCGSEWRPRDPRSITKWFNNENKKKNYNLRIVARLLKMFCKSRPKWEMPGGLVQSVLLNECFQAETRIDEMFYHTLVAVRDRLSINKEVNNPTDEEQSLKLIQKDDVRLDRLERRLTTYLGKLDVLFDAGCTPEQAIKAWQEFFNHEYWEQQLEQETETNSAVSKSYASTESRLYNESEEFIEYMFPVNIQYHLSLDCRITQDGFRPYFLNDWLERGLHIPISKQLDFYIKDNYVAKPYHVYWKVKN…	456	7.568
WP_099009465.1	MLMYDLNNKFMTFYKKHVVLQGKEKIRLFKLRTLNIDRLKDGLKEYNEENKTNYAVEDTVVQGSVAMSTVVQNESKDYDIDVAIIFDKDNLPEGTTATKNMVVTALKKKCKQFKEPPTAKTNCVRIVYEEGYHIDFAIYRRYKDECGEYKYEHCGSEWRPRDPRSITKWFNNENKKKNYNLRIVARLLKMFCKSRPKWEMPGGLVQSVLLNECFQSETRIDEMFYHTLVAVRDRLTIDKEVNNPTDEEQSLKLIQKDDVRLDRLERRLTTYLGKLDVLFDAGCTSEQAIKAWQEFFNHEYWEKQLEQEKETNSAVSKSYASTESRLYNESEEFIEYMFPVNIQYHLSLDCRITQDGFRPYFLNDWLKRGLHLPISKQLDFYIKDNYVTKPYHVYWKVKN…	456	8.142
SME47466.1	MYDLNNKLMTFYKDHVVLSRKEKSRLFKLKNLNLDRLKDGLKEYNVENKTNYAVEDTVVQGSVAMSTVVQNESNDYDIDVAIIFDKDDLPEGTLATKNMVANALKKKCTQFKEPPTAKTNCVRIVYEEGYHIDFAIYRRYKDEYGEYKYEHCGSEWRPRDPRSITKWFNNENKEKNYNLRIVARLLKMFCKSRPKWEMPGGLVQSVLLNECFQAETRIDEMFYHTLVAVRDRLTIDKEVNNPTDEEQSLKLIQKDDVRLDRLERRLTTYLGKLDVLFDAGCTSEQAIKAWQEFFNHEYWEKQLEKEKETNSAVSKSYASTESRLYNESEEFIEYMFPVNIQYHLSLDCRITQDGFRPYFLNDWLKRGLHLPISKQLDFYIKDNYVTKPYHVYWKVKNRG…	454	7.583
WP_086877205.1	MRMYDLNNKLMTFYKDHVVLSRKEKSRLFKLKNLNLDRLKDGLKEYNVENKTNYAVEDTVVQGSVAMSTVVQNESNDYDIDVAIIFDKDDLPEGTLATKNMVANALKKKCTQFKEPPTAKTNCVRIVYEEGYHIDFAIYRRYKDEYGEYKYEHCGSEWRPRDPRSITKWFNNENKEKNYNLRIVARLLKMFCKSRPKWEMPGGLVQSVLLNECFQAETRIDEMFYHTLVAVRDRLTIDKEVNNPTDEEQSLKLIQKDDVRLDRLERRLTTYLGKLDVLFDAGCTSEQAIKAWQEFFNHEYWEKQLEKEKETNSAVSKSYASTESRLYNESEEFIEYMFPVNIQYHLSLDCRITQDGFRPYFLNDWLKRGLHLPISKQLDFYIKDNYVTKPYHVYWKVKN…	456	7.766
WP_098158406.1	MRMYDLSNKFNTFYKKYVVLSRQQKSRLFKLKNLNLDRLKDGLKEYNEENKKNYEIVDTVIQGSVAMSTVVQNESNDYDIDVAIIFDKDNLPEGTAATKNIVVNALKKKCTQFKEPPTAKTNCVRIVYEEGYHIDFAIYRRFKDNHDEYQYEHCGSEWRPRDPRSITRWFINENKEKNYNLRVVARLLKMFCKSREKWEMPGGLVQSVLLNECFQNDTRIDEMFYNTLTAVRDRLTMNKEINNPTDEEQSLKLIQKDDVRLDNLEKRLTNYLGKLDILFDENCTIKQAIEAWKDFFNHSYWEKQLEQAKETSATVSKSYAAIESRLYNESEEFIEYMFPVNIQYFLSLECRVTHDGFQPYYLNEWLKKGWNLPISRQLDFYIKNNHVPKPYQVYWKVKN…	456	8.173
WP_067625777.1	MYDLSTKFNTFYQNYVVLPKTEKTKLFRLKNLNVSRLKDGLKEYNEENSTNYRIVDTVVQGSVAMSTVTQNENKDYDIDVAIIFDKDNIPSGTTAVKNIVVNALKKKTKQFNTEPVAKTNCVRIVYADGYHIDFAIYRRYKDEDGNYHYEHCGSDWRPRDPRAVTKWFNEASKSWNHKLRIVVRLLKMFSKSRDYWVMPGGVILSVLTNENFRSLYRIDEMFYETLTAIKNRLAIDKEVLNPVDEDQSLKLIQKDDVRIENLYNRLNSYLASLDVLFRSDCTESQAVEAWGKFFNHDYWNEQVIAEDGQTFMKSISASNVMYDETEEFIEYLFPVDLKYNLKIDCRVSQDGWRTELLSAILRKKGKLRIRKKLNFFIVMNDVPKPYSIYWKVKNRGDVA…	452	8.411
WP_098647924.1	MHDVSIEFNRFYKKHVILPRKEQKKLFEKKNLNLDRLVDGLIEYNEENKTNYVMVDSVVQGSVAMSTVTQNEENDYDIDVAIIFDKDNIPSGTTKMKNIIVNALKKKCKQFKVEPEAKTNCVRIVYSDGYHIDFAIYRRFKDDKDEYKYEHCGSEWRARDPRTITKWFIEQNKEKSHNLRTVVRLMKMFCKSRSDWKMPGGLIQSVLANEQFQSNERIDEMFYYTLKAIRDRLSVNKAVYNPTDENQDLKLIKTDEAKMNNLCSRLTIYLTKLDILFTDDCTDKQAMEAWNTFFNHSYWSDEIEKLAEATILVNKSFANELDESDYNYRETEEFIEYMFLVEERYQLHIDCQITQDGFRPAYLRDFLRKKNWLSPQKKLDFYIRTDTPKPYDIYWKIKN…	456	7.175
AOY78213.1	MYNIDKEMRKFYRTKVVLAQSEQKSLIEKKDLNLDRLKGGLKEYNEENDTNYKIVDSMVQGSVAMQTVVQAEENNYDIDVGIVFNKSNLPAPKSSENNTTTVKNIVHDALLKKSSFFKTPPEKRTNCIRIQYANGYHIDFAIYRREKNEQGEYIYQHCGADWNYRNPRSITKWFKERDRVHSFNLKRIVRLLKAYLKQDSSWSVPGGLIQSVLADECIQISDRLDKMLYDTIIEIINRLDIDTEAYNPVDTDDNGNKITLLTTESHKDKMTKMKNYLDKGIKKLSVLFDESCTKEQAFTAWADFFNHNYWTELAENSVQKSLSETFSKFAGIEDDIYDFDETEEFIEDLYPISSTQYSLKIECKVEQKGYRIDSLQNFLRFNKFLNPHKKLHFKIIENT…	472	6.993
WP_081562198.1	MSMYNIDKEMRKFYRTKVVLAQSEQKSLIEKKDLNLDRLKGGLKEYNEENDTNYKIVDSMVQGSVAMQTVVQAEENNYDIDVGIVFNKSNLPAPKSSENNTTTVKNIVHDALLKKSSFFKTPPEKRTNCIRIQYANGYHIDFAIYRREKNEQGEYIYQHCGADWNYRNPRSITKWFKERDRVHSFNLKRIVRLLKAYLKQDSSWSVPGGLIQSVLADECIQISDRLDKMLYDTIIEIINRLDIDTEAYNPVDTDDNGNKITLLTTESHKDKMTKMKNYLDKGIKKLSVLFDESCTKEQAFTAWADFFNHNYWTELAENSVQKSLSETFSKFAGIEDDIYDFDETEEFIEDLYPISSTQYSLKIECKVEQKGYRIDSLQNFLRFNKFLNPHKKLHFKIIE…	474	6.993
WP_053342861.1	MYNLDKEIRSFYRKKVVLSSEKQKSLIEKKDLNLDRLKAGLKEYNEENGTDYKIVDTIIQGSVAMQTVIQAEDNNYDIDVGIAFNKDNLPQPITSENNTQKVKNIVHSALLKKATVFKFKPEKRTNCIRVIYSDGYHIDFAIYRRYKDENDEYIYEHCGADWVYRNPRTITKWFKSRDKAYNYNLKRIVRLLKAYLKQDSSWSVPGGLIQSVLADECFKSSSRLDEMLYNTIEAIVNRLEENTEVNNPVDKDSEGKEIPLLRTQEHKDKVIKMKNYIKKGLNKLSILFDGNECTEEKALRAWGDFFNNDYWTELADEISNTSIAESINKSFSALNQDVYDYNETEEFIEELYPINEKYNIDIECKVQQSGYTVDTLRNFLRFNKYLKPNKKLYFEVKNN…	469	7.065
WP_031517737.1	MFDLETEFNIFYRDYVVLSKDEKQNLYNKKDLNLDRLKDGLQEYNEEKKTEYKIKDNVVQGSVAMSTVTQNDKHDYDIDVAVIFDKDNIPSGTTAVKNIVVNSLKKKCKQFKTEPEAKTNCVRVAYEEGYHIDFAVYRRFKNDSDEFEYEHCGSEWSKRDPRTITNWFIENNKAQDYKLRKIVRLLKMFCKSREHWVMPGGLIHTVLVVECFEPNDRIDKSFYNTIKATRDRLKNDKEVKNPVDDSLSLIIKESDKTKVENLYNRLSTYIDKLDILFTDGCTKEQAIEAWNDFFNHSYWSDLLTEDTQKANESAYCATETFPECDETEEFIEHIYPIDIKYDLNINCRVTQDGWRTKLLRSMLRLKEPLRLNKNLEFFIEGTNVPPPYKVFWKVRNIGD…	455	6.266
OUM89253.1	MYDLNNKFNTFYRKHVVLPKEKKNDLFQKKNLNISRLKKGLEEYNEEHGTDYQLIDHVVQGSVAMSTVVQNEDNDYDIDVAIIFDKDKLPEGTRATKNIIVDALKRKCTGFKKEPEAKTNCVRIEYSEGYHIDFAIYRRYKDDNENYVYEHGGSEWRRRDPWAITKWFLNRNKENDYKLREVVRLLKMFVKSRDHWVNMPGGLVLSVLAEEQCQSIYERMDERFYYTAKAIRDRLNYSKEVYNPTDPTQSLILTKKDEEKLENLRKRLDENLQKLDVLFNSDCTEEEALEAWEQFFNHHYWTEQKEKAKEKNEVAKSYYFFNEADETWFYDDTEEYIENYFPLDLKYKVELDCKVKKNGKFVDWLSDMRKKKIPLLPNRELYFYASTDAPKPYQVYWKV…	458	6.86
WP_013386182.1	MYNLNTKFKTFYHSEVVLPKAEKQKLFNKKNINIKRLKEGLEEYNAENGTNHNSAETPIVQGSVAMSTVVQNEENDYDIDVAIVFDKSNLPEGTTKTKNVIVNALTRKCSQFNVEPEAKTNCVRIVYAENYHIDFAIYRRFTDENGEYKYEHCGSEWRERNPRAITKWFLDQNKDKEYKLREIVRLMKMFSKSRSGWANMPGGLIQSVLADEKFQSYDRTDERFYYTMVSIRDRLAVDKEVYNPTDTTKSLKLVSSDSTKMDNLYNRLNDKLIKLDILFDSDCTYKQAVEAWENFFNHSYWTDLKQEERAQLTKSYSQLSESQVYYDYRETEEYISNMFPVNLKFNLELDCVVSKNDKRVGWLQAMLQRRELLLPEHGLNFRAQTDAPMPYEVYWKVRN…	456	7.4
WP_058302880.1	MYNMHSKFKAFYQRNVVLSNKEKQSLFNKKNINVQRLKDGLKEYNEEKGTDYKLAETPIVQGSVAMSTVVQNEDNDYDIDVAIVFDKSNLPDGTTATKNIIVNALKKKCSQFNVEPEAKTNCVRIVYAENYHIDFAIYRRYVDEDGNYKYEHCGSEWRERDPRKITKWFLDQNKGREYKLREVVRLIKMFSKSRSAWANMPGGLIQSVLVDEKFQSCDRADERFYHTMVAIRDRLADHKEVYNPADPTKSLKLVSSDSVKMENLYNRLKDKLGKLDILFDSDCTYNQAIEAWEEFFNHSYWTDLKQVERALMTKSYSQLSESEVYYDYRETEEYIDTLFPVNLRYVVNLDCKVKKDERVVGWLSEMRKQHKLLLPGYNLYFEASTDAPRPFQVYWKVKN…	456	7.814
WP_098841092.1	MFNLENKFKTFYGTHVVLPKVEKQQLYGKKNLNISRLKEGLKEYNEEHGTSYKLAEEPIIQGSVAMSTVIQNEMSHYDIDVAIVFEKDNIPSGTIATKNMVVNALKRKCKQFKIEPTAKTNCVRIEYSEGYHIDFAIYRRYKNENDVYQYEHCGSQWRERNPRSITKWFNDENKVKDYQLRDIVRLLKMFCKSRSFWINMPGGLIQSVLSVEKFQSYDRLDERFYYTINAIKNRLAIDKEVYNPTDSTKSLKLVSKDSIKMTNLYNRLNDKIAKLDILFNDTCTWNQAVEAWGDFFNHEYWYKLKEEDNQKVAKALRTFSESVTLFRESEEYYDYRDTEEFIEDTFPINLQYSMDLDCKVSRSGKPTKWLNTMLGKNEPLLTGYGLDFIAAVKIPQPYD…	462	8.502
WP_079524151.1	MKNLNGKFNTFYGKHVVLPKKEKDSLFEKKNLNINRLKEGLKEYNQEKGTSYKLSEEAIVQGSMAMATVTQNESNDYDIDVAIVFEKDQLPPGTTATKNMIVNALKRKCKNFKKEPTAKTNCVRIEYQEGYHIDFAIYRRYKKNESDDTYTYEHCGSEWRERNPRAITKWFLDANTEKNYQLREVVRLLKMFSKSRDGWVNMPGGLIQSVLADEKFQSYERMDECFYYTIKAIRDRLLWNKEVVNPTDPTKSLKLVSKDDTKMDNLYNRLNEKLSKLEILFDDTCTDLQAIEAWEAFFNHSYWTTQKEEISKALESYSSFNEAEEEFVRFRETEEFIQNLLPVNYQSQYELNLDCKVVKNEKTLGWLQIMRLKREVLLPKCQLYFQAKTNVPAPYNVYW…	461	8.35
WP_076120593.1	MYDMSKKFNTFYKKFVILQKSEKDTLFQKKKLNIKRLNEGLADYNAENGTEIKLAENIVQGSVAMSTVTQNENNEYDIDVAIIFEKDKLPEGTIATKNIIVKALKKKCTNFKVEPFAKTNCVRIVYNDGYHIDFAIYRRFKDEEDNYKYEHCGSDWRPRDPKAITKWFLDQNKHHNYHLREVVRLLKMFSKSRETWVNMPGGLIQSVLADEKIQTAYSRVDERFYYSIVEIRNRLEDHTEVDNPTDSQHSLKLVGSDNQKMKNLCSRLTNKIKDLDILFDSKCDEKQAFKAWYDFFNHSYWTNLIQEDAVAKSLSTFAAEDELYDFRETEEFVDNIFSIDIRYQLDLNCKVKNRDSFVGWLDNILSRRDLLLPGYQLYFSGSTNTPAPYNIYWKVKNQG…	455	7.995
KRF46446.1	MYDLNGKFNTFYSSKVVLKREQKRELHDKKNLNIDRLKDGLIEYNEEFGTDYKLAEEPVVQGSVAMHTVTQNETNDYDIDVAIVFEKDNLPEGTLASKRIVEKALLKKCTGFTIPPKAHTNCVRIVYQDGYHIDFAIYRRFKKDENNDEYTYEHCGSEWRERNPRSITKWFVDQNKVHNHRLREIARLLKMFSKSRGSSWDMPGGLIQSVLADEKCESTYTRLDERFYYTIKAIKDRLAFNKEVYNPTDPAKSLTLVQKDSTKMTNLYNRLSTNISKLDILFDSNCTKEQALTAWEGFFKHEYWSEQLTENRSTFELSKSSMHESESFYDFRETEEFIDYILPINLKFDLQLDCNIVKGDKEIGKLSSYLRDGKALDKGLSLYFNASTNVTPPYDVYWK…	462	7.882
WP_082612018.1	MLMYDLNGKFNTFYSSKVVLKREQKRELHDKKNLNIDRLKDGLIEYNEEFGTDYKLAEEPVVQGSVAMHTVTQNETNDYDIDVAIVFEKDNLPEGTLASKRIVEKALLKKCTGFTIPPKAHTNCVRIVYQDGYHIDFAIYRRFKKDENNDEYTYEHCGSEWRERNPRSITKWFVDQNKVHNHRLREIARLLKMFSKSRGSSWDMPGGLIQSVLADEKCESTYTRLDERFYYTIKAIKDRLAFNKEVYNPTDPAKSLTLVQKDSTKMTNLYNRLSTNISKLDILFDSNCTKEQALTAWEGFFKHEYWSEQLTENRSTFELSKSSMHESESFYDFRETEEFIDYILPINLKFDLQLDCNIVKGDKEIGKLSSYLRDGKALDKGLSLYFNASTNVTPPYDVY…	464	7.882
WP_095380765.1	MLMYNLNGKFNTFYSSKVVLKKEQKRELHDKKNLNIDRLKDGLIEYNEEFGTDYKLAEEPVVQGSVAMHTVTQNETNDYDIDVAIVFEKDNLPEGTLSSKRVVEKALLKKCTGFTIPPKAHTNCVRIVYQDGYHIDFAIYRRFKKDENNDEYTYEHCGSEWRERNPRSITKWFVDQNKVHNHRLREIVRLLKMFSKSRGNSWDMPGGLIQSVLADEKCESTYTRLDERFYYTIKAIKDRLAFNKEVYNPTDPTKSLALVQKDSTKMTNLYNRLSTNISDLDILFDSDCTKEQALTAWEGFFKHEYWSEQLTENRSAFELSKSSMHGSGSFYDFRETEEFIDYILPINLKFDLQLDCNIVKGDKRIGTLSSYLRDGKALDKGLDLYFNASTNVTPPYDVY…	464	7.883
WP_016086051.1	MSMYDLSGKFNTFYSTHVVLKKDQKNELYEKKKLNIQRLKAGLIAYNEEFGTDYKMAEEPVIQGSVAMHTVTQNESNDYDIDVAIVFEKDNFPDSTILAKRVIEKALLKKCSGFTIAPKAHTNCVRIVYKDGYHIDFAIYRRFKKDEQDNEYTYEHCGSKWRERNPRSITKWFMEQNKNHNSRLRETVRLMKMFSKSREKWEMPGGLIQSVLADEKCESTYTRLDERFYYTIKSIKERLDNDKEVFNPTDKSQSLTLVQKDITKIGNLHTRLTTYLSKLDILFQSTCTEAQAIAAWNDFFQHSYWDDLQENRSLSEVSKSYTLAPEPYYNFRETEEFIEYVAAINLKNELHLECNIVKGDKFLGKLSDVLEQNQTLNRGLGLYFTANTNALPPYTVYWK…	464	8.182
WP_063262686.1	MSMYDLSGKFNTFYSTHVVLKKDQKNELYEKKKLNIQRLKAGLIAYNEEFGTDYKMAEEPVIQGSVAMHTVTQNESNDYDIDVAIVFEKDNFPDTTLLAKRVIEKALLKKCSGFTIAPKAHTNCVRIVYKDGYHIDFAIYRRFKKDEQDNEYTYEHCGSKWRERNPRSITKWFMEQNKNHNSRLREIVRLMKMFSKSREKWEMPGGLIQSVLADEKCESTYTRLDERFYYTIKSIKERLDNDKEVFNPTDKSQSLTLVQKDITKIGNLHTRLTTYLSKLDILFQSTCTEAQAIAAWNDFFQHSYWNDLQENRSLSEVSKSYTLAPEPYYNFRETEEFIEYVAAINLKNELHLECNIVKGDKFLGKLSDVLKQNQTLDRGLGLYFTANTNALPPYTVYWK…	467	8.517
WP_098277099.1	MSMYDLSGKFNTFYSTHVVLKKDQKNELYEKKKLNIQRLKAGLIAYNEEFGTDYKMAEEPVIQGSVAMHTVTQNESNDYDIDVAIVFEKDNFPDSTISAKRVVEKALLKKCSGFTIAPKAHTNCVRIVYKDGYHIDFAIYRRFKKDEQDNEYTYEHCGSKWRERNPRSITKWFMEQNKTHNSRLREIVRLMKMFSKSREKWEMPGGLVQSVLADEKCESTYMRLDERFYYTIKSVKERLDNDKEVFNPTDKSQSLTLVQKDITKIGNLHTRLTTYLSKLDILFQSTCTEGQAIAAWNDFFQHPYWNDLEENRTLSEVSKSYTLAPEPYYNFRETEEFIEYVAAINLKNELHLECNIVKGDKFLGKLSDVLEQNQTLNRGLGLYFTANTNALPPYTVYWK…	464	8.182
WP_099637272.1	MGMYNMNGMFNTFYNNYVVLKKTQKNELHEKKKTNIERLKNGLIAYNQENSTDYKMAEEPVTQGSVAMHTVTQNESNDYDIDVAIVFEKDNFPESTTIAKRVIEQALLKKCTGFKIAPKAHTNCVRVVYKDGYHIDFAIYRRFKESENDDEYTYEHCGSQWRVRNPRSITHWFIKQNKIHDSRLREVVRLLKMFTKSRKDWEMPGGLIQSVLTDEKCQSTYTRLDERFYYTLDHIKNRLESTMEVLNPTDATQSLMLVQHDITKMTNLLNRISSHLKKLNVLFESNCEESQAISAWNDFFNHHYWENLKEDRSISELAKSQSNKFESFYDFRETEEFIEYITPINLKNTLKLDCNIVSGNKTIGKLSDVLKNNQTLDSGLGLYFIATTNASPPYKVYWK…	464	8.429
WP_060658272.1	MYDLSGKFNTFYNNHVVLKREQKTDLHEKKDINIKRLKDGLQAYNDENGTDYKLAEDPVVQGSVTMHTVTQNDSNDYDIDVAIVFEKDGIPDGTIAAKRVVEKALLKKCTGFKEEPKAHTNCVRVVYKDGYHIDFAVYRRYKENESDTEYIYEHCGSEWRERDPRKITKWFISQNRDVHDLKLREIVRLLKMFCKSRSSWSMPGGLIQSVLADESCFSDYARMDERFYYTLYAIKNRLKENKEVYNPTDTSKSLTYTEKDESKVQNLYNRLTTYLEKLSVLFDDKCSKKDALKAWCDFFDHSYWAGELNSENVRSVYGVSKSYTAADEVQPYNVFRETEEFIEHQFPINIKFETKLGAAIVKNDKQIGILDDYLKREEKLDKNLSLYFKVRTSASEPYE…	465	7.065
WP_049417910.1	MFNLEEEFKYFYTQKVQISDKKVEELLEKKEININRLKTGLKEYNNTNQTNHKLLEHIIQGSVSMKTIIQHEDNNYDIDVAIVFDKDSIPDSTIAVKNIVVNALRKKCKQFNVEPEFKTNCVRINYQDGYHIDFAIYRKRYKDNNDFIYEHCGSEWRSRDPKAISKWFYKENKRHGNTSIERVRLLKAFCKSREGWANMPGGLIQSVLINETNANFERMDERFYYTLKSIQNRLFQNKEVYNPTDPSQNLKLVKSDDSKMNNLCRRLNNNLKKLDILFDSNCTKKQALTAWGNFFNEDFIDLSQKSFNKSNLSIKKESNNISEMFIKELFPEKIIYNLTLDCQIYNMKQKGKYIGMLRSFLKQKQVLLPNYKLRFVAQTNVPEPYDVYWKVKNNGLEAE…	451	9.218
CDA86179.1	MYDLSKEFKNFYENKVVLPAAEKTKLRDKKKLNIDRLESGLDEYNEENNQSYEVVETREQGSVAMSTVTQNDSNDYDIDVAVVFDKDNIDGIGHREIKNIVVDALKRKCTNFKKEPEALKNCVRIEYNDGYHIDFAIYRKSVDDDGNISYEHAGSTQWQERNPAAINDWFSTEISEKGTGLREVVRLSKMFCKSRSSWQMPGGLIQSVICDEKFQDYDRMDEMFYQTMCAVRDRLNDSIEVYNPTDSTKSLLLKQKDRDEMDNWKNRLTDKLDKLEILFDEENCSEKKAKDAWYDFFQHDFWKTSSEAKQCYSEVSCVYYNNTEQDIRDMFPVKKYYNLELECIIEADGFRPTYLSSFLKIYKWLPHNKTLKFSIKSTNAPSDCDIYWKVCNVGEEAKR…	448	5.333
SMB89944.1	MNYYAVVIITIVLCVLLAFLVLKIKNVNKEQTTGGMLVGTGLGLITSSFPSLTDRIFDFGEKFLTNTNTVSSSEVNLISLICGFILILLGIYYNKNIKDRFFVLNILSKDRRLISDRKTVKDLNISDFKLKEHQIDVVRMFNDANNITQSSCKYIVEEIEEKAKNFINQSGDFKKAFTGMFSIPFTILAGTYLSATEIDEYLEYNRNKGKYSSLGLKKWYQKKISYPDLNITTQNTNKQSKEIVVAVSITKNITDEDLVQFRGKDTLNIGLQNPKDNVIELRKQLEDYVKSIIDNIENLKTVYPNLEIVHLVGAIPSCLSIELGRKISLNRNRLPLIMSYHFKFGNTPKYNFGIIVTEKDKGKLIKNRENIGIMYDLSSDFKKFYYNEVVLPKEETNNL…	835	7.136
WP_084053076.1	MYDLSSDFKKFYYNEVVLPKEETNNLREKKKLNIQRLKDGLDEYNTKNNTNYKVAETLEQGSVAMSTVTQNEKNDYDIDVAIVFDDTNLNGLGHRCVKNVIVDRKCNNFKTPPEALTNCVRIVYSDNYHIDFAIYKRIKNDDGSYNYEHAGAEKWNSRNPRAINNWFKDEIKIHGEKLRQAVRLSKMFCKSRSDWKMPGGLIQSVLCDEKILDYDRIDEMFYYTIKEIKNRLENDIEVYNPTDFEQSLLLKESDRDKMNNLANRLKDRLSKLDILFDNNCTFKEAIEAWNEFFKHEFWAYDEENEKRLCSLSETVSLMKSLNISLTEYDDTEEFIENIMPIEDRYLVKLDCKVADYEIENGDIQIKQIIKLSTLRNEGKKIPLNRILEFYLDINKVPYP…	462	5.469
WP_009899072.1	MFDLSIELKKFYYNEVVLSSEETKNLREKKKLNIKRLREGLSDYNADYNTNYAIAETLEQGSVAMSTVTQNEKNDYDIDVAIIFDKSNLNGLGPIAVKNVVADALKRKCTNFKTQPESKTNCVRIIYSDNYHIDFAIYRRIRNDDGSYNYEHAGSEWRPRDPRAINKWFRDEIKEHTEDLRKVVRLLKMFSKSRELWKMPGGLIQSVLSEEKIQNYKRMDELFFYTIREISVRLKKSIEVYNPTDDTQSLLLKQSDYKKMSNLCNRLENKLSALDILFDNECTKKDAVQAWYEIFNHDYWTYKEDENNMKFESFNKSFDTFEYDDTEEYIRNIVPVSNKYKITLDCRVIDKNGTIKKLSTIYNNGKSIPLNRKLLFYLDENRVPKPYDIYWKVKNEGVE…	453	7.279
YP_006197082.1	MFDLSIELKKFYYNEVVLSSEETKNLREKKKLNIKRLREGLSDYNADYNTNYAIAETLEQGSVAMSTVTQNEKNDYDIDVAIIFDKSNLNGLGPIAVKNVVADALKRKCTNFKTQPESKTNCVRIIYSDNYHIDFAIYRRIRNDDGSYNYEHAGSEWRPRDPRAINKWFRDEIKEHTEDLRKVVRLLKMFSKSRELWKMPGGLIQSVLSEEKIQNYKRMDELFFYTIREISVRLKKSIEVYNPTDDTQSLLLKQSDYKKMSNLCNRLENKLSALDILFDNECTKKDAVQAWYEIFNHDYWTYKEDENNMKFESFNKSFDTFEYDDTEEYIRNIVPVSNKYKITLDCRVIDKNGTIKKLSTIYNNGKSIPLNRKLLFYLDENRVPKPYDIYWKVKNEGVE…	453	7.279
WP_022619594.1	MFDLSIELKKFYYNEVVLSSEETKNLREKKKLNIKRLREGLSDYNADYNTNYAIAETLEQGSVAMSTVTQNEKNDYDIDVAIIFDESNLNGLGPIAVKNVVADALKRKCTNFKTQPESKTNCVRIIYSDNYHIDFAIYRRIRNDDGSYNYEHAGSEWRPRDPRAINKWFRDEIKEHTEDLRKVVRLLKMFSKSRELWKMPGGLIQSVLSEEKIQNYKRMDELFFYTIREISVRLKKSIEVYNPTDDTQSLLLKQSDYKKMSNLCNRLENKLSALDILFDNECTKKDAVQAWYEIFNHDYWTYKEDENNMKFESFNKSFDTFEYDDTEEYIRNIVPVSNKYKITLDCRVIDKNGTIKKLSTIYNNGKSIPLNRKLLFYLDENRVPKPYDIYWKVKNEGVE…	453	6.719
WP_095903749.1	MFDLSIELKKFYYNEVVLSSEETKNLREKKKLNIKRLREGLSDYNADYNTNYAIAETLEQGSVAMSTVTQNEKNDYDIDVAIIFDESNLNGLGPIAVKNVVADALKRKCTNFKTQPESKTNCVRIVYSDNYHIDFAIYRRIRNDDGSYNYEHAGSEWRPRDPRAINKWFRDEIKEHTEDLRKVVRLLKMFSKSRELWKMPGGLIQSVLSEEKIQNYKRMDELFFYTIREISVRLKKSIEVYNPTDDTQSLLLKQSDYKKMSNLCNRLENKLSALDILFDNECTKKDAVQAWYEIFNHDYWTYKEDENNMKFESFNKSFDKFEYDDTEEYIRNIVPVSNKYKITLDCRVIDKNGTIKKLSTIYNNGKSIPLNRKLLFYLDENRVPKPYDIYWKVKNEGVE…	453	6.993
KJS21837.1	MYSLGNDFIRFYWNHVVLSAQETKNLREKYQININRVKNGLSEYNEENKTSYELLEHVVQGSVSMATITQNDDQNYDIDVAVVFDTDELPEGTTATKNIIVDSLKRKCKSFNTEPEFKTNCIRIQYEDGYHIDFAVYRRSEKNFFGRYEYEHCGSQFRRRDPRAINRWYLGADAEKGGYLNPIVRLLKMFTKSRSSWNMPGGLILSVLAYECFGNGETIEEVYVETLKNIYNRLFWNTEVLNPVDTSTSLLLTEADNIRIDNLKKRLETYLEKLEVLENWGCSRKEAIDAWEVFFNHSYFIDLKNDEVNHEIILHDEEKYINELFYISNEKSLELDCYVINNDSGTVERLSNILSKGKKIPLKRELEFFINETNVSYPYKVYWKVRNSGDVALSKNMLR…	444	5.314
WP_102199211.1	MYDLSEELINFYNEHVKLPQDRIDELFEKKDINISRLEKGLEKYNEKNNTSYVVKESYVQGSVGMGTVTQNEEKDYDIDVGILVDGNGLDSIGSDKIKNVILSAFNQQNLNFKTPPEKHTNCIRFTYYDGYQIDFAVYRDIDVVEHAGSVWRERSPEAIQSWFDTQKLYKGNSLPVIIKLIKIFNRSRGHWKMPGGLITTILVEESLATEHNTLDKILYYTIENIINRLDIDGNITSPVYPYQSILYNEKDKQKVESLKKRLKSHKEKLEILNNPNCTRLDAIEAWQTLFNHTFWDKLYSEEEQKVNDSSKVENYREQYIEELFPVLLKYPLEIDASIEISGFRPSTLSNILKKRHFIPKNKEIKFFIQSIAVPKPYDIYWKVRNVGPKAYERNQIRGQ…	440	6.814
AFV21695.1	MYNLSSKFNTFYNNHVVLQGEKQSELGKKKNTNIDRLKDGLKEYNDEHDTNYKLVDNVIQGSVAMHTVTQNDENEYDIDVAIIFDKSSIPDSTTRVKNIMVDALKRKCSGFRTEPEAKTNCIRIEYASGYHIDFAIYRRFLNDDGEYEYEHCGSEWRSRDPWAITNWFNTENTASNNDLRSVVRLLKMFCKSRDGWSMPGGLIQSVLASESVSSDARLDVTFYNTICNIRDRLGQDQEVYNPTNADLTLLYTVKDKQKVKNLHSRLTSYINKLSVLFEDDCTKEKAIEAWNDFFSHSYWAEQLPKNEERIQKTIDMFAEMTSAIGTQKETVTVQVFTELVSGQRIPLNAFKGKLPKGKPVTFIAEPSFTDYTDIKWFVNNTGDESVNNRSYDTNGKEST…	431	6.984
EEM25276.1	MDMYNLSSKFNTFYNNHVVLQGEKQSELGKKKNTNIDRLKDGLKEYNDEHDTNYKLVDNVIQGSVAMHTVTQNDENEYDIDVAIIFDKSSIPDSTTRVKNIMVDALKRKCSGFRTEPEAKTNCIRIEYASGYHIDFAIYRRFLNDDGEYEYEHCGSEWRSRDPWAITNWFNTENTASNNDLRSVVRLLKMFCKSRDGWSMPGGLIQSVLASESVSSDARLDVTFYNTICNIRDRLGQDQEVYNPTNADLTLLYTVKDKQKVKNLHSRLTSYINKLSVLFEDDCTKEKAIEAWNDFFSHSYWAEQLPKNEERIQKTIDMFAEMTSAIGTQKETVTVQVFTELVSGQRIPLNAFKGKLPKGKPVTFIAEPSFTDYTDIKWFVNNTGDESVNNRSYDTNGKE…	433	6.799
WP_003273071.1	MDMYNLSSKFNTFYNNHVVLQGEKQSELGKKKNTNIDRLKDGLKEYNDEHDTNYKLVDNVIQGSVAMHTVTQNDENEYDIDVAIIFDKSSIPDSTTRVKNIMVDALKRKCSGFRTEPEAKTNCIRIEYASGYHIDFAIYRRFLNDDGEYEYEHCGSEWRSRDPWAITNWFNTENTASNNDLRSVVRLLKMFCKSRDGWSMPGGLIQSVLASESVSSDARLDVTFYNTICNIRDRLGQDQEVYNPTNADLTLLYTVKDKQKVKNLHSRLTSYINKLSVLFEDDCTKEKAIEAWNDFFSHSYWAEQLPKNEERIQKTIDMFAEMTSAIGTQKETVTVQVFTELVSGQRIPLNAFKGKLPKGKPVTFIAEPSFTDYTDIKWFVNNTGDESVNNRSYDTNGKE…	433	6.799
SME47629.1	MYNLSSKFNTFYNSHVVLQGEKQSELVKKKNTNIDRLKDGLKEYNDEHDTTYKVVDDAIQGSVAMHTVTQNDENEYDIDVAIIFDKSNIPDSTTRVKNIMVDALKRKCSGFRTEPEAKTNCIRIEYASGYHIDFAIYRRFLNDDGKYEYEHCGSEWRSRDPWAITNWFNTENTASNSNLRSVVRLLKMFCKSRDGWSMPGGLIQSVLASESVSSDERLDVTFYDTICNIRDRLGQDQEVYNPTNADLTLLYTVKDKQKVKNLHSRLTSYINKLSVLFEDDCTKEKAIEAWNDFFNHSYWAEQLPKNEERIQKTIDMFAEMTSAIGTQKEIVTVQVFTELVSGQRIPLNAFKGKLPKGKPVTFIAEPNFTDYTDIKWVVNNTGDESVHNRSYDASGKEST…	431	6.854
WP_086877245.1	MDMYNLSSKFNTFYNSHVVLQGEKQSELVKKKNTNIDRLKDGLKEYNDEHDTTYKVVDDAIQGSVAMHTVTQNDENEYDIDVAIIFDKSNIPDSTTRVKNIMVDALKRKCSGFRTEPEAKTNCIRIEYASGYHIDFAIYRRFLNDDGKYEYEHCGSEWRSRDPWAITNWFNTENTASNSNLRSVVRLLKMFCKSRDGWSMPGGLIQSVLASESVSSDERLDVTFYDTICNIRDRLGQDQEVYNPTNADLTLLYTVKDKQKVKNLHSRLTSYINKLSVLFEDDCTKEKAIEAWNDFFNHSYWAEQLPKNEERIQKTIDMFAEMTSAIGTQKEIVTVQVFTELVSGQRIPLNAFKGKLPKGKPVTFIAEPNFTDYTDIKWVVNNTGDESVHNRSYDASGKE…	433	6.697
WP_061662525.1	MDMYNLSSKFNTFYNSHVVLQGEKQSELVKKKNTNIDRLKDGLKEYNDEHDTTYKVVDDAIQGSVAMHTVTQNDENEYDIDVAIIFDKSNIPDSTTRVKNIMVDALKRKCSGFRTEPEAKTNCIRIEYASGYHIDFAIYRRFLNDDGKYEYEHCGSEWRSRNPWAITNWFNTENTASNSNLRSVVRLLKMFCKSRDGWSMPGGLIQSVLASESVSSDERLDVTFYNTICNIRDRLGQDQEVYNPTNADLTLLYTVKDKQKVKNLHSRLTSYINKLSVLFEDDCTKEKAIEAWNDFFNHSYWAEQLPKNEERIQKTIDMFAEMTSAIGTQKETVTVQVFTELVSGQRIPLNAFKGKLPKGKPVTFIAEPNFTDYTDIKWVVNNTGDESVHNRSYDASGKE…	433	7.03
WP_098368802.1	MYNLSSKFNTFYKNHVVLQQTKQDELKDKMEKNIERLNDGLSEYNAEYGTDYALMDYEVQGSVAMHTVTQNDENEYDIDVAIIFDKDKIPDSTKRVKNFVVNALKRKCTRFRTEPEKKTNCIRIEYASGYHIDFAIYRRFKNDNGEYEYEHCGSEWRSRNPWAITNWFNKENKASESNLRSVVRLLKMFCKSNDGWSMPGGLIQSVLASEAISSNERLDVTFYDSICGIRDRLAKDKEVYNPSDKTLTLMYTAKDYQKVKNLHTRLESYIKKLDILFDGKCTEQDAINAWKNFFNHSYWGGLVQENESIEKSARFMNSKEQVDVEMRILFAPGVEINFNEYKGKIPKGRQLKFIAHPNFTDYTQIQWTVMNQGDECGDDITHQRIGKTAIERTSYRGVH…	422	8.153
ELK38968.1	MIMYNLSSKFNTFYNDHVVLSRDEQNNLRDKKDLNISRLKSGLQEYNTENETSYSVVEIIEQGSMAMSTITQNDQSEYDIDVAIVFDKDSIPERTTSVKNIVVDALKRKCKQFKTEPEALTNAVRVEYADGYHVDFAIYRRYKNEEDEYEYEHCGSQWRLRNPRSITDWFNTKNTESDGNIRKVVRLLKMFCKSRSGWLMPGGLVQSVLVEECIQSKDRLDETFYYTIKEIRDRLNTDKSVNNPTDTSTSLLLTAKDEQKVKNLSVRLTNYIKKLDVLFEDECTEDQAISAWNDFFDHSYWGGLLRKPPKIVLLQKVQALNIVLTS	326	5.68
WP_026558524.1	MIMYNLSSKFNTFYNDHVVLSRDEQNNLRDKKDLNISRLKSGLQEYNTENETSYSVVEIIEQGSMAMSTITQNDQSEYDIDVAIVFDKDSIPERTTSVKNIVVDALKRKCKQFKTEPEALTNAVRVEYADGYHVDFAIYRRYKNEEDEYEYEHCGSQWRLRNPRSITDWFNTKNTESDGNIRKVVRLLKMFCKSRSGWLMPGGLVQSVLVEECIQSKDRLDETFYYTIKEIRDRLNTDKSVNNPTDTSTSLLLTAKDEQKVKNLSVRLTNYIKKLDVLFEDECTEDQAISAWNDFFDHSYWGGLVTETAESRSLAKSASSQYRVDIVAVVEWKPSIRINLKTIGGRVPKNRTIYFNAVPNFHDFDAVLWEVVNTGDECGLDKGHTQTGLNVQETTLYRG…	424	6.134
WP_035423437.1	MYNLSSKFNTFYNDHVVLSRDEQNNLRDKKDLNISRLKSGLQEYNTENETSYSVVEIIEQGSMAMSTITQNDQSEYDIDVAIVFDKDSIPERTTSVKNIVVDALKRKCKQFKTEPEALTNAVRVEYADGYHVDFAIYRRYKNEEDEYEYEHCGSQWRLRNPRSITDWFNTKNTESDGNIRKVVRLLKMFCKSRSGWLMPGGLVQSVLVEECIQSKDRLDETFYYTIKEIRDRLNTDKSVNNPTDTSTSLLLTAKDEQKVKNLSVRLTNYIKKLDVLFEDECTEDQAISAWNDFFDHSYWGGLVTETAESRSLAKSASSQYRVDIVAVVEWKPSIRINLKTIGGRVPKNRTIYFNAVPNFHDFDAVLWEVVNTGDECGLDKGHTQTGLNVQETTLYRGTH…	422	6.134
SFB62818.1	MSTSMYNVSSKFNTFYTGHVVLSATEQTNLRQKKDLNIERLESGLSEYNTDYNTNYKLIDHKVQGSMAMSTIIQNEENEYDIDVAIIFNKDNLPDGTIATKNMVADALKRKCKRFKTEPEAKTNCVRVDYADGYHIDFAVYRKSQDEDGNDVYEHCGSNWRKRDPEVITNWFNKSNKDNDGNIRTVVRLLKMFCKSRSGWSMPGGLIQSVLAEECIQSKDRIDETFYYTIKKIRDRLEENKEVYNPKDTETSLLLNAKDHQKVKNLHTRLKSYISKLDVLFNSDCNENQALSAWKEFFNHSYWGELVTESTENRTILAKSMYGNYSVEIVTMVEWHPDEYIPLNEVLGPIPKGKRIRFTAKSNFFDFSKIEWEVSNNGDECVEVDDRGHFSEGVSVIEN…	429	6.282
WP_090118198.1	MYNVSSKFNTFYTGHVVLSATEQTNLRQKKDLNIERLESGLSEYNTDYNTNYKLIDHKVQGSMAMSTIIQNEENEYDIDVAIIFNKDNLPDGTIATKNMVADALKRKCKRFKTEPEAKTNCVRVDYADGYHIDFAVYRKSQDEDGNDVYEHCGSNWRKRDPEVITNWFNKSNKDNDGNIRTVVRLLKMFCKSRSGWSMPGGLIQSVLAEECIQSKDRIDETFYYTIKKIRDRLEENKEVYNPKDTETSLLLNAKDHQKVKNLHTRLKSYISKLDVLFNSDCNENQALSAWKEFFNHSYWGELVTESTENRTILAKSMYGNYSVEIVTMVEWHPDEYIPLNEVLGPIPKGKRIRFTAKSNFFDFSKIEWEVSNNGDECVEVDDRGHFSEGVSVIENTAYR…	425	6.282
WP_098149157.1	MFDLNTKFNTFYTKHVVLSQKEKDKLHDKKELNIKRLKDGLAEHNEENDTQYKLVDTIVQGSVAMANVTQNDENEYDIDVAVIFDKDNIPTSTSAIKKIVADSLKRKTKQFKVEPQINKNAVTIEYAEGYHIDFAIYRRFKNDIDEYEYEHCGTSWAPRNPRSITEWFNEQNTESNNNLRKVVRLLKMFCKSRNGWSMPGGLMQSVLANECLKTDNRLDLTFYETIYAIRNRLVINKEVNNPADESLSLIFTEKDKKKLENLYNRLNKWIKKLELLFQVDCTEQEALAVWKNFFNHSYWGDLEEQKVENSLYKSSDLYNVSISVDVLMGESDDSVISLSHFKGKLPKEKWVRFSAKPTFNYSRIEWEVINSGDEAGEDKNHKQDGTVAYETTLYRGTHH…	427	7.264
WP_098719937.1	MFDLNTKFNTFYTKHVVLSQKEKDKLHDKKELNIKRLKDGLAEHNEENDTQYKLVDTIVQGSVAMANVTQNDENEYDIDVAVIFDKDNIPTSTSAIKKIVADSLKRKTKQFKVEPQINKNAVTIEYAEGYHIDFAIYRRFKNDIDEYEYEYEHCGTSWAPRNPRSITEWFNEQNTESNNNLRKVVRLLKMFCKSRNGWSMPGGLMQSVLANECLKTDNRLDLTFYETIYAIRNRLVINKEVNNPADESLSLIFTEKDKKKLENLYNRLNKWIKKLELLFQVDCTEQEALAVWKNFFNHSYWGDLEEQKVENSLYKSSDLYNVSISVDVLMGESDDSVISLSHFKGKLPKEKWVRFSAKPTFNYSRIEWEVINSGDEAGEDKNHKQDGTVAYETTLYRGT…	429	7.05
ETT76657.1	MSTITMYNLNAEFTSFYEEYVRLSEGEINSLREKKRLNVDRLKEGLKEYNDEHGTDYKVVEDIEQGSVAMRTVTQHDKKEYDIDIAVVFDKSSIPEKTKDIKAIVEDALQRKCSRFKASPVAKTNAVTVDYASGYHIDFAVYRRTPNLYGEGYLYEHGGSEWRERDPRAIKEWFKGANDASDNNIRKVARLLKVFCKSNPGWLMPGGLVQSILIAEKIQCKDRLDETFYETIKAIKERLDYDKEVYNPTLPLHSILYNEKDKQKVKNLCTRLENGLKKLEVLFDENCTSEKAKNAWKEFFNHSFWGEDIQKSFAQNLSESKSEQLLKLKVDVMVNNRLRVPLNEFEGRLPKGCSLLFSVDPLVKFTRVEWTVNNYGDEAEAHKYHKQDGRVVKETTLYR…	425	7.902
WP_080684107.1	MTMYNLNAEFTSFYEEYVRLSEGEINSLREKKRLNVDRLKEGLKEYNDEHGTDYKVVEDIEQGSVAMRTVTQHDKKEYDIDIAVVFDKSSIPEKTKDIKAIVEDALQRKCSRFKASPVAKTNAVTVDYASGYHIDFAVYRRTPNLYGEGYLYEHGGSEWRERDPRAIKEWFKGANDASDNNIRKVARLLKVFCKSNPGWLMPGGLVQSILIAEKIQCKDRLDETFYETIKAIKERLDYDKEVYNPTLPLHSILYNEKDKQKVKNLCTRLENGLKKLEVLFDENCTSEKAKNAWKEFFNHSFWGEDIQKSFAQNLSESKSEQLLKLKVDVMVNNRLRVPLNEFEGRLPKGCSLLFSVDPLVKFTRVEWTVNNYGDEAEAHKYHKQDGRVVKETTLYRGNH…	422	7.902
OOR04017.1	MYDLNAEFTTFYENHVRLSETDICSLREKKRLNIDRLKEGLQEYNEEFGTNYKVVEDIEQGSVAMRTVTQHDEKEYDIDVAIVFDKNNIPEGTKDVKAIVEDALQRKCSRFKADPKAKTNAVTVEYASGYHIDFAVYRRTPNLYGDGYVYEHCGSEWRERDPRAINEWFTEVNTASDNNIRKVVRILKVFCKSNPGWLMPGGLLQSILIAEQIKNRDRLDETFYETIKAIKERLDYNKEVYNPTLYLQSILYTAKDKQKVKNLCTRLGNGLKKLEVLFDEECTEEKAQNAWKEFFNHSFWGADIQKSFARSTLESKNEQLLRLKVDVLINKKVRVPLNEFEGRLPKGSTLLFKVDPLVKFTRVEWIVHNNGDEAEKDNYHKQDGKSIEENTLYRGNHTM…	420	6.744
WP_078176935.1	MTMYDLNAEFTTFYENHVRLSETDICSLREKKRLNIDRLKEGLQEYNEEFGTNYKVVEDIEQGSVAMRTVTQHDEKEYDIDVAIVFDKNNIPEGTKDVKAIVEDALQRKCSRFKADPKAKTNAVTVEYASGYHIDFAVYRRTPNLYGDGYVYEHCGSEWRERDPRAINEWFTEVNTASDNNIRKVVRILKVFCKSNPGWLMPGGLLQSILIAEQIKNRDRLDETFYETIKAIKERLDYNKEVYNPTLYLQSILYTAKDKQKVKNLCTRLGNGLKKLEVLFDEECTEEKAQNAWKEFFNHSFWGADIQKSFARSTLESKNEQLLRLKVDVLINKKVRVPLNEFEGRLPKGSTLLFKVDPLVKFTRVEWIVHNNGDEAEKDNYHKQDGKSIEENTLYRGNH…	422	6.744
SMQ80629.1	MSTLTMYDLRAKFESFYTDCVKLSDAEINSLREKKRMNVERLKEGLAEYNAEHNTNYKVVEDIEQGSVAMRTVTQHDKKEYDIDVAVVFDSTNIPEIPKDVKAIVEDALKRKCTRFKAAPQAKTNAVTVEYASGYHIDFAIYRRKPNLFGGYVYEHCGSEWRERDPRAINNWFKENNDASNNNIRKVVRILKMFCKSNPGWLMPGGLVQSILVAEQIQNRERLDEMFYETIKAIKNRLDYYKDVYNPTLGQTILYNKKDEQKVKNLWNRIGTGMDKLQFLFQEGCTEEEAMNAWKRFFNHSFWGTDIQKSAATYAVLEARNVPLIGLNVNVYINDKVSVPFEEFEGRIPKGCTIRFSAEPRVPYTKVEWIVHNYGDEAEVDTYHKKEGKSVVETTKYRG…	424	7.68
WP_088090465.1	MYDLRAKFESFYTDCVKLSDAEINSLREKKRMNVERLKEGLAEYNAEHNTNYKVVEDIEQGSVAMRTVTQHDKKEYDIDVAVVFDSTNIPEIPKDVKAIVEDALKRKCTRFKAAPQAKTNAVTVEYASGYHIDFAIYRRKPNLFGGYVYEHCGSEWRERDPRAINNWFKENNDASNNNIRKVVRILKMFCKSNPGWLMPGGLVQSILVAEQIQNRERLDEMFYETIKAIKNRLDYYKDVYNPTLGQTILYNKKDEQKVKNLWNRIGTGMDKLQFLFQEGCTEEEAMNAWKRFFNHSFWGTDIQKSAATYAVLEARNVPLIGLNVNVYINDKVSVPFEEFEGRIPKGCTIRFSAEPRVPYTKVEWIVHNYGDEAEVDTYHKKEGKSVVETTKYRGDHTMT…	419	7.68
WP_044338471.1	MFDLEKKFTSFYTDCVKLSDQEINSLREKKRKNIDRLKEGLSEYNDENDTEYKIMDVIEQGSVAMRTVTQHDKKEYDIDVAVVFNSSNIPDDTKKVKSIIEDALQRKCKQFKASPKAKTNAVTLEYASGYHIDFAIYRRTMNFYDRNFEYEHCGSEWRSRDPKAINNWFKEVNDASDKNIRRVVRLLKMFCKSNPGWLMPGGLVQSILVAERIQIRDRLDEMFYETIKSIKERLDYNKEILNPVTGQSILYNKKDEQKVKNLCTRLSNGIEKLAVLFDDICTEDDAMNAWKNFFNHKFWGEDIQKSFSENAMLEARNEELLRLTALVNMGTGDSYSLEEFEGRLPKGCSIYFQVDPLVPYTKVEWIVHNYGDEAEGDLYHKKEGRTVVEHTKYRGNHTM…	420	6.935
WP_052504502.1	MTMFDLEKKFTSFYTDCVKLSDQEINSLREKKRKNIDRLKEGLSEYNDENDTEYKIMDVIEQGSVAMRTVTQHDKKEYDIDVAVVFNSSNIPDDTKKVKSIIEDALQRKCKQFKASPKAKTNAVTLEYASGYHIDFAIYRRTMNFYDRNFEYEHCGSEWRSRDPKAINNWFKEVNDASDKNIRRVVRLLKMFCKSNPGWLMPGGLVQSILVAERIQIRDRLDEMFYETIKSIKERLDYNKEILNPVTGQSILYNKKDEQKVKNLCTRLSNGIEKLAVLFDDICTEDDAMNAWKNFFNHKFWGEDIQKSFSENAMLEARNEELLRLTALVNMGTGDSYSLEEFEGRLPKGCSIYFQVDPLVPYTKVEWIVHNYGDEAEGDLYHKKEGRTVVEHTKYRGNH…	422	6.935
WP_025809994.1	MFDLETKFNEFYKNKVSLFDEDISELRKKKRLNLDRLRDGLKEYNEENETDYKLVDDIEQGSVAMRTVIQLDENEYDIDVAIVFDKDNIPESTQKVKTIIEDALQRKCTQFKAAPEAKTNAVRLDYASGYHIDFAIYRRMENQLGEFEFEHCGSEWRERDPRAINKWFNTENDCSDKNIRKVIRLLKAFCKQNSGWLMPGGLILTILVAEKIRVEDRFDKTFYETVKAIKERLDTNKEVCNPTLNGNHSILYKKKDHQKIKNLHTRLEIRLKKLDVLFENDCDEAKAMAAWKEFFGHSFWGEDIQKSAFVQEFSLESKNERLLNLNADVLINNKVKIPLSDYKGKLPKGCKIFFSASPLVKYSHIEWVVNNTGDEAINDTYHKKTGRAVEENTLYRGRH…	422	7.664
WP_069512430.1	MYNLHNEMVKFHNNHVTLSGKETKELLRFKKINIKRLTDGLAEINTENNKSYSIADNVVQGSVAMFTVTQNDECDYDIDVAVIFDKDNIPSKALDCRKLVEDAIGRKAKNFVNPPKAGTNAVRVQYQEGYHIDFAVYRRFKNENDEFEYEHAGSDWAKRHPRSIRNWFNERVKTLSPDKANEDVSVENNQLRRIVKLLKMFCRSRRDWSLPGGVILTTLAVECYKPHNTRDDQAFCDTLVAIKNRIFLSDEVKNPTDSALSLTPKANHRKRVTKLNECIEEKLKCLEPLFEVGCIEADAKKAWKAFFKHDFWNTTLQKSAAYTESLDHVVQHPEVHPLEIRYTLYDATKINRLSYKKNRRGIQVNPKHCWLMFEAIHNTAAPYEVIWEVHNSGDEAKDA…	449	8.506
WP_096186859.1	MLNLHNEMKAFHDNEVRLSGAEANKLRKLKKTNINRLKNGLLEINEEKNKKYVLVDNIVQGSIAISTVTQNDENDYDIDVAVIFDKNNLPASALDSRKLIEDALCRKCTNFVIAPTAGKNAIRVQYQAGYHIDFAVYRRYKEKDEDQDFIFEHAGPSWNLRHPRGIRDYFNQQIREESPKESDEGVYVKKNQMRRITRLLKMFARSRSNWSLPGGVILTTLVDECYVPNNERDDKSFYDTIVAIKNRIVLSNNVNNPTERSLSLTPKENHKRKVTRLKDYLEDKLTNLDVLFEHGCTGEKGKKAWKKFFNHDYWAPEEVSKSAEREFYAERAQYPVAYRLDVRYELYNRNKSNKLSYKTNRRNERINPKYCSLFFEANHNVPAPYEIVWEVNNKGDEAH…	451	8.795
AJA81700.1	MYDCSRNFNEFYHTKVILPEKSQNELRKKRKTNIKRLKSGLSEYNSENNTDFRISEERIQGSMAMHTVVQNDENDYDIDVGIVFESDNLDEIGPHAIKNILENALKRKMGQFAVEPLVKTSCVRMEYSNGYHVDFAIFKRSKIYLENEYTYEHAGAKWSTRHIKALEEWFNTETSKTNDNLRKIVRLSKMFCKSRKTWKNMPSGLIQTVLCDEAITNDYSRTDELFYYTMKKIVDRLNVNLEVNAPVDNERKLVIRDIDYTRVQNWKNRLENELTKLDVLFNPDCTFAEAVDAWGLFFNHSYWKELNMHETRKSLREDTQEVFNNTEEHIEDKYLVNEYYDVSINCKISGNGIRPMPIEKYLDSYFAKFIPHNFSVTCKIDHADCPPFDKVLWKVLNVG…	452	6.717
WP_016526900.1	MYDCSRNFNEFYHTKVILPEKSQNELRKKRKTNIKRLKSGLSEYNSENNTGFRISEERIQGSMAMHTVVQNDENDYDIDVGIVFESDNLDEIGPHAIKNILENALKRKMGQFAVEPLVKTSCVRMEYSNGYHVDFAIFKRSKIYLENEYTYEHAGAKWSTRHIKALEEWFNTETSKTNDNLRKIVRLSKMFCKSRKTWKNMPSGLIQTVLCDEAITNDYSRTDELFYYTMKKIVDRLNVNLEVNAPVDNERKLVIRDIDYTRVQNWKNRLENELTKLDVLFNPDCTFAEAVDAWGLFFNHSYWKELNMHETRKSLREDTQEVFNNTEEHIEDKYLVNEYYDVSINCKISGNGIRPMPIEKYLDSYFAKFIPHNFSVTCKIDHADCPPFDKVLWKVLNVG…	452	6.841
WP_068281337.1	MYDCSRNFNEFYHTKVILPEKSQNELRKKRKTNIKRLKSGLSEYNSENNTGFRISEERIQGSMAMHTVVQNDENDYDIDVGIVFESDNLDEIGPHAIKNILENALKRKMGQFAVEPLVKTSCVRMEYSNGYHVDFAIFKRSKIYLENEYTYEHAGAKWSTRHIKALEEWFNTETSKTNDNLRKIVRLSKMFCKSRKTWKNMPSGLIQTVLCDEAITNDYSRTDELFYYTMKKIVDRLNVNLEVNAPVDNERKLVIRDIDYTRVQNWKNRLENELTKLDVLFNPDCTFAEAVDAWGLFFNHSYWKELNMHETRKSLREDTQEVFNNTEEHIEDKYLVNEHYDVSINCKISGNGIRPMPIEKYLDSYFAKFIPHNFSVTCKIDHADCPPFDKVLWKVLNVG…	452	6.88
WP_076633601.1	MYDCSRNFNEFYHTKVILPEKSQNELRKKRKTNIKRLKSGLSEYNSENNTGFRISEERIQGSMAMHTVVQNDENDYDIDVGIVFESDNLDEIGPHAIKNILENALKRKMGQFAVEPLVKTSCVRMEYSNGYHVDFAIFKRSKIYLENEYTYEHAGAKWSTRHIKALEEWFNTETSKTNDNLRKIVRLSKMFCKSRKTWKNMPSGLIQTVLCDEAITNDYSRTDELFYYTMKKIVDRLNVNLEVNAPVDNERKLVIRDIDYTRVQNWKNRLENELTKLDVLFNPDCTFAEAVDAWGLFFNHSYWKELNMHETRKSLREDTQEVFNNTEEHIEDKYLVNEYYDVSINCKISGNGIRPMPIEKYLDSYFAKFIPHNFSVTCKIDHADCPPFDKVLWKVLNVG…	452	6.602
WP_057707426.1	MYDCSRKFNEFYHTKIILPEKSQNELRQKRKTNIKRLKSGLSEYNAENKTGFRISEERIQGSMAMHTVVQNDENDYDIDVGIVFESDNLDEIGPYAIKNILENALKRKMGQFAVEPLVKTSCVRMEYSNGYHVDFAIFKRSKIHLGNEYTYEHAGAKWSTRHIKALEEWFNTEASKTNDNLRKIVRLSKMFCKSRESWKNMPSGLIQTVLCDEAITNNYSRTDELFYYTMKKIVARLNTNLEVNAPVDNGRRLVTREIDYTRVRNWKNHLENELKKLDVLFDPDCTFAEAVDAWGLFFNHSYWKELNMQETRKSLGEDTKRVFNNTEEFIEDKYLVNEYYDVSINCKLSGNGIRPMPIAKYLNSHFAKYIPHNFSVTCKIAHTNCPSFDKILWKVLNVG…	454	8.121
WP_097558473.1	MYDCSRKFNEFYHTKVILPEKSQNELRQKRKTNIKRLKSGLSEYNAENKTDFRISEERIQGSMAMHTVVQNDKNDYDIDVGIVFESDNLAEIGPYAIKNILENALRRKMGQFAVEPLVKTSCVRMEYSNGYHVDFATFKRSKINFENEYTYEHAGAKWSTRHIKALEEWFNIEESKTNDNLRKIVRLSKMFCKSRETWKNMPSGLIQTVLCDEMITNDYDRADELFYYTMKKIVTRLNINLEVNAPVDNGRKLVTRKIDYTRVRNWKNTLENALKKLDVLFNPDCTFAEAVDAWGLFFNHSYWKDLNMQEIRKSLREDTQRVLNNTEEYIEDKYIVNEYYDVSINCKISGNGIRPMPIAKYLNSNFAKFIPHNFSVTCKIDHTNCPSFEKVLWKVLNVG…	452	8.235
BAI83368.1	MLYKEVFKMYDCSKEFNNFYRKKVVLSAKEQNELRLRRKLNIRRMKDGLKEYNEEKKTSYKIAEDRIQGSMAMHTITQNDEKDYDIDVGIVFEADCLNSLGAQATRNMVANALERKTRQFAQPPEVKTSCVRLKYSSLGYHMDFAVFQRSKKYEWDDNYIYKHAGAEWTKRHIKALEEWFIDRVKYSGDDLRKIVRLSKMFCKSRESWKNMPSGLVQTILCDAKLRNYYSRLDEKFYYTMQAIVQRLEVHLNVNAPVDNGRELIIRDIDYRRMENWKNRLRTSLNKLDILFNKDCSREDALLAWASFFNHSYWEELAEKDQRTNLNERHFLSFNDTEQIIDELYPIYEKYNVSIDCDVSGNGFSVMPLEKFFDKLSPQLKKFIPYNFSIRCRLGETDCP…	468	8.151
WP_002495476.1	MYDCSKEFSTFYRKKVVLSAKEQDELRKRRKQNIRRIKDGLNEYNEEKNTSYKISEDRIQGSMAMHTITQNDEKDYDIDVGIVFEADCLNSLGAQATRNMVANALERKTRQFAQPPEVKTSCVRLKYSSLGYHMDFAVFQRSKEYEWDDNYIYEHAGTEWTERHIKALEEWFINRVKYSGDDLRKIVRLSKMFCKSRDSWKNMPSGLVQTILCDSKLKNYYSRLDEKFYYTMQAIVQRLDIHLDVNAPVDNGRELIIRDVDYKRMENWKNRLRASLNKLDILFDKECSREDALQAWALFFNHSYWEELAEQNQRSNISESRFLSFNDTEQFIEELYPIYENYNVSIDCDVSGNGFSVMPIEKFFDKLSPQLKKFIPYNFSIRCRLGDTDCPTYDKILWK…	460	6.565
WP_020363757.1	MYDCSKEFSTFYRKKVVLSAKEQDELRKRRKQNIRRIKDGLNEYNEEKKTSYKISEDRIQGSMAMHTITQNDEKDYDIDVGIVFEADCLNSLGAQATRNMVANALERKTRQFAQPPEVKTSCVRLKYSSLGYHMDFAVFQRSKEYEWDDNYIYEHAGTEWTERHIKALEEWFINRVKYSGDDLRKIVRLSKMFCKSRDSWKNMPSGLVQTILCDSKLKNYYSRLDEKFYYTMQAIVQRLDIHLDVNAPVDNGRELIIRDVDYKRMENWKNRLRASLNKLDILFDKECSREDALQAWALFFNHSYWEELAEQNQRSNISESRFLSFNDTEQFIEELYPIYENYNVSIDCDVSGNGFSVMPIEKFFDKLSPQLKRFIPYNFSIRCRLGDTDCPTYDKILWK…	460	6.733
WP_070871524.1	MYDCSKEFYTFYRKKVVLSAKEQNELRLRRKQNIRRMKDGLKEYNGEKKTSYKIAEDRIQGSMAMHTITQNDEKDYDIDVGIVFETDCLNSLGAQATRNMVANALERKTRQFAQPPEIKTSCVRLKYSSLGYHMDFAIFQRSKEYEWDDNYTYEHAGVEWTERHIKALEEWFIDRVKYSGDDLRKIVRLSKMFCKSRDSWKNMPSGLVQTILCDAKLKNNYSRLDEKFYYTMQAIVQRLENHLDVKAPVDNGRELIIRDVDYKRMKNWKNRLRASLNKLAILFDKECSREDALQAWALFFNHSYWEELAEQNQRRNISESRFLSFNDTEQFIDELYPIYEKYNVSIDCDVSGNGFSVMPIEKFFDKLSPQLKKFIPYNFSIRCRLGDTDCPSYDKILWK…	460	8.032
WP_101458501.1	MYDCSKEFNIFYRKKVVLSAKEQNELRNRRKQNIKRIKDGMQEYNEEKKTTYKIAEDRIQGSMAMHTITQNDGKDYDIDVGIVFESDCLNNLGPQATRNMVAKALERKTRQFAQPPEVKTSCVRLKYSSLGYHMDFAVFQRSKEAEWNDNYIYEHAGLEWAERDIKALEEWFINRVKYYGDDLRKIVRLSKMFCRSREHWKNMPSGLIQTVLCEAKLKNFYLRLDEKFYYTMQAIVHHLEKQLNVNAPVDNGRELVIRDIDYKRMENWKKRLKSSLDKLDILFDKNCLQEDALKAWSQFFNHSYWDELSESTQRRNTTESNALRFNDTEQFIDDLYPVYEQYDVSIDCEVSGNGFSVMPIEKFFDKLPPQIKNYIPYNFSIRCRLGGTDCPSYDKILWK…	465	7.389
ETD04874.1	MYDCSKEFNKFYRTKVVLPAKEQNELRKKRKLNIKRLKDGLLEYNKEKNKDYKIAEERIQGSMAMHTITQNDESDYDIDVGIVFESDNINNLGPLATRNIVADALERKTKQFAEEPEVKTSCVRLKYSSTGYHVDFAIFKRYKEYSWDDEYTYEHAGSEWSVRHIKSLEEWFNEEIKNSGDDLRKVIRLSKMFCKSRESWVNMPSGLIQTILSAEKLNSNYSRLDEIFYYTMKAIVNRLSLYLEIAAPVDNGRSLVTREIDYQRMRNWKSRLETNLQNLEILFDEECTYKDAINAWSKFFNHSYWNELYSSTVKESYSLRKAYDFDDTEEFIENMYPIYEQYDVTIDCKVSGNGFSVMPISDFLDKFAPKLKKFIPHNFSIKCKIGYTNCTSYDKILWK…	460	6.409
WP_023889491.1	MYDCSKEFNKFYRTKVVLPAKEQNELRKKRKLNIKRLKDGLLEYNKEKNKDYKIAEERIQGSMAMHTITQNDESDYDIDVGIVFESDNINNLGPLATRNIVADALERKTKQFAEEPEVKTSCVRLKYSSTGYHVDFAIFKRYKEYSWDDEYTYEHAGSEWSVRHIKSLEEWFNEEIKNSGDDLRKVIRLSKMFCKSRESWVNMPSGLIQTILSAEKLNSNYSRLDEIFYYTMKAIVNRLSLYLEIAAPVDNGRSLVTREIDYQRMRNWKSRLETNLQNLEILFDEECTYKDAINAWSKFFNHSYWNELYSSTVKESYSLRKAYDFDDTEEFIENMYPIYEQYDVTIDCKVSGNGFSVMPISDFLDKFAPKLKKFIPHNFSIKCKIGYTNCTSYDKILWK…	460	6.409
WP_005607678.1	MYDCSKEFNKFYRTKVVLPAKEQNELRKKRKLNIKRLKDGLIEYNEEKNKDYKIAEERIQGSMAMHTITQNDESDYDIDVGIVFESDNLNNLGPLATRNIVADALERKTKQFAEEPEVKTSCVRLKYISTGYHVDFALFKRYKEYSWEDEYIYEHAGSEWSVRHIKALEEWFNEEIKNTGDDLRKVIRLSKMFCKSRKTWANMPSGLIQTILSAETLNSNYSRLDEIFYYTMEAIVKRLSLYLEIAAPVDNGRPLVTREIDYQRMRNWKSRLESNLQNLEILFDEDCTYKDAINAWSKFFNHSYWNELYSSTVKESYSVSKAYDFDDTEEFIENMYPIYEQYDVTIDCKVSGNGFSVMPISDYLDKFTPKLKRFIPHNFSIKCKIGYTNCPSYDKILWK…	460	5.977
WP_049555066.1	MYDCSKEFNKFYRTKVVLPAKEQNELRKKRKLNIKRLKDGLIEYNEEKNKDYKIAEERIQGSMAMHTITQNDESDYDIDVGIVFESDKLNNLGPLATRNIVADALERKTKQFAEEPEVKTSCVRLKYISTGYHVDFALFKRYKEYSWEDEYIYEHAGSEWSVRHIKALEEWFNEEIKNAGDDLRKVIRLSKMFCKSRKTWANMPSGLIQTILSAETLNSNYSRLDEIFYYTMEAIVKRLSLYLEIAAPVDNGRPLVTREIDYQRMRNWKSRLESNLQNLEILFDEDCTYKDAINAWSKFFNHSYWNELYSSTVKESYSVSKAYDFDDTEEFIENMYPIYEQYDVTIDCKVSGNGFSVMPISDYLDKFTPKLKRFIPHNFSIKCKIGYTNCPSYDKILWK…	460	6.114
WP_047390539.1	MYDCSKEFNKFYRTKVVLPAKEQNELRKKRKLNIKRLKDGLIEYNEEKNKEYKIAEERVQGSMAMHTITQNDESDYDIDVGIVFESDNLNNLGPLATRNIVADALERKTKQFAEEPEVKTSCVRLKYSSTGYHVDFAIFKRYKEYSWDDEYTYEHAGSEWSIRHIKALEEWFNEEIKNAGDDLRKVIRLSKMFCKSRENWVNMPSGLIQTILSAEKLNSNYSRLDEIFYYTMDAIVNRLSLYLEIAAPVDNGRPLVTREIDYQRMRNWKSRLETNLQNLEILFDEDCTYKDAINAWSKFFNHSYWNELYSSTVKESYSVSKAYDFDDTEEFIENMYPIYEQYDVTIDCKVSGNGFSVMPISDYLDKFAPILKRFIPHNFSIKCKIGYTNCPSYDRILWK…	460	5.561
WP_086306339.1	MYDCSKEFNKFYRTKVVLPAKEQNELRKKRKLNIKRLKDGLIEYNEEKNKEYKIAEERVQGSMAMHTITQNDESDYDIDVGIVFESDNLNNLGPLATRNIVADALERKTKQFAEEPEVKTSCVRLKYSSTGYHVDFAIFKRYKEYSWDDEYTYEHAGSEWSIRHIKALEEWFNEEIKNAGDDLRKVIRLSKMFCKSRENWVNMPSGLIQTILSAEKLNSNYSRLDEIFYYTMDAIVNRLSLYLEIAAPVDNGRPLVTREIDYQRMRNWKSRLETNLQNLEILFDEDCTYKDAINAWSKFFNHSYWNELYSSTVKESYSVSKAYDFDDTEEFIENMYPIYEQYD	343	5.268
WP_092093096.1	MYDCSKEFNKFYRTKVVLPAKEQNELRKKRKLNIKRLKDGLIEYNEEKNKDYKIAEERIQGSMAMHTITQNDESDYDIDVGIVFESDNLNNLGPLATRNIVANALERKTKQFAEEPEVKTSCVRLKYSSTGYHVDFAIFKRYKEYSWDDEYTYEHAGSEWSVRHIKSLEEWFNEEIKNAGDDLRKVIRLSKMFCRSRESWANMPSGLIQTILSAEKLNSNYSRLDEIFYYTMEAIVNRLSLYLEIAAPVDNGRPLVTREIDYQRMRNWKSRLETNLQNLEILFDEDCTYKDAINAWSKFFNHSYWNELYSSTVKESYSVSKAYDFDDTEEFIENMYPIYEQYDVTIDCKVSGNGFSVMPISDYLDKFAPILKRFIPHNFSIKCKIGYTNCPSYDKILWK…	460	5.739
WP_081116652.1	MYDCSKEFNKFYRTKVVLPAKEQNELRKKRKLNIKRLKDGLIEYNEEKNKDYKIAEERIQGSMAMHTITQNDESDYDIDVGIVFESDNLNNLGPLATRNIVANALERKTKQFAEEPEVKTSCVRLKYSSTGYHVDFAIFKRYKEYSWDDEYTYEHAGSEWSVRHIKALEEWFNEEIKNAGDDLRKVIRLSKMFCRSRESWANMPSGLIQTILSAEKLNSNYSRLDEIFYYTMEAIVNRLSLYLEIAAPVDNGRPLVTREIDYQRMRNWKSRLETNLQNLEMLFDEDCTYKDAINAWSKFFNHSYWNELYSSTVKESYSVSKAYDFDDTEEFIENMYPIYEQYDVTIDCKVSGNGFSVMPISDYLDKFAPILKRFIPHNFSIKCKIGYTNCPSYDKILWK…	460	5.737
WP_005877759.1	MYDCSKEFNKFYRTKVVLPAKEQNELRKKRKLNIKRLKDGLIEYNEEKNKDYKIAEERIQGSMAMHTITQNDESDYDIDVGIVFESDNLNNLGPLATRNIVANALERKTKQFAEEPEVKTSCVRLKYSSTGYHVDFAIFKRYKEYSWDDEYTYEHAGSEWSVRHIKSLEEWFNEEIKNAGDDLRKVIRLSKMFCRSRESWTNMPSGLIQTILSAEKLNSNYSRLDEIFYYTMEAIVNRLSLYLEIAAPVDNGRPLVTREIDYQRMINWKSRLETNLQNLEILFDEDCTYKDAINAWSKFFNHSYWNELYSSTVKESYSVSKAYDFDDTEEFIENMYPIYEQYDVTIDCKVSGNGFSVMPISDYLDKFAPILKRFIPHNFSIKCKIGYTNCPSYDKILWK…	460	5.639
WP_038809611.1	MYDCSKEFNKFYRTKVVLPAKEQNELRKKRKLNIKRLKDGLIEYNEEKNKDYKIAEERIQGSMAMHTITQNDESDYDIDVGIVFESDNLNNLGPLATRNIVANALERKTKQFAEEPEVKTSCVRLKYSSTGYHVDFAIFKRYKEYSWDDEYTYEHAGSEWSVRHIKSLEEWFNEEIKNAGDDLRKVIRLSKMFCRSRESWTNMPSGLIQTILSAEKLNSNYSRLDEIFYYTMEAIVNRLSLYLEIAAPVDNGRPLVTREIDYQRMRNWKSRLETNLQNLEILFDEDCTYKDAINAWSKFFNHSYWNELYSSTVKESYSVSKAYDFDDTEEFIENMYPIYEQYDVTIDCKVSGNGFSVMPISDYLDKFAPILKRFIPHNFSIKCKIGYTNCPSYDKILWK…	460	5.739
GAF65502.1	MYDCSKEFKKFYRKKVVLPEKEKNELRKKRKLNIKRLKDGLLEYNEEKRKEYKIAEERIQGSMAMHTITQNDENDYDIDVGIVFESDNLNDLGPLATRNMVADALERKTKQFAEEPDVKTSCVRLKYTSTGYHVDFAVFKRYKEYSWEDEYTYEHAGSEWSVRHIKALEEWFNDEIKNKGNDLRKVIRLSKMFCKSRDTWKNMPSGLIQTIMCNEKFTTTYSRLDEIFYYTMQSIVNRLNFYLEVEAPVDNGRALVIREVDYQRMKNWKSRLESNLQNLEVLFDAECTHKDAITAWRTFFNHSYWEELELSAISKVYSENKSQDFNDTEEFIEDLYPIHEQYDVTIDCKVSGNGFSVMPIFEYLDRFAPLLKKFIPHNFSIECRIGSTNCPSYDKVLWK…	459	6.172
WP_045484738.1	MYDCSKEFKKFYRKKVVLPEKEKNELRKKRKLNIKRLKDGLLEYNEEKRKEYKIAEERIQGSMAMHTITQNDENDYDIDVGIVFESDNLNDLGPLATRNMVADALERKTKQFAEEPDVKTSCVRLKYTSTGYHVDFAVFKRYKEYSWEDEYTYEHAGSEWSVRHIKALEEWFNDEIKNKGNDLRKVIRLSKMFCKSRDTWKNMPSGLIQTIMCNEKFTTTYSRLDEIFYYTMQSIVNRLNFYLEVEAPVDNGRALVIREVDYQRMKNWKSRLESNLQNLEVLFDAECTHKDAITAWRTFFNHSYWEELELSAISKVYSENKSQDFNDTEEFIEDLYPIHEQYDVTIDCKVSGNGFSVMPIFEYLDRFAPLLKKFIPHNFSIECRIGSTNCPSYDKVLWK…	459	6.172
WP_003107985.1	MYDCSKEFNKFYRTEVVLPAKEQNELRQKRKLNIKRLKDGLFEYNDEKKKDYKISEERIQGSMAMHTITQNDENDYDIDVGIVFESDNLDDLGPLATINIVADALERKTKQFAEVPDVKTSCVRLMYSSKGYHVDFAVFKRYKKNSWNDEYIYEHARAEWSIRHLKALEEWFNDEIKNSGDDLRKITRLSKMFCKSRDSWKNMPNGLIQTIVCNENLSTGSLRLDEIFYHTMKSIVNRLNIYLEVYAPVDKRRPLVTRETDYQRMKNWKNRLDSSLANLDILFDTECTYKDALNAWAQFFNHSYWNELYSSTINESFSMDKAYDFDDTEEFIEDLYPIYEQYDVTIDCKVSGNGFSAMPILDYLDKLGLRSKKFIPHNFSIKCKIGYTNCPSYDKILWK…	459	5.952
WP_073298566.1	MYDCSKEFNKFYRTEVVLPAKEQNELRQKRKLNIKRLKDGLLEYNDEKKKDYKISEERIQGSMAMHTITQNDENDYDIDVGIVFESDNLDDLGPLATRNIVADALERKTKQFAEVPDVKTSCVRLMYSSKGYHVDFAVFKRYKKNSWNDEYIYEHAGAEWSIRHLKALEEWFNDEIKNSGDDLRKITRLSKMFCKSRDSWKNMPSGLIQTIVCNENLSTGSLRLDEIFYHTMKSIVNRLNIYLEVYAPVDNRRPLVTRETDYQRMKNWKNRLDSSLANLDILFDTECTYKDALNAWAQFFNHSYWNELYSSTINESFSMDKAYDFDDTEEFIEDLYPIYEQYDVTIDCKVSGNGFSAMPILDYLDKLGLRSKKFIPHNFSIKCKIGYTNCPSYDKILWK…	459	5.834
WP_035020086.1	MYDCSKEFNKFYRTKIILPAKEQNELRKKRKLNIKRLKDGLLEYNEEKGTDYKIAEERIQGSMAMHTITQNDENDYDIDVGIVFESDNLNDLGPLATRNMVADALERKTKQFAEEPDVKTSCVRLKYTSIGYHVDFAVFKRYKEYSWDDEYIYKHAGSEWLVRHIKALEEWFSGEIKSTGDDLRKVIRLSKMFCKSRDSWKNMPSGLIQTVLCDEKFATNYSRLDELFYYTMKAIVSRLSLYLEVKAPVDDGRALVTREVDYQRMKNWKSHLESNLQILEVLFDAECTYKDAINAWGAFFNHSYWEELELSAISKRFSESKLQDFNDTEEFIEDLYPVYEQYDVTIDCKVSGNGFSLMPISEYIDKFSPRLKKFIPYNFSVKCRIKSTNFPSYDKILWK…	459	6.117
WP_016282128.1	MFDCSAEFNKFYRTEVVLPETEQNELREKRKLNIKRLKEGLIEYEADKGKKYRVAEDRIQGSMAMHTTVQNDKNDYDIDVGIVFESSNLNDLGPLATRNMVADALERKTKQFAQAPEVKTSCVRLKYVSKGYHVDFAVFKRYKENLEDNDYIYEHSGAEWSIRDLKALEEWFNEEIKNKGDGLRKVIRLSKMFCKSRESWKNMPSGLIQTVLCDENFVTDYSRLDELFYYTMQAIVNRISNSADVAAPVDNGRALVTREIDYQRMNNWKNRLEFKLKELDILFEPNCTHNEAIKAWNKFFNHSYWANLESTIVSESFSISKSQRFTNTEEFIEDLYPVYEQYDVTIDCKVTGNGFSSMPILHYLDTYAPRFKRFIPYNFSVKCRIGYTNCPSYDKILWK…	459	6.565
WP_093310951.1	MYDCSKEFNKFYRREVVLPATEQSELREKRKLNIKRLKDGLLEYNNEKGKDYKVAEDRIQGSMAMYTTVQNDKNDYDIDVGIVFESNNLNNLGPLATRNMVADALKRKTKQFAEYPDVKTSCVRLNYTSTGYHVDFAIFKRYKEDSEDKDYIYEHAGGEWSDRHLNALEKWFIGEIKDKGDNLRKVIRLSKMFCKSREYWKNMPSGLIQTVLCDEKFAAEYSRLDELFYHTMQAIVDRINGSTEVEAPVDNGRALVTRDVDRYRMNNWKNRLESNLKVLDVLFDAGCTYNKAVKAWNKFFNHSYWEKLEEKVISESYSVRKSQIFNDTEEFIEDLYPVYEQYDVTIDCKVSGNGFRLMSIFEYLDKYATSFKRFIPYNFSVKCKIGYTNCPSYDKILWK…	459	7.365
WP_076801418.1	MYDCSKEFNKFYRTEVVLSAKDENELREKRKLNIKRLKDGLTEYNTENGTNYKVSENRIQGSMAMHTAVQNDENDYDIDVGIVFEAENLDDMGPLATRNMVANALERKTKQFAESPDVKTSCVRLNYSSTGYHIDFAVFDRERNSIGENEYIYKHAGVKWTPRGIKALEEWFSNETKSKGNDFRKIVRLSKMFCKSQPAWKNMPSGLIQTVLCEEKYASNYSRIDELFYYTMSAIVDRLEIWLEVAAPVDNGRPLVTREVDYTRMKNWKNRLKSKLDSLDILFENNCGHNDAINAWYGFFNHKFWENNGMTSTRRSFDVDKVHRISETEEFIEDLYPVHEQYEVNIDCKVSGNGFRVMPIGDYLDKYVPRFKKFIPYNFSIDCKVAYTDCPSYDKILWK…	460	6.636
EFE15819.1	MYDCSKQLEKFYRKKVVLSAKEQNELREKRKLNIKRLKEGLSEYNSEKNKNFKIAEERIQGSMAMHTITQNDRQDYDIDVGIVFEEDNLNELGSLATRNMVANALKRKTKQFAEVPEIKTSCVRLKYNSTGYHVDFAVFKRYKKILMMLITLMSILDQNGQ	161	9.383
WP_002390341.1	MYDCSKQLEKFYRKKVVLSAKEQNELREKRKLNIKRLKEGLSEYNSEKNKNFKIAEERIQGSMAMHTITQNDRQDYDIDVGIVFEEDNLNELGSLATRNMVANALKRKTKQFAEVPEIKTSCVRLKYNSTGYHVDFAVFKRYKKILMMLITLMSILDQNGQ	161	9.383
KDN88644.1	MYDCSKQLEKFYRKKVVLSAKEQNELREKRKLNIKRLKDGLSEYNSEKNKNYKIAEERIQGSMAMHTITQNDKQDYDIDVGIVFEEDSLNELGSLATRNMVANALERKTKQFAENPEIKTSCVRLKYNSTGYHVDFAVFKRYKKILMMLITLMSILDQNGQ	161	9.145
WP_002292405.1	MYDCSKELEKFYRKKVVLSAKEQNELREKRKLNIKRLKEGLSEYNSEKNKDYKIAEERIQGSMAMHTITQNDKQDYDIDVGIVFEEDNLNELGSLATRNMVANALERKTKQFAEDPEVKTSCVRLKYNSTGYHVDFAVFKRYKKNSNDEYIYEHSGSEWSVRHIKDLELWFSERIKDKGDDLRKVIRLSKMFCKSRESWKNMPSGLIQTVICEENFNESYSRLDERFYYTMKNIVNRLNSYLEVYAPVDNGRSLVNRDVDYQRMKNWKKRLETQLDSLNILFDDECTFEYAVKAWGVFFEHSYWNELSNTVKKQSFTDTEEFIGDLYPILEQFDVTIDCKVSGNGFISMPFQKYLERYAPRLKKFIPPNFKVECSIQSTNCPAYDKILWKVLNVGAEAE…	450	7.338
WP_015543627.1	MYDCSKELEKFYRKKVVLSAKEQNELREKRKLNIKRLKEGLSEYNSEKNKDYKIAEERIQGSMAMHTITQNDKQDYDIDVGIVFEEDNLNELGSLATRNMVANALERKTKQFAEDPEVKTSCVRLKYNSTGYHVDFAVFKRYKKNSNDEYIYEHSGSEWSVRHIKDLELWFSERIKDKGDNLRKVIRLSKMFCKSRESWKNMPSGLIQTVICEENFNESYSRLDEIFYYTMKNIVNRLNVYLEVYAPVDNGRPLVNRDIDYQRMKNWKNRLETQLDSLNILFDDECTFEEAVKAWEIFFEHSYWNELSNTVKKQSFTDTEEFIGDLYPILEQFDVTIDCKVSGNGFTLMSLQKYLDKYAPRLNKFIPPKFKIECSIQSTNCPAYDKILWKVLNVGHEAE…	450	6.41
WP_010716134.1	MYDCSKQLEKFYRKKVVLSAKEQNELREKRKLNIKRLKEGLSEYNSEKNKNFKIAEERIQGSMAMHTITQNDRQDYDIDVGIVFEEDNLNELGSLATRNMVANALKRKTKQFAEVPEIKTSCVRLKYNSTGYHVDFAVFKRYKKNSDDADYTYEHSGSEWSVRHIKDLESWFSEKIKDKGDDLRKVIRLSKMFCKSRESWKNMPSGLIQTVICEENFNESYSRLDEVFYYTMKNIVSRLNVYLEVYAPVDNGRQLVNRDIDYQRMRNWKNRLEIQLDSLNVLFDDECTSEEALKAWGIFFEHSYWNELSDTVKKQSFTDTEEFIGDLYPVLEQFEVTVDCKVSGNGFNLMTFQKYLDKYAPRLNKFIPPKFKIECSIQSTTCPEYDKILWKVLNVGPEA…	451	6.487
WP_010831007.1	MYDCSKQLEKFYRKKVVLSAKEQNELREKRKLNIKRLKEGLSEYNSEKNKNFKIAEERIQGSMAMHTITQNDRQDYDIDVGIVFEEDNLNELGSLATRNMVANALKRKTKQFAEVPEIKTSCVRLKYNSTGYHVDFAVFKRYKKNSDDADYTYEHSGSEWSVRHIKDLESWFSEKIKDKGDDLRKVIRLSKMFCKSRESWKNMPSGLIQTVICEENFNESYSRLDEVFYYTMKNIVSRLNVYLEVYAPVDNGRQLVNRDIDYQRMRNWENRLEIQLDSLNVLFDDECTSEEALKAWGIFFEHSYWNELSDTVKKQSFTDTEEFIGDLYPVLEQFEVTVDCKVSGNGFNLMTFQKYLDKYAPRLNKFIPPKFKIECSIQSTTCPEYDKILWKVLNVGPEA…	451	6.16
WP_085444285.1	MYDCSKQLEKFYRKKVVLSAKEQNELREKRKLNIKRLKDGLLEYNSEKNKNFKIAEERIQGSMAMHTITQNDRQDYDIDVGIVFEEDNLNELGSLATRNMVANALKRKTKQFAEVPEIKTSCVRLKYNSTGYHVDFAVFKRYKKNSDDADYTYEHSGSEWSVRHIKDLESWFSEKIKDKGDDLRKVIRLSKMFCKSRESWKNMPSGLIQTVICEENFNESYSRLDEVFYYTMKNIVSRLNVYLEVYAPVDNGRQLVNRDIDYQRMRNWKNRLEIQLDSLNVLFDDECTSEEALKAWGIFFEHSYWNELSDTVKKQSFTDTEEFIGDLYPVLEQFEVTVDCKVSGNGFNLMTFQKYLDKYAPRLNKFIPPKFKIECSIQSTTCPAYDKILWKVLNVGPEA…	451	6.668
WP_034866444.1	MYDCSKELEKFYRKKVVLSAKEQNELREKRKLNIKRLKEGLSEYNSEKNKDYKIAEERIQGSMAMHTITQNDKQDYDIDVGIVFEEDNLNELGSLATRNMVANALERKTKQFAEEPEVKTSCVRLKYSSKGYHVDFAVFKRYKENPDDDDYIYEHSGSEWSVRHIKDLELWFNERIKDKGDNLRKVIRLSKMFCKSRESWKNMPSGLIQTVICEENFNESYSRLDEIFYYTMKNIVNRLNVYLEVYAPVDNGRPLVNRDIDYQRMKNWKNRLETQLDSLKVLFDDECTFEEAVKAWEIFFEHSYWNELSNTVKKQSFTDTEEFIGDLYPILEQFDVTIDCKVSGNGFTLMSFQKYLDKYAPRLNKFIPPKFKIECSIQSTNCPAYDKILWKVLNVGHEA…	451	6.412
WP_002414954.1	MYDCSKQLEKFYRKKVVLSAKEQNELREKRKLNIKRLKDGLSEYNSEKNKNYKIAEERIQGSMAMHTITQNDKQDYDIDVGIVFEEDSLNELGSLATRNMVANALERKTKQFAENPEIKTSCVRLKYNSTGYHVDFAVFKRYKKNSYDADYTYEHSGSEWSVRHIKDLESWFSERIKGKGDDLRKVIRLSKMFCKSRESWKNMPSGLIQTVICEENFNESYSRLDEIFYYTMKNIVRRLNVYLEVYAPVDNGRSLVNRDIDYQRMKNWKNRLETQLDSLNVLFDDECTSEEALKAWGIFFEHSYWNELANTVKEQNFTDTEEFIGDLYPVLEQFEVMVDCKVSGNGFTLMALQKYLEKYAPRLNKFIPPKFKIECSIKSTNCPSYDKILWKVLNVGSEA…	451	7.946
WP_085408036.1	MYDCSKQLEKFYRKKVVLSAKEQNELREKRKLNIKRLKDGLSEYNSEKNKNYKIAEERIQGSMAMHTITQNDKQDYDIDVGIVFEEDSLNELGSLATRNMVANALERKTKQFAGNPEIKTSCVRLKYNSTGYHVDFAVFKRYKKNSYDADYTYEHSGSEWSVRHIKDLESWFSERIKGKGDDLRKVIRLSKMFCKSRESWKNMPSGLIQTVICEENFNESYSRLDEIFYYTMKNIVRRLNVYLEVYAPVDNGRSLVNRDIDYQRMKNWKNRLETQLDSLNVLFDDECTSEEALKAWGIFFEHSYWNELANTVKEQNFTDTEEFIGDLYPVLEQFEVMVDCKVSGNGFTLMALQKYLEKYAPRLNKFIPPKFKIECSIKSTNCPSYDKILWKVLNVGSEA…	451	8.088
WP_033657472.1	VYQGTPQYNSEKNKDYKIAEERIQGSMAMHTITQNDKQDYDVDVGIVFEEDNLNELGSLATRNMVANALERKTKQFAEEPEVKTSCVRLKYSSKGYHVDFAVFKRYKKILMMMITFMSILDQNGQ	125	6.561
SFQ04661.1	MYDCSKEFNKFYRTSVVLPETEQNELREKRKLNVKRLKEGLLEYNEENKKDYKISEDRIQGSMAMHTNVQNDEGDYDIDVGIVFESSNLNGLGPLASRNMVADALKRKTKQFAEEPEVKTSCVRLKYTSTGYHVDFALFKRDKDTVDDKEYTYEHAGAEWSICDWIYDEMDCGNKIYPKEPFVDISMVVSRIKTTKRFSKQAFEKLMDSWGKSEGECKVQLEKLNEYGYCIEEKTIEWCDSSEKKNIEKAIKSQMEQIENNYPKMAYFKPIFAI	274	5.442
GAF59726.1	MFDCSKEFKKFYNNHVKLPDQEKNILRDKRDKNIKRLKNGLEKYNNENNTSYKIAESRTQGSMAMHTIVQNDRKDYDIDVAIVFESDNLGSLGPLATRNMIADALKREMHQFSEEPEVKTGCVRVRYTTGYHIDFAIFKRSKYSEWQDEYNYEYAGDVWSARDIKALDDWFIEEIKAKTDDLRKVVRLSKMFCKSRDTWGSLPSGLIQTILCSENFDSIHSRIDEKFYHTLKSIQSRLEWNLQVNAPNNIDNARSITTRQVDLDKMRRWKDKLSTQLEKLDILFESDCTYQDAISAWGEFFNHDYWSGLGKSTVKISESLESRSYKDTEEFIDELYPVLEIYSVGIDCRVSQDGFREISLYKYLEKHLRGFSRFIPFNFKVKCKVGNTDCPSYDKVLWK…	459	7.202
WP_068404364.1	MFDCSKEFKKFYNNHVKLSEQEKNILRDKRDKNIKRLKNGLEKYNNENNTSYKIAESRTQGSMAMHTIVQNDRKDYDIDVAIVFESDNLGSLGPLATRNMIADALKREMHQFSEEPEVKTGCVRVRYTTGYHIDFAIFKRSKYFEWQDEYNYEYAGDVWSARDIKALDDWFIDEIKAKTDDLRKVVRLSKMFCKSRDTWGSLPSGLIQTILCSENFDSIHSRIDEKFYHTLKSIQSRLEWNLQVNAPNNIDNARSITTRQVDLDKMRRWKDKLSTQLEKLDILFESDCTYQDAISAWGEFFNHDYWSGLGKSTVKISESLESRSYKDTEEFIDELYPVLERYSVGIDCRVSQDGFREISLYKYLEKHLRGFSRFIPFNFKVKCKVGNTDCPAYDKVLWK…	459	7.204
WP_096043714.1	MYDLSTEFNKFYRTEVVLPATVQNELREKRKLNIKRLENGLTEYNEENGTDYKICENRVQGSMSMHTVVQNDNNDYDIDVAIVFEKSKLGDLGPLATRNMVANALRRKTKQFNAEPEVKTSCVRIKYEDGYHVDFAVYRRYKESETDTEYKYEHAGSEWSSRDVRAIEDWFKGEIEGNGKNLRKIIRFSKMFCKSRDSWKNMPSGLIQTVLCDEQFADYTRIDELLYHTMERIKNRLEDDVEVSVPVDNNRALVTRDSDRQKMNNWKSRLDSKLKELDILFDDGCKYSDAVTAWSKFFNHSYLSELATAQVSESFNIKKSYGYTDTEQFIEDMYDVNELYDVSIDCRVIGNGFTLMPIYEFITTYTHRFKRFIPHNFSVKCKVGRTTAPAYDKVLWKVR…	457	6.347
CDZ74415.1	MLDCSAELNKFYNEKVVLPKKDKDKLWDSRRKNIKRLKEGLEKYNQENNASYNIEEDLIQGSMSMHTVVQNDENNYDIDVAIVFDENDLKDKGPESTRNIVANALKKETAQFSEEPEVKTGCVRIKYSTGYHVDFAVFKRYKENDEDENFIYEHAGADWSIRDIRAIEEWFDEKNKSSDGKLRKVVRLSKMFTRSRKSWKNMPSGLIQTVLCEEELADEYDRIDEIFYYTMKNIYNRLLYKLEVEAPVDNGRALVYRESDYTNMRNWKNRLNTELNKLDVLFNDCSKKDALETWGEFFNNSYLENLGESLKVENYIYKDTEEFIEDMYPIDLKYNLQIDCEIEKDGFRTMPIIRYLKEFFSLLPHNFDIRCSIKTTNCPPDYKILWKVKNVGNVAEERD…	447	5.261
WP_045077197.1	MLDCSAELNKFYNEKVVLPKKDKDKLWDSRRKNIKRLKEGLEKYNQENNASYNIEEDLIQGSMSMHTVVQNDENNYDIDVAIVFDENDLKDKGPESTRNIVANALKKETAQFSEEPEVKTGCVRIKYSTGYHVDFAVFKRYKENDEDENFIYEHAGADWSIRDIRAIEEWFDEKNKSSDGKLRKVVRLSKMFTRSRKSWKNMPSGLIQTVLCEEELADEYDRIDEIFYYTMKNIYNRLLYKLEVEAPVDNGRALVYRESDYTNMRNWKNRLNTELNKLDVLFNDCSKKDALETWGEFFNNSYLENLGESLKVENYIYKDTEEFIEDMYPIDLKYNLQIDCEIEKDGFRTMPIIRYLKEFFSLLPHNFDIRCSIKTTNCPPDYKILWKVKNVGNVAEERD…	447	5.261
SCI40954.1	MYDLLSKFNTFYDSYVVLPQAEQTNLHSKKDLNIQRLKDGLQEYNEENKTSYSIVETCVQGSVAMSTVVQNEDGDYDIDVAVVFDKSALGDKGAQSTRNLVANALKRKTKQFNAEPEVKTSCVRIKYADGYHIDFAVYRRYYDLWNDCWVYEHAGSYWTKRDLRGLNEWFKTQNDNSEGKLRKVVRLSKMFCKSRKSWKNMPSGLLQTVLCDEKLQESYKRIDELFYYTMKEIVNRLETNTSVSAPVDDGRDLTPRNLDTQRMTNWKNRLKSKLEDLDILFKDDCSKADALLAWYGFFNHDYWNEQISEAASYSLKPLSKAVCAFVDNEQYIEELYPVKLSYYCRVSCIVTGNGWRPKPLTELLSILKHYLPHNFEIRCTMDYTNCPPPYKIFWKVKNV…	455	7.968
WP_087301439.1	MYDLSSKFNTFYNSYVVLPQVEQTNLHNKKNLNIQRLKDGLKEYNEENKTSYSIKETCVQGSMAMSTVVQNEDEDYDIDVAVVFDKSDLGDKGAKATRNMVANALKRKTKQFNAKPEVKTSCVRVNYAEGYHIDFAIYRRTYDEWNDCYVYEHAGSDWTARELKGLSEWFTMQNENSDGKLRKVVRLSKMFCKSRKSWKNMPSGLLQTVLCDEKLQQDYERIDELFYYTIKAIVDRLETNTSVTAPVDDGRDLTPRNSDIQRMTNWKNRLRSKLEDLEILFEDDCSKADALQAWYGFFNHDYWNEQITETVSYSSHPIFKSVNTFVDTEQYIEELYPVKISYYCKVSCNVSGNGWRSKPIAEFLSILQHYLPHDFEICCTMDFTNCPKPYKIFWKVKNV…	455	6.957
WP_087188571.1	MYDLSSKFASFYNDSVVLSQAKQTNLHSKKDLNIQRLKDGLKEYNEENNTFYSIAETCVQGSVAMSTVVQNEDGDYDIDVAVVFDKSTLGDKGAQATRNMVANALQRKTKQFNAEPEVKTSCVRIKYSDGYHIDFAIYRRHYDTENKRWIYEHAGTTWTERELKDLTKWFTEQNKASNGKLRKVVRLSKMFCKSRDTWKNMPSGLLQTVLCDEKLQDSYDRIDELFYYTMKEIVVRLETDVSVAAPVDNGRNLTPRQIDTQKMTNWKNRLKSKLEDLDVLFKGDCTKEDALQAWYGFFNHDFWNEQLSESSNYSQFSTLIIKSVRSFSDTEQFIEDLYPVNLSYSCKISCYVSGDGWRPKLLSEFLSLLRRYLPHNFEIRCVMEYTNCPPPYKIFWKVK…	456	8.189
WP_034442372.1	MYDMSSRFIAFYSSCVVLPQNKQNKLYELKDINLQRLKDGLEEYNDENGTSFCIVESCVQGSVAMSTVVQNDENDYDIDVAVVFDFSDISEIGAQAARNIVADALRRRTKQFDADPEVKTSCVRVKYAAGYHIDFAIYRRSWDEYNCCWKYEHAGKDWSERELRGLTDWFKMQNDYSDGKLRQVVRLSKMFCNSRDSWVNMPSGLLQTVLCDENLQADCSRIDELFYYTMKAVIERLDLESTVSAPVDNGRNLTPRLVDIKKITNWKNRLKSKIEDLDILFEDCCSEEDAFQAWYGFFNHDYWREQINDVFSNISMSAGKKSNVRTFNDTEEFIEDIFPVCIKYSCRVTCKVSGDGWTDTLIRDYFSKFRRFIPHNFTVKCSLTYTDCPGIYSVYWKVK…	457	5.912
KKM11655.1	MFDLSAEFEKFYCDEVVLPQEAQNDLRAKRNTNVRRLKSGLKEYNDEHGTSYSIAETLTQGSMAMHTVIQNDSNDYDIDVAIVFNSGNINNLGPLSVRNIVADAINRKKGNLGTEPEVKTNCVRIKYSNGYHVDFAVYRRTQNSDGTYSYEHGGSAWRSRDPKAISNWFSDQIRSKGVKLRKAVRLLKTFSKSRSSWVMPGGLIQTVLCDEQINTGYDRLDETFYYLMKSIRDRLNVYIEVYNPTESAVSLLLKQSDRDKMENLRSRLDTYLGKLDVLFDSNCSKSDAYASWHEVFNHDFWNPDLVTESASLSKGAFDRSAVTFSNTEEFIENEVNVNEIYEVEIDCEASGNGFRTGPISVYIDKVLKKFLPHNLSLRFYIKECNVPKPYDIWWKVRNV…	456	6.695
AEI52096.1	MANCNNLFQDFDTNLGITDTKRQNMIRSRKDLEERIKKHFREKHNHLTPKFYIQGSYKMKTMIRTGDDDCDMDLGVYFFPKPNETPTTLQKWIKEAVKDATDTPPMHKKKCIRVRYEGENNPARRYHIDIPVYYRDSETTTNSPYLGLKDEGWQQSDPKKFRQWYNDKKDNDNQLTRLVRYLKAWANHKKDVFMPKGVALTVLATNYLRTKSDRDDEALYETLRAIKASLDVYFYCQMPVTPFDNLLAAFDVERRRKFLEALQAFIDDAKKALDNECQYEASQLWQKHLGKRFPDGKKIENSQGAHRNALLQKAEMIATGAYTTPSGVITHLPQQSVRNQTHLFYGD	347	9.053
WP_013931277.1	MANCNNLFQDFDTNLGITDTKRQNMIRSRKDLEERIKKHFREKHNHLTPKFYIQGSYKMKTMIRTGDDDCDMDLGVYFFPKPNETPTTLQKWIKEAVKDATDTPPMHKKKCIRVRYEGENNPARRYHIDIPVYYRDSETTTNSPYLGLKDEGWQQSDPKKFRQWYNDKKDNDNQLTRLVRYLKAWANHKKDVFMPKGVALTVLATNYLRTKSDRDDEALYETLRAIKASLDVYFYCQMPVTPFDNLLAAFDVERRRKFLEALQAFIDDAKKALDNECQYEASQLWQKHLGKRFPDGKKIENSQGAHRNALLQKAEMIATGAYTTPSGVITHLPQQSVRNQTHLFYGD	347	9.053
AFU67265.1	MWWIPVILIGSVVLLSTKNKEEKIGNMANCNKLFSDYDNNLNIPKKKKDKLKESKEVLRERIRKHFKDNHPEYKPEFYIQGSYKMGTTILTKDDDCDLDDGVYFRREADVTATTLQKWVKDALDGATSSSVEHRSKCLRVIYKGDYHIDFPVYIFPKDDNDPSLAVKNNGFEESDPKEVVEWYKVEKAKNIQLNRIVKHLKGWGDHKRNKMPSGLAMTILAANNIQPNDRDDIALKNTLIEIQETLDNDFACIVPATPGDDLFENYDATRKNNFLSNLDDFIKDSKQALDNEPNQLKASRLWRKHLGIHFPFGEDEDTDAKEAALKRISENVLKGAAYSQSSGTISTEPTRAKNKPHTNYGG	362	7.008
WP_015022885.1	MWWIPVILIGSVVLLSTKNKEEKIGNMANCNKLFSDYDNNLNIPKKKKDKLKESKEVLRERIRKHFKDNHPEYKPEFYIQGSYKMGTTILTKDDDCDLDDGVYFRREADVTATTLQKWVKDALDGATSSSVEHRSKCLRVIYKGDYHIDFPVYIFPKDDNDPSLAVKNNGFEESDPKEVVEWYKVEKAKNIQLNRIVKHLKGWGDHKRNKMPSGLAMTILAANNIQPNDRDDIALKNTLIEIQETLDNDFACIVPATPGDDLFENYDATRKNNFLSNLDDFIKDSKQALDNEPNQLKASRLWRKHLGIHFPFGEDEDTDAKEAALKRISENVLKGAAYSQSSGTISTEPTRAKNKPHTNYGG	362	7.008
WP_036380808.1	MANCNKLFLDYNENLKIPSEKKKRLKSSKETLRDRIRNHFKKNHPEYEPEFYIQGSYKMGTTILTKDEECDLDDGVYFKREADVTATTLQKWVKDALDGATSTPVEHRSKCLRVIYKADYHIDFPVYIFPDGDEHPSLTIKNEGFEESDPKDVVEWYKKEKKKNEQLKRIVKHLKGWGDHKRNKMPSGLAMTILGAENLQPNERDDVALKDTLIKIQKTLDGKFECIVPATPYDDLFENYDATRKSNFLNNLDDFIQDAKKAVDDEPNQLRASKLWRKHLGDKFPLGADEDVDAKEASLRAISAAVLSDNAFSDSTGRISTDNTGVKNKPHTNYGGQ	337	6.812
WP_089373973.1	MANCNGLILNYSNNLNISKKKKDKLRDSKNFLQDKITSYFKKNHPDYIPEFYIQGSYKMKTMILTKDNECDLDYGVYFKRDVDVTGTTLQKWVKKALKDVTSIPTEHRKKCIRVKYKAEYHIDFPVYYFPDDCDHPLLAVKDDDLQESDPREVVDWYNSEKDENGQLNRIVKYLKGWGDYKRNKMPSGLAMTILATENIQYNDRDDIALKDTLIAIHNTLLEDFECKVPGTPYDDLFADYDSTRMNNFLDNLDSFVDDAIEAVENESNQRKASKLWRKHLGRDKFPLGEDVDVDAKEVSLRKTSKNILTGTAYSQKDGSISNNSSGVKNKIHTNFGG	337	6.664
WP_028283583.1	MANCNKLFKDYNVNLTIKSAKKDRLKESKRVLRDRIRKYFKDNHPDYVPEFYIQGSYKMKTTIVTKDDDCDLDDGVYFKREVGVTGTTLQKWVKDAVTGATSADPQHRKRCVRVIYAADYHIDFPVYYFQEDWEHPRLAVKDEELQESDPKEVIDWFAGAKDENGQLVRVVKFLKGWGDFKRNKMPSGLAMCILAEKNIKYNDRDDISIKETLETIKTALNNSFECIVPGTPYDDLFSDYDDSRKNNFLSNLDDFIKDATKAVEDEPNQLKSSKLWRKHFGDKFPLGADEDVDAKEKALLAQSASILSGTAHTKRDGSISDSGSVKNKPHTNYGGK	336	7.142
WP_005801028.1	MANLDTQFQEFYGELQITVTKKQALITSHNNLRTKIQKYFAKNHPEYVPSFYIQGSYKMGTTIRTRDDECDLDDGCYFIPKPEVKGITLQNWVMDAVNGTVGATPVHKNKCIRVNYAAGYHIDLPVYRKERCNDNTEHPELAVRDGEYELSDPREIVQWFNSKKKDNPVLIRLVSYLKSWCDTVRGFMPPGLAMTILASKYQKKHEGRDDIALRDTLKSIRTALQANFSCVVPGTPYDDLFESYDSNRQEKFMSELDGFIEDADRAVNEKNKLKASKLWKKHLGNRFHLAPDENDAEMSKLDKLRDIGNKVLTGIATTAHNGYIHAAEGVKNVSHRNYGNE	341	7.77
WP_032579276.1	MANLDTQFQEFYGELQITVTKKQALITSHNNLRTKIQKYFAKNHPEYVPSFYIQGSYKMGTTIRTRDDECDLDDGCYFIPKPEVKGITLQNWVMDAVNGTVGATPVHKNKCIRVNYAAGYHIDLPVYRKERCNDNTEHPELAVRDGEYELSDPREIVQWFNSKKKDNPVLIRLVSYLKSWCDTVRGFMPPGLAMTILASKYQKKHEGRDDIALRDTLKSIRTALQANFSCVVPGTPYDDLFESYDSNRQEKFMSELNGFIEDADRAVNEKNKLKASKLWKKHLGNRFHLAPDENDAEMSKLDKLRDIGNKVLTGIATTAHNGYIHAAEGVKNVSHRNYGNE	341	7.99
WP_070743956.1	MANCNKLFLDFNQNLNVLSAKKTKLSTSKNELRRKITDYFKEHHSAYKPKFFTQGSQKLGTVIRIHDDTCDLDDGVYFLCEPDVTPTTLQRWVYEAVKDHTSEPAQWRKKCIRVTYKADYHIDLPVYYMLADEDHPHLAVKNEGWEDSDPKEFITWFRKQRDAKGQLVRLVKYLKSWGDWCAHKMPSGLCMTVLAECNFVANDRDDCALRALLKAIRTDLEREWKCTMPTTPGDDLFGKYSDELKRNFFDALDELIEDADEAVDDEKNQLSASKLWRHHLGPRFPDGLDEDVDAKEVKLRASADLINSGRAATTAAVSIASQGRDRVSNPPHRFDGGRRFHLLARQGRNWFAVFHREKQLVERHYPAFRCQSTRDALCCRGEVASPGGEGTYRIKIECT…	481	7.169
WP_068215223.1	MANCHKLFLTFNSDLKITTTKKRNLIKSKDSLRDRIRKWFRENRPDYVPLFWIQGSYKMKVVIRTKDDTCDLDDGIYFARKIDVSPSTMQGWIYQAVSGHTGNASQRQKCVRVDFAGNYHIDYPIYQNEDQDTAPWLCIKDGAWDDEQSDPKAYVDWFNERKTDQLARIIRYLKSWGDNVRHNMLSGLAMTLLAEDNYYQDERDDEALLQTLRNVQASLEDEWTAVMPTVPNDDVIKKHDKDFQKRFFDKLDALITDGESALEQESELKASKLWRKHLGARFPLGKAPSGSRSDSLREVADRGMFSPYFSIDLQ	314	6.57
WP_090168873.1	MANCHSLFSTFNGELQITSTKRANLIKSKDALRKAIIKWFKENHPEYVPKFWIQGSYKMKTVIRTKDDMCDLDDGIYFLCEPDVTPATLQNWVYQAVCDHTKEGATRHRKCVRVHFAKDYQIDLPIYKKADGDDHPWLCVKGGTWAEEQSDPKEFVEWYDEERNHQLTRIIRYLKSWGDTVRHNMLSGLAMTLVAQANYDEDDRDDQALYNILVAIRSSLKSNWQAKMPTTPGDDILAEYDHDFRDRFFSHLDSFIEDAKNALEQESEKKASNLWRKHLGKRFPEGEDDDAKTDNVNRLKEVASRGTVAPYWGGKVSN	318	6.474
WP_020403866.1	MANCNKLFLDFNKDLRPSKTKRGRMKISRENLRDKIRDHFNENHPEYSPHFYIQGSANRLINTQILYKDNTCDLDDGIYFFRDPDVEAKTLQGWVKEAVKDATDTAPQHRRKCIRVIYQDDYHIDLPVYCKKDKDDDSTPPELADKDNGFSPSDPKEFVEWFHDEKDDDKQLVRIVKYLKAWGDKIRNKMPTGLALSVLTAECISCNERDDIALKETLVSIKSKLDRSWKLEMPTVPHDDLFSGYDDDKKDYIIEKLDAFIDDANKALDEPNQLKASNLWRKHLGDRFPKGKDEDTDTKEEALKKKAAILSSNAFVGRDGKVTDDSKAGKPVPDTKNYGGKI	342	6.404
KOY51943.1	MANCNKLFLDFNDKLKLTSSKIRRMITARENIKTKIAEYFKDKSKYSFSGTWIQGSYKMDTIIRTNEDTCDMDLGVYFKSVDSEVTTATVMDHVFKAVENVTSTTPSKKSKCIRVIYKDDFHIDIPVYHYNSEEHNHPKLATRYNGWEESDPKDFYVWFNEKSEDLPQMKRIVKYLKAWSDNKKGKFPSGLAFTIWAVKHLELNDRDDVALYEVLKKIKNDIDYSWFLPMPVTPFDDVCKKLSDQQKSNFKDALKAFIDDAKDALESKNQLEASKLWQAHLGDRFSDGADEDTDAKEAALRRISEKVLASNAYSQRSGVLNDDTLGVKNKPHTNYGG	337	7.497
SED99346.1	MIIHQLTEDTPLKINNMANCNKLFLDFNDKLKLTSSKIRRMITARENIKTKIAEYFKDKSKYSFSGTWIQGSYKMDTIIRTNEDTCDMDLGVYFKSVDSEVTTATVMDHVFKAVENVTSTTPSKKSKCIRVIYKDDFHIDIPVYHYNSEEHNHPKLATRYNGWEESDPKDFYVWFNEKSEDLPQMKRIVKYLKAWSDNKKGKFPSGLAFTIWAVKHLELNDRDDVALYEVLKKIKNDIDYSWFLPMPVTPFDDVCKKLSDQQKSNFKDALKAFIDDAKDALESKNQLEASKLWQAHLGDRFSDGADEDTDAKEAALRRISEKVLASNAYSQRSGVLNDDTLGVKNKPHTNYGG	353	7.242
WP_082329773.1	MDNLFFQVLKNIIDGMIIHQLTEDTPLKINNMANCNKLFLDFNDKLKLTSSKIRRMITARENIKTKIAEYFKDKSKYSFSGTWIQGSYKMDTIIRTNEDTCDMDLGVYFKSVDSEVTTATVMDHVFKAVENVTSTTPSKKSKCIRVIYKDDFHIDIPVYHYNSEEHNHPKLATRYNGWEESDPKDFYVWFNEKSEDLPQMKRIVKYLKAWSDNKKGKFPSGLAFTIWAVKHLELNDRDDVALYEVLKKIKNDIDYSWFLPMPVTPFDDVCKKLSDQQKSNFKDALKAFIDDAKDALESKNQLEASKLWQAHLGDRFSDGADEDTDAKEAALRRISEKVLASNAYSQRSGVLNDDTLGVKNKPHTNYGG	368	7.008
WP_092467744.1	MIIHQLTKNEHLKINDMANCNKLFLDYNNKLKLTSSKIKRMKTARENIKTKITEYFKDKSKYSFTGTWIQGSYKMDTIIRTDDDTCDMDLGVYFKMVDSEVTAATVMDQVFKAVEDITTTTPSKKSKCIRVVYKGDFHIDIPVYHYNTNEHSHPRLATRYNGWEESDPKDFYDWFNNQSSDDLPQLKRIIKYLKAWSDNKKGKFPSGLAFSIWAVSLLNINERDDIALYELLKKIRDDISYSWSLKMPVTPFDDVCKKLTYEQKSNFKDALEAFIKDAKDAIESKNQLAASTLWQNHLGNRFPEGADEDTDAKEADLKTISEKVLSSTAYTQSSGAITSQTTGVKNKRHTSYGG	354	8.261
OYU79259.1	MANCNKLFLDFNKVITPTSEEMKKMKTSREALQKKITTKLKDKLNMTPSYYTQGSGARDMKTIIIKEDGTYDSDRGIFLPEKPSVTAETVQGYVYDAVCDHTDDGAEHRKKCIRVFYKSAYNIDFPIYYEVKGEDYSYMAVKGDGWIKDDPSHMVNWLSKHKDSNGQLVKVIKCLKAWASKSSLKMPSGIAFAVWACNNFSESIDRDDESLYQTLKNIKSELSWGVTCDSPVEPYDDLTSKLTQDQKDKFKKELDKFVEDAKKALDEENQLESSKTWRKYLGDRFPLGADENTDAKERALMFSASHVLDGSAHLDKSGNINPSTGVNHKTHRNYGG	336	7.175
PKQ44209.1	MANCNKLFQDFNKVITPSNEQMQQMKTSREALEKKISAKIKDKLNMNTSYFTQGSSAKDMKTIIIKEDGTYDSDRGVYLPEIPDVAAETVQKYVYDAVKDHTSGGAEHRKKCIRVFYKSAYNIDFPIYYEVKNEDYAYMAVKGIGWVKDDPWHMIKWLEKHKDSNGQLVKIIKYLKVWVSKCNFKMPSGIAFAVWAANNFSEKIDRDDESLYHTLKNIQSELYWNVVCDSPVEPFDDLTDKLKQEQKDKFKKELDKFVDDAKNALDEKNQLAASKIWRKYLGDRYPLGVNEDVDAKERALMFSANQILSGSALLDESGRINTSGGVNHKPHRNYGG	336	8.043
WP_091164029.1	MADCNNLFLDYNKVITPTSIQRQKMKTSRKSLETKISNKLYDKLGVYPTFFTQGSDAPKFKTIIIKEDSTFDSDRGVYLPGKPNVSGETVQGYIYDAVKDHTKDGAQHRKKCVRVLFQCEYNIDFPAYYEVEGEDYAYMAVKGEDWLKDDPWHMITWLTQFKDADGQFIRMIKYLKGWTSKRKSQGKMPSGIALAVWAARHFSIEDGRDDKCFLNLLKGIKSAIQFSVSCYAPVEPFDDLTAKLSKR	247	8.722
OJW01075.1	MANCHKLFQDYNSEISIPKSKKDKMSGSKEGLRKRIREDFKKNHPGYEPRFHIQGSGGPKMRTGIRTKDDICDLDDGVYFFREPDVSATTLQTWIKDAVAGYTDTDPEHRKKCIRNIFEKDYEIDQPVYYKVDGKNYQLAVKNTGWEDSDPKALADWFHKQKDKNGQLVKIVKYEKGWCDNIRNKMPSGLAMTILACNAKAKINYTVDRDDITLRDTLKEIKKVLDLKFDCIVPVVPGDDLFKDYDKNRKDNFMAALQNFIDDADTAINEKNELKASKLWQKHLGSRFPDGEDKDETTSNSAPSIAALKRTAIVSQPWGLK	321	8.456
PKK36813.1	MANCHNLFMDYHDDISIGSTKKNKMINSKNALRKRIREWFKENHPDYVPKFYIQGSHKMKSGIRTKEDICDLDDGVYFFRKPDVTATTLQGWVWDAVNGHTSTTPEHRRKCIRSVFVNDYEIDHPIYYKIEGQEYRIAVKGNGFEDSDSKAVVNWFNSKKDKDGKLLRHVKYSKGWCDNIRNKMPSGLAMTILISNAKERIVLNERDDITLRDLLKEIKRALDREFKCIVPAIPNDDLFANYSDARKNNFLRSLDEFIADADAAIREENQFKASKLWRRHLGSRFPEGKDEKQQVNSRAAAAAAAGAITSNPWAN	315	9.053
WP_078350709.1	MANCHDLFLGYHEDISIGSSKKNRMITSKEGLRKRIRKWFKDNHPDYEPKFFIQGSHKMKSGIRTKDDICDLDDGIYFFRKPDVTSTTLQNWVWDAVDGYTDTDPEHRKKCIRSIFAGDYEIDHPIYYKVEGEDYQIAVKSNGFEASDPKAMVEWFEGKKDKSGKLIRDVKYLKGWCDERRHRMPSGLAMTILAGNAKDKIVLNDRDDITLRDILKEIKKELDRDFKCIVPAKPNDDLFADYDETRKSNFLNALKDFINDADAALKEENQLTASKLWKKHLGSRFPEGKDEKQQSNRTANAVVAGAATSTPWACE	315	7.453
WP_051539204.1	MANCHSLFQDFHEDISIGKSKKDRMMNSKNGLRKRIRKWFKDNHPDYEPKFYIQGSYKMKTGIRTKDDICDLDDGIYFFREPDVTATTLQTWVWNAVDGYTSTTPEHRKKCIRSIFSGDYEIDHPIYYKVDGQNYRLAVKNNGFEDSDPKEMVDWFNKQKDVDGKLIRHVKYLKAWCDNKRNKMPNGLAMTNSCVECKN	199	8.685
WP_051569024.1	MANCHSLFQDFHEDISIGKSKKDRMMNSKNGLRKRIRKWFKDNHPDYEPKFYIQGSYKMKTGIRTKDDICDLDDGIYFFREPDVTATTLQTWVWNAVDGYTSTTPEHRKKCIRSIFSGDYEIDHPIYYKVDGQNYRLAVKNNGFEDSDPKEMVDWFNKQKDVDGKLIRHVKYLKAWCDNKRNKMPNGLAMTILASNAKTKIVLNSRDDITLKDILKEIKKALNIKFECIVPAVPNDDLFADYDETRQTNFLTALDNFIEDAEKALRENNQLTASKLWRKHLGNRFPEGEDKEDESRSQHAAAIAAGAAKSNPWASE	316	8.023
WP_079702536.1	MADCHKLFEEFQDEISLPSGKKSRMTTSKSALRERIRKFFKDNHPEYDPKFYIQGSYKMGTVIRTKDDICDLDDGIYFFREPDVTATTLQGWVWDAVQGYTSTDPEHRKKCIRKLFSADYEIDYPVYCKEDGKEYQIAVKNIGFEDSDPKAVVKWFNNKKDPKGILVRIVKDLKGWCDNIRNKMPSGLAMTILASNAKSRIVLNDREDITLRDILKEIKKALEIKFECVVPALPNDDLFESYDETRKSNFLTSLENFIEDADKAIREDNQLAASKHWRKHLGDRFPKGEDKKDKEDAIAAAVTLGAATSNPWSE	314	6.461
OYX22918.1	MANCHNLFGEFNTEISLTSNKKTKMTTSKDGLRERIRKHFKLHHPEYVPKFYIQGSYKMKTGIRTKDDICDLDDGVYFFRTPDVTATTLQNWIWDAVNGYTSTTPEHRKKCIRNIFSGDYEIDIPVYYKIYGKEYQLAVKNNCWEDSDPKELIDWFNNKKDPHGKMIKAIKELKAWCDHKRNKMPSGLAMTILAMNAKAKIVLNDRDDILLTDILREIKKALAQKFECIVHAAPKDDLFADYDETRKSNFLNNLDSFLSDAEAALKEQNQLKASRLWQKHLGTRFPDGEDKNEQSNSSVATTSGAALSRPWGK	313	8.616
PJB19137.1	MANCHHLFGEFNTEISLTSNKKTKMTTSKDGLRERIRKYFKEHHPEYVPKFYIQGSYKMKTGIRTKDDICDLDDGVYFFRTPDVTATTLQNWIWDAVNGYTTTTPEHRKKCIRNIFSGDYEIDIPVYYKINGKEYQLAVKNNGWEDSDPKAFIDLFNNNKDANGKMIKAIKELKAWCDHKRNKMPSGLAMTILAMNAKAKIVLNDRDDILLTDILREIKKALAQEFECIVPAAPKDDLFADYDETRKSNFLNNLDSFLSDAEAALKEQNQLKASRLWQKHLGTRFPDGEDKNEQSNSSAVTTSGAALSRPWGK	313	8.231
PIV97613.1	MANCHHLFGEFNTQISLTSNKKTKMNTSKDGLRERIRKYFKVHHPEYVPKFYIQGSYKMKTGIRTKDDICDLDDGVYFFRNPDVSATTLQNWVWDAVNGYTSSSPEHRKKCIRNIFSGDYEIDIPVYYKIDRKEYQLAVKNDGWENSDPKALIDWFNDNKDANGKMIKVIKELKAWCDHKRNKMPSGLAMTILAMNAKNKIVLNDRDDILLTDILREIKKTLAQKFECIVPVTPKDDLFAEYDSTRKNNFLTNLDSFLADAEAALKEPNQLKASRLWKKHLGTRFPDGEDKNEQSKSNAATTSGAVLSRPWGK	313	8.995
OJW70286.1	MADCQNLFRSYLAKISIDSEKEKKMKTSRDKLRDRIRDWFKKNQPDYKPCFYVQGSTKMKSVIKTKDDICDLDDGVYFFQTPTHEPETLQDWVRQAVDGYTSKPAQHRKKCIRTIFAGDYEIDHPVYYKDVDTDEYQIAIKGEDWRDDDPKGMISWFIKKKKQDTRIVNAVMYLKAWCDFKRHKMPSGLTMTILASNTLDKIVLNDRDDITLRDILSEIKKTLDSEFKCIVPVKPGDDLFEDYDQTREDNFKTALKEFLDDANKALREENQFKASKLWQKHLGDRFPDGEDKKQESALKTTIVTGAARSNPWCND	315	7.325
WP_034969048.1	MANCNNLFKKFNRSISIDADKSTKMTNSKTKLRDRIRKWFKDNHSEYEPKFYIQGSYKMKTGIRTKDDICDLDDGVYFFRQPDVSATTLQKWVHQAVNGYTATPSEHRKKCIRTIFTSDYEVDHPVYYKVAGEDYQIAVKDNGFEGSDPKAVIDWFNSNKDKNGILISTVKYLKAWCDNLRNKMPSGLAMTILAVNAKNKIVLNQRDDITLKDILKEIKNTLNVRFECIVPAVPYDNLFESYDDTRKNNFIKALNDFIDDSEKALKEENELKASKLWRKHLGERFPEGKDENQSSSSK	298	8.792
WP_051878611.1	MANCNNLFKKFNRSISIDADKSTKMTNSKTKLRDRIRKWFKDNHSEYEPKFYIQGSYKMKTGIRTKDDICDLDDGVYFFRQPDVSATTLQKWVHQAVNGYTATPSEHRKKCIRTIFTSDYEVDHPVYYKVAGEDYQIAVKDNGFEGSDPKAVIDWFNSNKDKNGILISTVKYLKAWCDNLRNKMPSGLAMTILAVNAKNKIVLNQRDDITLKDILKEIKNTLNVRFECIVPAVPYDNLFESYDDTRKNNFIKALNDFIDDSEKALKEENELKASKLWRKHLGERFPEGKDENQSSSSKAAAAAVGASTSFPWAK	314	8.887
WP_065400010.1	MANCNNLFKQFNGSISIDSHKNSKMTSSKTKLRDRIRKWFKDNHPDYEPKFYIQGSYKMKTGIRTKDDICDLDDGVYFFRQPDVSATTLQKWVHQAVNGYTATPSEHRKKCIRTIFTSDYEIDHPVYYKVDGEDYQIAVKDNGFEGSDPKAVIDWFNSNKDKEGILISTVKYLKAWCDNLRNKMPSGLAMTILAVNAKNKIVLNQRDDITLKDILKEIRNALNIKFECMVPAVPYDNLFKSYDENRKNNFLKALNDFIDDAEKALREENELKASKLWRKHLGERFPEGKDESQSSSSRAAAAAIGASTSFPWAK	314	8.797
WP_078395984.1	MANCNNLFKDFNKSISISADKKSKMTNSKEKLRDRIRKWFKDNHPDYEPKFYIQGSYKMRTAIRTKDDICDLDDGVYFFKEPDVTATTLQKWVHQAVNGYTNTPSEHRKKCIRTIFTSDYEIDHPVYYKIESEDYQIAVKDSGFEGSDPKAVVEWFNKNKDNNGYLISMVKYLKAWCDHLRNKMPSGLAMTILAVKAKNNIVLNQRDDITLKDILKEIRNILNIRFECIVPAVPYDDLFENYDETRKNNFLNSLNNFIEDAEEALREENELKSSKLWRKHLGERFPEGKNQDQNKSNKAAAAAVGAATSFPWAK	314	8.391
WP_071307235.1	MANSHNLFQEYHQEISISSKKNEKMKNSKEALRKRIKAWFEKNHPDYKPCFYIQGSYKMKNGIRTSQDICDLDDGIYFFRQPDVSASTLKDWVKQAVDGHTDTKPENRKKCVRSIFVNDYEIDHPVYYKVEGQEYKLAVNGSGFEDSDPKAVVDWFVSNKDKEGRLVRIIKYLKGWADKQTFKMPSGLALTILATNAKNRIVLNERDDISLRDILKEIKRDLTNKFECIVPAVPKDDLLDSYVNKDKFLDCLDRFIEDADRALFESNHRESSKAWRKHLGDRFPLGQNKEENRSLSSAAAALGAITSKPFGV	312	8.687
SJN45681.1	MKSSKEGLRKKIRKWFNDNHPDYVPQFYIQGSYKMKNGIRTEQDICDLDDGIYFFREPDVTASTIKEWVRQAVDGYTDTAAENRKKCVRTIFVNDYEVDHPVYYKIDGQEYKIAVKGNGWEDSDPKAMVDWFVSKKDKDGRLIRDIKYLKGWADNRPFKMPSGLALTILATNAKEKIVLNERDDITFRDILKEIKKVLNNEFTCIVPATPNDDLLEGYVNKDKFLEALNNLITDADEAIRSNNQRTASKLWRKHLGDWFPLGEDKEENLLSNVAAAAIGASSSIPYGHE	289	6.301
PKP09950.1	MANCNNLFSEFNKSIKLTDERRQKLRNKRNDLRKRIEGGYGIVKASDRYDHELKFQTQGSFIMDTIISPEDKNCEYDLDDGLYFIGSASRNDRPVPATFHNWVIKSIKEGKSDNQYEEIIDKYTCVRVKYKGNNGDFNYHIDIPIYYARNLNNPDLAHLNSGWIESNPIDFIVWFEKLIESGFRQEFILERKLYSDEYQNWFSDIRKKDHQLRKIVRYLKAWGDHLDGEMPPGIVMTILAGYNYKSNERDDISLKETLINIQSYLKNNGFKCPRPTSPKDEDLFKNYTPEQKDFFLNELDEFVTSAKQAIELENQKSACRKWQKHLGDRFPCFLAKDEIEGSKSYAAPTIIKSDNSKSA	359	7.129
WP_086029117.1	MANCNNLFREFNRTIRLDNDRRIKLKEKRNDLRKRINGGFDIIKTNDNLNHRLEFQSQGSYVMDTIINPCNEEDQYDIDDGIYFLGELSREQRPEPSVFHDWIIKSIKSGKSDNDFEEIIDKDTCVRVVYKGDNGDLNYHVDLPSYYAIIVDEPDLADKKMWWQISSPIEFIIWFEKKINSGFKKEFIVESKLYSDQYSNWLNDMRKKDHQLRRIVRYLKAWGDFLKGDMPPGIVMTILAGVNYEEDDRDDISLEKTLKNIADYLVKNDFKCIRPTTPIGEDLFEKYKPQQKEYFKNALNSFIESAMQAIEMENQKSACRKWQKHLGDRFPCFLAKDEIEDSKTYTSAPLIKSDNSRSA	359	5.739
WP_051201386.1	MANCNNLFIEFNKEIRLTDKRRKKLRKRRNDLRKRIQSGYNIIKSSGETRHDITFQSQGSYVMDTIINPENKDCEYDLDDGLYFFGQLSKHQRPKAQTFHNWVIRAIEQGKSDRNYEEIKDKPPCVRVHFRSPGNDFNYHVDIPIYYAREIHRPELAHLNEEWPESNPVAFIIWFEEKTESGFKQEFILEREKFYGEYKDWLNDIRKKDHQLRRIVRYLKAWGDHIDNDMPPGIAMTILAGRNYCPADRDDESMTLTLEEIARFLENNGFQCPRPTSPVGEDLFASYNQEQKNFFKERLDAFIESAKEAMAAENQKEACRKWKEHLGKRFPCQLAKDKMEGSDTQSNPVIINSSRDKSA	359	7.486
WP_073360593.1	MANCNELFKTFNSTIRLNEESREILKSVRNSLREKMNSRFKQIKDIDNHTLEFQSQGSFIMDTIIKPKDDDYDLDDGVYFIGSLTQEKRPTTQQFHDAVIIAVGTDENYATITDKETCVRVSYEKEKFHIDLPIYYANKINPELAHTKEDWILSNPIKFIAWFEKIAESSFREELILEKNLFSEEYKTWLDDIRKKDVQLRRIVRYLKAWGDDLRGEMPPGIVMTILAAENYVKNDRDDIALKETLIKIRQYLKSNNCKCLRPTVPVGEDLFKNYSQTKKQYFLDRLDTFIESAEQAVNHPNQKDACYKWQKHLGPRFPCSIAKDTIDGANTYERPAIIGSTAKSA	346	6.57
WP_026947087.1	MANCNLLFAEYNRIIRLSDEKRKELLEARNNLRIRLRQGYIIVSKELGLKHEIQHQSQGSFVMDTIIAPMRGDYDIDDGLYFIGSLNRSSRPTPSEFHKWIKSALDRGHDDIEKVIDKSTCVRVQYKIGFHVDIPIYYADNIDCPDLADVNRGWILSHPIEFIEWFEQKIQSGFKKGFITESRLFDEFVQWTSDIRKNDHQLRRIVRYLKAWGDLRREEMPCGLIMTILAANNYYPHHRDDISLKETLINIQASLQEEFKCERPTTPKGENLFDGYKNEEAFMKYLGYFIENAKKALEEPNHKLACKYWQTSLGDRFPCHLAKDEIIGNSATVSLGIGGSIRKPWCY	347	7.268
WP_090653138.1	MANCHNLFQDYNGKIKLSDAKRIELITVRDDLRARIINGYNLFSHALAQYHRIEFQSQGSFVMDTIIVPIHDDYDLDDGVYFIGNISKEQRPAPAVFHEYVIRAIDHGYDDIEKIVDKETCVRVIYKKGFHVDIPIYYADNLDHPDLANKALGWILSNPIEFIAWFEDKIQSGFKKSYLLEAAMYDEYRRWITDIRKQDHQLRRIVRYLKSWGDLRREEMPCGLIMTILATNHYHPHERDDIALKETLVNMQASLQRKFECTRPTTPKGEDLLGNYKNKDAFMNYIGQFIENAKKALEEPNQKIACGHWQKSLGDRFSCENSINSTSFNIGSAGLAAGAASSRPWGKLVY	350	6.988
WP_062302088.1	MANTHNLFEEYNREIKLDGDRRGLLKVRRDDLRSRIKGGFRELKQEKQLLLEGLNITIEEEMEFQSQGSYVMDTIINPSRKEDEYDIDDGVYFMGSRDRYSRPDPEAFHEFVIQSIKKGESKNTIEEIEDRSTCVRVKYKGVNGDFNYHVDLPIYYAINVKEPDLADTKDGWYTSNPIEFIVWFEDLVQSGFKAEFILESKFFEEEYKEWLNDRRKADHQLRRIVRYLKAWGDHLKGDMPPGVVMTILAGSDSNFAGGDRDDVALRDTLVNIKNWLELNGFKCPRPTTPKGEDLFRGYSDEKKEYFRNVLNSFITSANQALENPNQKDASLKWQKHLGSRFPTHLAKDEIEGAKTYLASPVIKSNNSRSA	370	5.715
WP_013931275.1	MANLHEDFLFFNNALNIPSSKLTQLKTSEANIKRYIKSYLTEKKVPVPTLIRQGSFALGTIIRTKTDTCDIDFGVRFFPDPQFAAPTLQKYIRDALTKVSNSTLPKHKDKCIRLHYKAGYHIDVTIYVHTNFNEPIRLATKNGWLDSNPSGFKKWVEERGGKQAVQLKRLIRYIKAWASQQGKNMPKGVALTTLMANGFVPHFRDDLSLLYTLRNVYDNLEEDFCCEMPVVPFDDLLERMYEHRYSFLNKLESLINNLEKATHARLGNDKAKALIKGHFGKYFPK	285	9.486
AFY40932.1	MADCHKLFLEFNTFIALNSKRKEGLRVSRNAVRDKIRRYFQDKQNGFVPKFHGQGSFMMNTIIEPLDGEFDIDDGIYFKVETQPVKSVSTFHQWIWEAVNGQTKQEPIDKQTCVRIVYTRQYHIDLPIYYVIEGQTPYLAHKAKGWIQSDPREFIKWFNKKADNEGQLKRIVRYLKAWSDYRKGDLPSGLIFSILAANNIVFDERDDVAFYQTLLNIKRNLEWNFVCYRPTTPAYENLLEDYSKTKKNYFLGQLSSFIESAKTALDDNTSQRDACKAWQRHFGKDRFPFESEEFIEDYYQLDLRYKLTIDCRVTQAGFRTYSLKQMFSKKLPLLPNKKLEFYIVDFNAPEPFKVKWKVRNVGNEAIRRRQIRGQIVKDSGNYRINESSNFHGSHFVECY…	420	9.158
WP_048819348.1	MLSFLKNVNNILLGDSVADCHKLFLEFNTFIALNSKRKEGLRVSRNAVRDKIRRYFQDKQNGFVPKFHGQGSFMMNTIIEPLDGEFDIDDGIYFKVETQPVKSVSTFHQWIWEAVNGQTKQEPIDKQTCVRIVYTRQYHIDLPIYYVIEGQTPYLAHKAKGWIQSDPREFIKWFNKKADNEGQLKRIVRYLKAWSDYRKGDLPSGLIFSILAANNIVFDERDDVAFYQTLLNIKRNLEWNFVCYRPTTPAYENLLEDYSKTKKNYFLGQLSSFIESAKTALDDNTSQRDACKAWQRHFGKDRFPFESEEFIEDYYQLDLRYKLTIDCRVTQAGFRTYSLKQMFSKKLPLLPNKKLEFYIVDFNAPEPFKVKWKVRNVGNEAIRRRQIRGQIVKDSGNYR…	436	9.15
WP_052307497.1	MANCHQLFLEFNNLIALDSKRKETLRTSRDAVRERIRRYFRDKQNGFVPKFHGQGSFMMNTIIEPLDGEFDIDDGIYFKLKAKPLQAVSTFHKWIWEAVNGHTKQNPIDKQTCVRLVYAGQYHLDLPIYYIIEGQTPYLAHKGRGWIQSDPREFRKWFNDKADNDGQLKRIVRY	174	9.379
OKH42748.1	MGNCHKLFLDFNTVIALKSSRKNSLRKSRNAVRDKIREYFRDKHNGFFPKFHGQGSFMMNTIIEPLDGEFDIDDGIYFKVEAEPLQSISTFHRWICEAVDGHTKQNPIDKQTCVRLVYARQYHIDLPIYYIIEGQTPYLAHKGKGWIKSDPREFIKWFNSKADNNGQLKRIVRYLKAWSDYRKGDLPSGLIFSILAANNIIFDERDDVALYRTLLKIKSSLELNFVCYRPTTPADENLLEDYSKTNKDYFLGQLGSFIQSAEKALGEKTSQKDACKAWQRHFGEDRFPIESEEFIEHDFQVDIQYELKIDCLVSQKGFRAHSLRQMILSRLPLLRNKNLEFHIVDCNVPKPFQVKWKVRNVGEEAKRRNQIRGQILNDSGNYRRIESSDFHGPHFVECY…	420	8.722
WP_040934715.1	MANCHKLFLEFNSVIALSSSRKEKLRKSRNAVRDKIRDYFKKKQNGFSPKFHGQGSFMTNCMIKPIDGEFDIDDGIYFEVEAEPTQSIGTFRHWICEAIDEHTEQKPIDKQACVRLVYAKNYHLDLPIYYIIKGQPTPYLAHKVKGWIESDPREFTKWFNGKADKDGQLKRIVRYLKAWSDYRKGIVPSGLVFSILAANNIVFNERDDVALNRTLIRIQNRLKERLVCLRPTTPAGENLLKYYSEAGKHYFLSQLDSFIQSAEKALDDRTNQKDACRAWRSHFGKDRF	288	9.313
WP_068818381.1	MADCHASFLSFNTVIALDSTRKGQLRKSRNAVRERIRRFFREKKNGFFPKFHGQGSFMMNTIIYPLDGEFDVDDGIYFLVDRKPTYSVSTFHDWIYTAVDGHTQQKPVDKQTCVRLVYAGQYHLDLPIYYVIEGQCPRLAHKSKGWIDSDPRDFIKWFNEQTDEDGQLKRIVRHLKAWSDYRSGELPSGLIFTILAANNISFHDRDDVAFYQTLVNIKNSLDKNFVCYRPTTPTDEDLLVNYSKTNKDYFLGQLDSFIASAEKALSDKTNQKDACKAWQRHFGDRFPCDLSQFTSDSLLEPAFAAAALTFPNRPVVPKKPGGFA	324	8.2
AFZ33580.1	MADCHKLFLEFNSIIELKPNHKAFLRTSRDAVRDRIRSYFKEKANGFFPKFHGQGSFMMNIIILPSDGEFDIDDGIYFLVDKEPIYSVDTFHRWICEAVDGHTKQEPIDKQTCIRVVYAGQYHLDLPIYYIIKGQYPRLAHKSKGWIESDPREFIKWFQDKTDDKRQLRRVVRYLKAWSDYKAGSLPSGLILSILATRNIHFNARDDIALYNTLIGIKNSLALSFTCYRPTTPTYEDLLQNYSQTDKNYFKSQLISLIRSAEKALDDKTSLKNACKEWQKHFGDRFPCHLAEDNADELLSAAFTAQNLTFPNRPLIPKKPGGFA	324	8.641
WP_015328679.1	MADCHKLFLEFNSIIELKPNHKAFLRTSRDAVRDRIRSYFKEKANGFFPKFHGQGSFMMNIIILPSDGEFDIDDGIYFLVDKEPIYSVDTFHRWICEAVDGHTKQEPIDKQTCIRVVYAGQYHLDLPIYYIIKGQYPRLAHKSKGWIESDPREFIKWFQDKTDDKRQLRRVVRYLKAWSDYKAGSLPSGLILSILATRNIHFNARDDIALYNTLIGIKNSLALSFTCYRPTTPTYEDLLQNYSQTDKNYFKSQLISLIRSAEKALDDKTSLKNACKEWQKHFGDRFPCHLAEDNADELLSAAFTAQNLTFPNRPLIPKKPGGFA	324	8.641
PHR11306.1	MANNHDQFIEFNEAIYLHSGKKSELQKNRDALREKITKFFNEEKQNETKPKYSAQGSFMMNTVVNPITSTETDDDGNTKTLHPYDLDDGVYFIDDLENRQSVSTYHTWIYNAVKNHTSKGAIKKNSCVRVLYSDGHNIDLPIYFKEKETDGEKTIPQLAHKSEGFIDSDPRAFYKWFNNKANDQLKRIVRYLKAWRDKQNKSYSTKMPNGLILTILATNHFVSNNRDDISFLDTLNAIKKELDDDFACERPTIKKGEDLLQKYNEQHFMDRLSKLINSGESAIAHSNPKEGCKKWQKHLGDRFPCSNVEDNSTDDTKSYSRPAVVNVNAASA	332	7.316
WP_095069908.1	MANNHEQFIAFNDAIKLNDTKKEELRENRDALRKKIEKYFNDNLPNETKPGFHAQGSFMMFTTVNPIPIITENEDGDTITLRPYDLDDGIYFIDKLENKKESKIYRNWIYDAVKCHTSKGAEKKASCIRVNYADGHNIDLPIYFEEKDKKDVIPELAQKSGYIESDPIEFLTWFNDLADEQLRRIVRYFKAWRDKQMQDSDITLPPGIILTILVSNNYVKNDRDDISLQETLQKIKNELDINYVCYRPTTKKDEELLKDYDKTHFLDRLSKFIESANEAVNHSSQKEACKKWQKHLGERFSCSNIKEENESNEAKSFSSPAIINKNAESA	330	5.682
WP_050699790.1	MANNHEQFIAFDDTIALSQTKEDELKKNRKALREKIRKYFKDNKSDEIQPKFNSQGSFVMKTTVNPIPKWSDEDKKNLYKYDIDDGIYFMGNEEPADRYEEQTYHNWIYDAVADHTSKGAQDRTTCVRVLYADGHHIDLPIYYKRKDIKNSIPELAHTSKEWLDSDPEEFYKWFNTKADSNKQLRRVVRYFKAWADYKNTMSSTKMPPGFILTILVTNNISYNGRDDIAMKETLINIQNKIDDSKGGIFKCYRPTTPSNEDLFAGYSDTRKNNFLNNLDSFVKSASQAIENTNQKEGCLKWQKHFGERFSCSTAKDKDEQSNLKTYSSPAIINQNAKSA	339	8.054
OJW77880.1	MANCHQQFLDFNSTISLTGDRKKKLKKSRTKLRNRVRDDFKENHKDEIKPKFASQGSSEMKTSVNPIVRVIDEDGEEKSITKYDTDDGIYFIGNLDDRKSVQTYHNWVWDAVDGHTSIPPIDKNTCVRTLFSDGHHIDQPIYFIDEANNAHPKLAHKKRGWIESDPREFADWFNEKASKDEQLRRLVKYLKGWCDYQNYSDDSKKMPTGFVITIWTVNNFSADERDDLALRNTLENMYDTLTNEFECLRPTTPKDEDVVENYSYEDYYMTKLKAFLESAKQAINEKNPKNACYKWQKHLGSRFSCATAKDEDEGANSYAAPAIVTSNAKSA	331	6.474
WP_089333731.1	MANCDSIFKVFDEDIILHDTRRDSLKKSRKALRNRIKEYFKEEKPDEIKPKFYGQGSFMMGIAINPIPKVVTEDGKEVSKHKYDVDDGIYFIGKESERKAVQTYHNWIWDAVDGHTDTPPVDKNTCIRVIYHDGHNIDLPIYFLVKGDDDAVPQLAHKSKSWLDSDPREFVTWFTGIADAQKKDQLRSLVRYMKAWADYQNNSSGTSKMPPGMVMTIWAAENACYNERDDVALRDTLQAIRDTLTDAFECNRPTVPAGENLLDDYKYEEYFLGRLDAFLESAKQAVNETNQKTACGKWQTHLGPRFPCRLAEDKDMGARAYGTPAIIQENAKSA	334	6.058
WP_073068215.1	MANCTDLLHEFDSTIRLTKARKDSLKISRNDLRKKIRKYFSEERPDEITPKFAGQGSMETDTAVNPIPRKEEAGGEEQTLYKYDIDDGIYFIGDDFEEERKTIQTHHNWICEAIDGHTSQKPIDKNTCVRVVFADGHHIDLPIYYKKEDTPELAHKAKGWVYSDPKEFIEWFKAQIGKKQQLIRLIRYLKAWCDYREFSNSSIKMPSGFIMTILAVNNYYRHKRDDIALKETLVNIQAELSREFKCERPTTPAGEDLFEEYSHEGYFMNVLAHFIEQAQHALREGNQMEACKYWQKIFGNRFSCSNAQDEDEKKHTGALAIGAASSNPWAS	331	6.417
WP_016989461.1	MADLHSTFTEFDDIIKLSSKKKETLRTSRNSIRTDIVKYFEEKREKHTVSFKGQGSFMMNTTIQPISKEYDVDDGVYIFGKKEDKPSVQMAHNWIYEAVKNRTSSESLDKNTCIRVIYKSDYHVDLPIYYKIEKSDNENTLDDETPEIAHLSKGWILSDPYAFKKWFDDQAKGKSQLKRIVRYLKAWSDKKQNDNSKLIFPSGMIFTILASNHYVENSRDDKSLLETLKKIQSNIDETKFNYVSYECYRPTVDKNENLLDKYSAETTKNNFLSALDSFIKSAEQAIELESKKDACAKWQKHLGDRFPCSLIKEEKSNSSARVYSSPDQVSFDNKSA	336	7.783
WP_035663595.1	MADLHSTFTEFDDIIKLSSKKKETLRTSRNSIRTDIVKYFEEKREKHTVSFKGQGSFMMNTTIQPISKEYDVDDGVYIFGKKEDKPSVQMAHNWIYEAVKNRTSSESLDKNTCIRVIYKSDYHVDLPIYYKIEKSDNENTLDDETPEIAHLSKGWILSDPYAFKKWFDDQAKGKSQLKRIVRYLKAWSDKKQNDNSKLIFPSGMIFTILASNHYVENSRDDKSLLETLKKIQSNIDETKFNYVSYECYRPTVDKNENLLDKYSAETTKNNFLSALDSFIKSAEQAIELESKKDACAKWQKHLGDRFP	307	7.841
WP_091257192.1	MADLHSTFTEFDDIIKLSSKKKETLRTSRNSIRTDIEKYFEEKREKHTVSFKGQGSFMMHTTIQPLSKEYDVDDGVYIFGKEEDRPTPQTAHNWIYDAVKNRTSSESLDKNTCIRVIYKSDYHVDLPIYYKVEKSDNENTLDDEVPEIAHLSKGWIQSDPYAFKKWFDDQSKGKSQLKRIVRYLKAWSDKKQNDNAKLIFPSGMIFTILASNYYVENDRDDLSLLETLKKIQSNIDDIRFEFINYECYRPTVDKNENLLDKYSSETTKNNFLNALDSFINSGDQAIELESKKDACSKWQKHLGDRFPCLSIKEEKSNSSARVFTTPDQVSFDNKSAK	337	6.29
WP_091525150.1	MADLHSTFTEFDGIIKLNSTKKSSLRTSRNSIREDIRKYFDEKREDHSVSFKGQGSFMMNTTIKPISNEFDLDDGVYIFGKEEDRPTPQTAHNWIYDAVKNRTSSESLDKNTCVRVIYKSDYHIDLPIYYKVDKSKDEYTLDDEVPELAHLSKGWIKSDPYAFKKWFDGEAKNKPQLKRIVRYLKSWSDKKQTDNSKLIFPSGMIFTILASNCFIEDERDDISLLETLKAIQEEIDDTRFDDAYYECYRPTVDETEDLLNKYAAKTTKENFLNALDSFIKSGNQAIELESKKDACAKWQKHLGDRFPCSTIKEESSDTSARVFSNPDQIGFDHKSA	336	5.582
WP_090605468.1	MADLHSTFLEFDDIIKLSSDKKKSLRTSRNSIREDIRDYFDENRDKHTVSFKGQGSFLMNTTIEPLSGEYDVDDGVYIFGKEEDKPTVQTAHNWIYNAVKDRTSSEPLDKNTCVRVIYKKDYHVDLPIYYKTDKSDDQFILDDEVPLLAHKSKGWVESDPYAFKKWFDDQAKSRPQLKRIVRYLKAWSNKKQEDNSLLRFPSGMVFTILASENYVSNGRDDKALLGTLKAIQQSIDDIKFLSANYSCYRPTVDMYENLLDKYSSQGTKSSFLNALDSFIKSGEQAVELESKKDACAKWQKHLGDRFPCSNVKDNNAESSAKVFASPDIIKRDNKSA	336	6.812
WP_042348390.1	MADLHSTFLDFDDIIRLKQSKKESLRKSRNSIRDDIRDYFEKNRDKHSVNFKGQGSFMMNTTIQPLSNEYDLDDGVYIFGKEEDRPTPKTAHNWVYEAVKNRTSTEPIDKNTCVRVIYKEDYHIDLPIYYMLEKSDDEYSLDTEIPKLAHLSKGWIESDPYAFKKWFDEQAKGKPQLKRIVRYLKAWSDKKNNDNSSLRFPSGMIFTILASNNFVADERDDISLLETLKAIQKQIDDNRFSWSANYACYRPTPNKDENLLDKYSADSTKNTFLDALDSFIKSGEQAINLTDKKDACAKWQRHLGNRFPCNAIKEENHSSTAKTFSSPDQIKYDNKSA	337	6.889
WP_072412771.1	MADLHSTFTEFNDCIRLNSTKKNQLKTSRSSVRTDIRTYFSNNRDKHTVSFKGQGSYMMNTTIEPLSKEFDIDDGVYIFGKEEDKPSVQTAHNWIYDAVKNRTSSEPLDKNTCVRVIYKNDYHVDLPIYYVFDRSEDQYTFLDEPPLLAHKSKGWIESDPYKFKLWFDEQAKDRPQLKRIVRYLKAWSNKKQQDNNSLKFPSGMIFTILASENYHSDERDDISLLETLKAIQKKIDNNKFFTNYSCYRPTTDTSENLLEKYSASTTKSNFLDALDSFIKSGDQAIELESKKDACAKWQKHLGDRFPCSNITDDESKSSAKQFSQVESILIDNRSA	335	6.88
WP_089048351.1	MADLHETFTEFNGIIALSSAKKNELRTSRNAIRKDIKSYFELKRKEHTVKFKGQGSFSMNTTILPLSGEYDVDDGVYIFGTEEDKPTPETAHSWIVKAVENRTDQNTIDKNTCVRVQYAKKYHVDLPIYYKITNNENEDFYDNDDIPELAHKSKGWIQSDPYAFKKWFDDKSKDKSQLKRIVRYLKAWTDNKSRLKLPSGMIFTILAVNNYQPNDKDDVAFLDTLEKIQKSIDDTRFTWTGVYECKRPTVDDTENLLEKYSSETSKKNFLDALNSLIDSGRQAINLKSKKDACAKWQKHLGDRFPCSNIKENDEDLAKTFSSSDQLRYDNKSA	333	7.433
WP_100612827.1	MADLHETFTEFNRIIALSSTKKNELRTSRNSIRKDIETYFDKNRDKHTVKFKGQGSFAMNTTILPISGEYDVDDGVYIFGKEEDKPTPNTAHNWIFKAVENRTNQETIDKNTCVRVQYAKSYHVDLPIYYKTTDTDNENFFDSEDIPELAHKTKGWIESDPYAFKKWFDEKAKDKNQLKRIVRYLKAWTDNKSHLNLPSGMVFTILAVNNYVSKDRDDESFLETLQGIQKSIDDTRHIWAKYECYRPTVDTLENLLDKYSSETRKKDFLDALNSLITSGKQAVEVKSKKDACAKWQKHIGDRFPCSSINEKDEDVAKAFASPDQLRYDNKSA	332	6.953
EDM44518.1	MAVLNKEYNKFDKEIKLNQARKDSLTTSRKELRKKIKKWFKENKQDEIQPKFHSQGSYEMNTTINPIVEYDSDGNALRKYDLDDGVYFIYSKEGDTKQSINTWHEWVFKATENHTGKNSIKKTTCVRVVFSDGHHVDLPIYYKEDGTIELAHKSKDWLLSDPKKFYEWFNKEKKSRSRLEAIVRCLKAWKNFRELKNSNLKLPSGFELTILATNNYCDADNLDEAFRKTIIAIDKELNKYGGFICLRPTTPENEDIFEGYSETRKNDFLSTFKNLKDDCIKASEEKNFKKASEILIDKQFGSRFPKGEDKDEQSKSNALKESLALATIKPKPYAS	335	8.814
WP_036599942.1	MAVLNKEYNKFDKEIKLNENRKESLKTSRRELRKKIKKWFKDNKPNQIQPKFGSQGSFEMNTTINPIVEYDSDGNLLRKYDLDDGVYFIYKSEDDTKQSINTWHDWIFKATENHTGKDSIKKTTCVRVVFADGHHIDIPIYYKEDNTIELAHKSKGWLESDPKEFYEWFNEKKKTRSRLEAIVRCLKAWRNFRENKNTNLKLPSGFELTILATNNYVDADNLDEAFRETVKVIDMELNRYNGFKCVRPTTPSGENVFEDYSDTRKTNFLSALKSLKEDCIKASEEKNFKKA	291	8.744
WP_051419210.1	MAVLNKEYNKFDKEIKLNENRKESLKTSRRELRKKIKKWFKDNKPNQIQPKFGSQGSFEMNTTINPIVEYDSDGNLLRKYDLDDGVYFIYKSEDDTKQSINTWHDWIFKATENHTGKDSIKKTTCVRVVFADGHHIDIPIYYKEDNTIELAHKSKGWLESDPKEFYEWFNEKKKTRSRLEAIVRCLKAWRNFRENKNTNLKLPSGFELTILATNNYVDADNLDEAFRETVKVIDMELNRYNGFKCVRPTTPSGENVFEDYSDTRKTNFLSALKSLKEDCIKASEEKNFKKASEILIDNQFGARFPKGEDKDEQSKSSTLKKSLSSAIITPKPYGY	335	8.804
OIQ22185.1	MAVLNKEYNKFDKEIKLNNSRKDSLKTSRKELRKKIRNWFKENKPDEIKPKFNSQGSFEMNTTINPIVEYEDDGSALRKYDLDDGVYFIYNDEDDVKQTIDTWHNWVFRATENHTGKDSMRKTTCVRVIFADGHHIDLPIYYKEGDNFELAHKSKGWIDSDPKEFYEWFNEKKKIRSRLEAIVRCLKAWKNYREINNSSLKLPSGFELSILATDNYVDSDNLDEAFRETVKSIDETLNKENGFKCYRPTTPSGEDVFENYSETRKNNFLSTLRSLKDDCIKASEESNFKKASEILIDKQFGSRFPKGEDEDQQVKNDALKTSLASALVTPKPYGH	335	6.583
WP_042293767.1	MAVLNKEYNKFDKEIKLNDSRKESLKKSRKDLCKKIKKWFKNNKPDEIQPKFHPQGSSEMGTTVNPLVTYDEEGKSLLDYDTDYGVYFIKKNDDDVKQSINTWHDWVYNATENHTGKDSIRKTTCVRVVYADGHHIDLPIYYKEDGFIELAHKSKGWLESDPKEFYEWFNDKKKTRSRLEAIVRCLKAWKNFRETNNTNLNLPSGFELTILATNNYVEADNLDEAFRETVKAIDAELNRYNGFKCYRPTTPSNEDVFENYSETRKSNFLNTLRSLKNDCIKASEESNFKTASEILRNNQFGTRFPLGEDKDEESKSNSLKKSLGAAMVKPKPYGY	335	8.187
WP_073099021.1	MAVLNKEFNKFDQEIKLSKSRKEDLKKSRKDLKKKIKKWFSENKSDEIQPKFHPQGSSEMGTTINPIVAYDGDGKPLLDYDTDYGVYFIKKNDDDIKQSINTWHDWVYKSTENHTQKDSIKKTTCVRVVFADGHHIDLPIYFKEDDTIELAHKSKDWLESDPKEFYEWFNDKKKTRSRLEAIVRCLKAWKNFRENKNSNLKLPSGFELTILATNHYVDADNLDEAFRETIRAIDAELNKHNGFKCFRPTTPSDEDVFESYNETRKSNFLSTLNSLKEDCDKASEEKNFKAASEILRNNQFGVRFPLGDDKGEESKSNHLKSSLGSAIIKPKPYGY	335	7.812
WP_072316349.1	MAVLNKEYINFDKEIKLNNSRKESLARSRKDIKKKIRKWFKENKPDEIQPKFHGQGSYEMNTTINPIVVYDEDGNPIRKYDLDYGVYFIEKEGEDNKQSIQRWHNWVYASVEDHTSKKPIQKTTCVRVVFSDGRHIDLPIYYKKEEIIELAHKAKDWIESDPKEFYEWFNDEKTQKYRLEAIVRCLKAWKNFRELNNSNLKLPSGFELTILATENYYDADNLDEAFRETVRKIYDTLSEDWGFKCIRPTTPKGEDVFEGYSETRRNNFLTVLKSLLDDCDKAKEEYNFKTASEILRKNQFGSRFPLGEDKEEENKSKSLTRSLSTAFIKPKPYGY	335	7.75
WP_075603786.1	MTVLHKEFTKYNKEIKLTSSRKESLKKSREDIKKKIRKWFKENKPDELQPKFHGQGSFEMNTGVNPIPEKDNNNTLLKYDLDFGVYFIENDDEDNKQTIETWHNWVYKSVEDHTAQKPIKKTTCIRVIYSDGHHLDLPIYYKLNEVIELAHKAKSWIESDPKEFYEWFNDLKNGQLERLVRYLKSWKNFRELKNTNLKLPSGFELTILAANNYVEDDSDDKALRETIRNIDIELNKANGFKCLRPTTPKNEDVFSSYSTTRKDNFLSTLKSLLNDLDRAKDEKNFKKASEILRNNQFGERFPLGADKDEEEKSNNLGKSLGAAAITPKPYGY	332	8.418
WP_076457116.1	MAVLHKEFTKFNKEIKLTSSRKEKLKTSRKDIKKKIRKWFKDNKPNELQPKFHGQGSFEMNTGVNPIPEKEGETTLLKYDLDFGIYFIEKEDQDNKQSIDTWHNWIYKAVEDHTNKKPVRKTTCIRVIFSDGHHIDLPIYYKLEDVIELAHRSKDWIESDPKEFYEWFNNLKNAQFERIVRYLKAWKNYRELNNTNLKLPSGFELTILAANNYVEDDNDDKAFRETVHKINTELNKANGFKCLRPTTPKDEDVFADYSTTRKNNFLSTLKSLLNDLGRAKDEKNFKKASEILRDNQFGDRFPLGADKDEEEKSNILGKSLGAAAITPKPYGY	332	8.85
PKR80715.1	MSVLHKEFIGFNKEIKLDPKKKEGLLTSRKDLRKKIKKWFSENKSNELQPKFASQGSIEMDTAINPIPVYDEELDRRLFKYDLDDGIYFIEKEDEDNRKPIQTWHNWVFDSVDNHTKQDTIRKQTCIRVVFADGHHIDLPIYYKKDDIIELAHRTKDWTVSDAKAFFEWFNELKSPQLVRIVRYLKAWKDYRELKNSSLKLPSGFELTILAVNNYTEDDNDDFSFRETVRKIDKELNKVNGFKCIRPTTPKDEDVFADYSETRKNDFLKSLGNLLRDLDKAEAETNFKKASEVLIKNQFGDRFPLGEDKDQDVKSENLGRAISTAPIIPRPYGY	334	6.829
EDP97665.1	MATLHKEYNAFLKKVRLTNNRKKKLKKSRRKLRRTIRDWFSENKPKRLQPKFGSQGSFTMNTIINPIPIPVENEDKKLVKYDLDDGIYFIEKPNEDNREKIDTWHDWVYKAVNNHTTEETIRKKTCVRVVFVDGHHIDLPIYYQISENGTPELAHRSKSWIESDPKKFTEWYNEQAEGKPQITRIVQYIKAWKNFREQKNTNLKLPSGFAFTILVVNNYYADNKDDVAFRETVRAIHTKLSNNFECRRPTTPKNEDIFSDFSETKKSNTLETLKNLLKDCDRADEEDNFKTASEFLRDNQFGGRFPKGDDISEREKKRQISESLEKERIKPKPYADER	338	9.334
WP_007096713.1	MATLHKEYNAFLKKVRLTNNRKKKLKKSRRKLRRTIRDWFSENKPKRLQPKFGSQGSFTMNTIINPIPIPVENEDKKLVKYDLDDGIYFIEKPNEDNREKIDTWHDWVYKAVNNHTTEETIRKKTCVRVVFVDGHHIDLPIYYQISENGTPELAHRSKSWIESDPKKFTEWYNEQAEGKPQITRIVQYIKAWKNFREQKNTNLKLPSGFAFTILVVNNYYADNKDDVAFRETVRAIHTKLSNNFECRRPTTPKNEDIFSDFSETKKSNTLETLKNLLKDCDRADEEDNFKTASEFLRDNQFGGRFPKGDDISEREKKRQISESLEKERIKPKPYADER	338	9.334
WP_075343896.1	MATLHKEYNKFYTIIKLTQNRKDDLLGSRKSLRKKIEDWFAQHKPDRLQPTFKGQGSFEMDTTVNPIVVEDQDGKKLRKYDLDDGVYFNEKDREDNKEHISTWHNWVYEAVKDHTETDPIRKNTCVRVIFADGHHIDLPIHYKKGTTPELAHRSEGWKESDPPEFTQWFLKKSNPQIKRLVRYIKAWKDFRHDKNSHLKLPSGFALTILIVNNYVKDNNDDTAFRETVRKMLDTLTVPDSFACIRPTTPKGEDVFADYSPTRKKDFLTTLQSLVTDCDRAKEESNFKKASEYLRNNQFGDRFPKGSNTDEKTQKKAMASTLNSSYIKPKPYAN	333	9.09
WP_026886839.1	MANLNELFLKYNTNISLSNIERERIIKGRDALRNKITSKFKEKGKSIPKFCMQGSFIMKTTVIPKEGEEYDLDNGIYIQGYSDDISKWPTTQTIHNWIYDGVDGHTDTPPVDKNTCIRVIYKADYHIDLPSYIVRDEEQEDKTIIKVAYLAHKTKGWIVSDPRSFTNWFREKVNDNGEQLRRLVKYLKGWKENKGIDLKGIAITILVGNHFQGEKERDDIALLSTITNIIDELEDNFQCYKPVIPTDEDLFSGASETTKTSIMNGLNTLKKKLDKAINEINNEKEAAAELRKILGDSFPEGEDIIRENMAYASTTAPILLSKENHHFA	328	6.099
BAL83442.1	MADMDREFRSYYQRIKLSSANEDRLRRGRDALRNRIRSWFINTGKPVPKFCWQGSFAMKTTINLWGQGQQYDIDDGIYLSYRKKDLTASRVHGWIIEAVADHTESIINKDTCIRVNYSAGYHIDLPIYVMDGDNAYLAHKTKGWVLSDPKAFRDWFIKKVKNNSEQLRRIVLYLKGWKTNCSIPLKGIEITILVSNCYQRNQKDDEALYDTVSKIIETLNMHFSCVKPVQPYEDLFGCISENRKNRILDGLYGLQSSLLLVQITSSNIEAINSLKTKFGNIF	282	9.123
WP_014424875.1	MADMDREFRSYYQRIKLSSANEDRLRRGRDALRNRIRSWFINTGKPVPKFCWQGSFAMKTTINLWGQGQQYDIDDGIYLSYRKKDLTASRVHGWIIEAVADHTESIINKDTCIRVNYSAGYHIDLPIYVMDGDNAYLAHKTKGWVLSDPKAFRDWFIKKVKNNSEQLRRIVLYLKGWKTNCSIPLKGIEITILVSNCYQRNQKDDEALYDTVSKIIETLNMHFSCVKPVQPYEDLFGCISENRKNRILDGLYGLQSSLLLVQITSSNIEAINSLKTKFGNIF	282	9.123
OGO89088.1	MANMNQLFSDFDGKIKLTNAKTNSLKTSRDALRKDIRDWFFEKNKDIPTFCWQGSFAMKTTVNPLSGGEYDLDDGVYLEGYSDIDKESWPTTSTVHGWIKSSVEDRTSDLPIDKDTCIRVTYTSGYHIDLPIYIIKNDIAYLAHKTKGWIESDPKAFKKWFVDHVSDKGEQLRRIVRYLKSWKDYKNVSLKGIEITILVTNHFDKYDNRDDKSLKNTISSIISSLEESFSCYKPVIPNEDLFEGFSDTKKTSINDSLKNALNKLEKAINEPNEKKASEYLQSIFGERFPTGNDSITSNSSYEITNAPGVLKNDGRSGK	318	6.715
WP_009172592.1	MANLNKLFSDFEEEISLKSKKKENLKKGRNALREKIRNSFKEKERSTPKFCGQGSYMMKTTVNPIDGEYDIDDGVYLQGYSDKDIEEWPTTSTVHRWIKDAVDGHTSTPPKDKNTCVRVIYVDDYHVDLPSYIVKDDVCYLAHKRDGWTESDPRAFTKWFVDKVQENGEQVRSLVKYLKAWKDYNNVDLKGIAVTILVCENYYSYENRDDLALLGTVTEIINSLENEFTCKKPVIPYEDLFEEIDEVNQNKLLESLKSLKTEIQNAVDKEDEAEASDIMIKVFGDRFPKGSSTKKAESNYAKSEAPSIIKNDGRSA	316	5.319
WP_074438180.1	MADLNNLFLGFNDKITLSPSKKENLRIGRDALRKKIKDKFSEKGRNKPKFCGQGSYMMKTTTNPIDGEYDLDDGVYLQGYSDKEIDEWPLTSTVHNWIKDAVDGHTSTSPMDKNTCVRVIYVNDYHIDLPAYIVKDDVAYLSHKRDGWIVSDPKSFTDWFVGKVTDKGEQLRRLVKYLKAWKEYKGIDLKGIAVTILVGENYYSYDNRDDLSLLGTLTNIIETLEEDFKCVKPVAPNEDIFDGYSETKKNSILSGLKNLRDSVQDSINKEDEKEASDIMIECFGNRFPQGKSSSKENKSQYVRAESPAIIKNDGRSA	317	6.064
WP_057554403.1	MSDLNNKFSDFNEKITLTKSKKENLKTGRDALRDKVKASFKDEGRNQPKFCGQGSYMMKTTTNPINGGEYDIDDGVYLQGYSDKEQSDWPSTYTAHNWIKKAIEDHTSKTPIDKNTCVRVVYAGDYHIDLPAYIEKDGVVYLAHNGKDWTESDPKSFTDWFIGKVKSEGEQLRSIVKYLKAWKDHKGIDFKGIAITILVGENYSPYENRDDLALLATVTNILSELEDDFKCTKPVAPGEDIFEGYSQTRKDSIINGLKTLKSKLQKAVDEKNEKEACNIMRGEFGDRFPKGEDTEEKNMNESSTYARAEAPAIIKNDGRSA	321	5.842
WP_015778929.1	MASTRRLFREFDNAIKLTTSKRDELTTSRDAIRSDIRQWLKDKDKGQARFKLQGSFAMHTVINPIDDDEFDIDDGLYLEEFEDANKEDWPACSTVHSWVVSAVQGRTKTPPKDKNACVRVTYGHGYHVDIPIYIKLDGAAYFADKARGWTQSDAEGFVEWLDGKNDAEGQLKRIIRYIKRWKDYCNVPLKGIELTILCAQNFSPANGRDDDAVRYTMENVLTSLKACFECKKPVAAWEDLFEGKSDADKSSILAKLEKLLDALISASSTPSEGDAADFLRGVFGSDFPKPDRPKNTLAYVTTSAPAVLKHDGRSG	315	6.004
WP_068624292.1	MNDLSNLFSAFNKKIVLTDTYKENIRRGREALREKINASYIDNGLSAPKHSSQGSFHMHTAIMPKEEEDFDLDNGVYLQGYATDQTNWPAPRSVHDDILSAVKGHTKDISDKDTCIRVNYQDNYHIDLPIYIMGKDDTGNDVAYLAHTTKDWQISDPKALSDWFTEKVKEHGKVLRRTVRYLKAWTHHNSINLKGITITILASECFYSDDNDSLILLGTITNIIDRLEDDFTCYKPVRPKNEDLLSSYTYNEQQTLLEDLKTLKNKFNDAIYDSPNEREASEVLRELFGSRFPLGNRENKNGEDYLKTNQPESVGGKNRHYA	322	5.945
WP_070294083.1	MNDLSNLFREFNDKISLNPSYKEKIRRARDAIRNKINNKFEKENLKKPKHHTQGSYTMHTAIMPLENEDFDLDNGIYLQDYGEDKEEWPSVQEVHKLIVEAIDGHTKDIIDKNTCVRVVYQDNYHIDLPIYIMGEDDENNEVAFLAHKIDGWIISDPKAFRNWFNDAVKNSEDQTLRRIVKYFKHWIHQNKIDLPGITITILASKHFLIKDDDAQTLLEVTTSILDELEENFTCFKPVRPTDEDLLSKIGFNQRVSILNSLRELKDKLSEALFDSENQKDSSIILRGLFGVNCFPLGNENKKNSEDYLETASPEKVIGKNRHYA	324	5.615
WP_070786309.1	MNDLSNLFREFNDKISLTPGYKEKIRRARDAIRNKINNKFEKENLKKPKYHTQGSYTMHTAIMPLENEDFDLDNGIYLQDYGEDKEEWPSVQEVHKLIVEAIDGHTKDIIDKNTCVRVVYQDNYHIDLPIYIMGEDDENNEVAFLAHKIDGWIISDPKAFRNWFNDAVKNSEDQTLRRIVKYFKHWIHQNKIDLPGITITILASKHFLIKDDDAQTLLEVTTSILDELEENFTCFKPVRPTDEDLLSKIGFNQRVSILNSLRELKDKLSEALFDSENQKDSSIILRGLFGVNCFPLGNENQKNSEDYLETASPEKVIGKNRHYA	324	5.436
PKL20867.1	MVDFQAEFKTFDEKIKLTESKKASMRISRNAIKKKIINYFKNDLEITAPIFTTQGSFVINTALNPIEDEEVDMDYGVYLQDQSENEEDWITPRKAHKRIIDALEGHTQDECISKTSCVRVLYRNFYHLDLPVYIMKNNKAFLAQTECNEWINSDSKEFRNWFYENRNDVKLSKMVRFIKAWRDFTKTEMTSIEITILTVNCFKNEREREDLVLYDTVANIYDEILISRKVEKPVSPFEDLWENYSEDKKDEIIEMVKQFRDDLNIALSNTSNHRGSVILREVFGERFPLKKDEENAERYRQQLRSGVKPWGV	312	5.474
WP_044634380.1	MTNLHQAFIDFDSKIKLTKKKKEELLHRRDVVRDKIRKYFKDELKLNQPKFMSQGSFTINTALNPIGDNEVDIDDGIYLQHLLENETTWPTPKEAHKLITDALEAHTKDGCKDKTSCVRLIYAGDFHIDFPIYVMKKNHAKLADIELNKWIASDSKEFKDWFL	163	7.565
CDA13971.1	MLDLNKLFLGFYDEISLTKTYKEKITKGRDALRNKIGDKFEEKGRKKPQHCTQGSYAMKTAIMPLDNDEFDLDNGVYLRGYSTDQDDWPATQTVHTWVKEAVEKHTSNSPIDKNTCIRVVYEDKYHIDLPMYIMGENSAGDSIAYLAHKSKGWIESDPKAFTAWFQGYVNENGQEIRRMVKYLKAWKDYKNIDIKGMAITILVCNNFCVTEKRDDLSLLDTVTNIIDSLEDSFHCYKPVTPTDEDLFADVSETSKNEILKGLNNLKKKLDAAINENNNEKDATDILQKVFGERFPTGEDADKDIAESTAGPIKLGNEDKHFA	322	5.365
WP_022075698.1	MLDLNKLFLGFYDEISLTKTYKEKITKGRDALRNKIGDKFEEKGRKKPQHCTQGSYAMKTAIMPLDNDEFDLDNGVYLRGYSTDQDDWPATQTVHTWVKEAVEKHTSNSPIDKNTCIRVVYEDKYHIDLPMYIMGENSAGDSIAYLAHKSKGWIESDPKAFTAWFQGYVNENGQEIRRMVKYLKAWKDYKNIDIKGMAITILVCNNFCVTEKRDDLSLLDTVTNIIDSLEDSFHCYKPVTPTDEDLFADVSETSKNEILKGLNNLKKKLDAAINENNNEKDATDILQKVFGERFPTGEDADKDIAESTAGPIKLGNEDKHFA	322	5.365
WP_009320146.1	MGSLSKLFLDFHDENSLTKTYKEKITKGRDALRNKIGNKFEEKGRKKPQHCTQGSYAMKTAIMPLDGDEFDLDNGVYLRGYSTDQDDWPAAQTVHTWVKEAVEKHTSNSPIDKNTCIRVVYEDKYHIDLPIYIMGENSAGDSIAYLAHKSKGWIESDPKAFTAWFQGYVNENGQEIRRMVKYLKAWKDYKNIDIKGMAITILVCNNFSVTEKRDDLSLLDTVTNIIDSLEDSFHCYKPVTPTDEDLFADVSETSKNEILKGLNNLKKKLDAAINEKSNEKDATDILQKVFGERFPTGEDADKDIAESTAGPIKLGNEDKHFA	322	5.642
WP_077327332.1	MLDLNKLFEDFHDEISLTKTYKDKITTGRDALRTKIGNKFEEKGRKKPQHCTQGSYAMRTAIMPIEDDEFDLDNGVYLKGYSIEQDEWPSTQTVHIWVKDAVDGHTSNSPIDKNTCVRVVYEDKYHIDLPIYIMGENSDGNSIAYLAHKSKGWIESDPKAFTSWFQEFVNDNGQQIRCMVKYLKAWKDYKNIDIKGMAITILVCNNFSVTANRDDLSLLDTVTNILDSLEDSFHCYKPVTPTDEDLFADISETSKNSILNGLNNLKRKLDVAINEKNNEQEATDILRKVFGDRFPDGEDVNKDISEKTVAPIKLGNEDCHFA	322	5.157
CDD57464.1	MLNLNDLFLEFNDNLTLKKKYKDKVTTGRNALRNKIGSKFEENDRKKPKYYMQGSYAMHTAINPEEDEEFDLDDGVYLQGYSDDKDTWPATTTVHDWVKKAVDKHTSNDPIDKNTCVRVVYEEKYHIDLPIYIMGENDAENECAYLAHKSKGWIESDPKAFKEWFQNCVNENGQVIRHMVKFLKAWKVKKGVDIPGMAITILVCNNYSLTDNREDVSLIDTVTNILDCLDTKFECYKPVTPTDEDLFAGYSATKKENVINSLKTLKSSLNKAIYEEKNEKKATDLLQKEFGDRFPEGEDKDKSIYDRTSAPIQLGGEDSHFA	322	5.38
WP_022361899.1	MLNLNDLFLEFNDNLTLKKKYKDKVTTGRNALRNKIGSKFEENDRKKPKYYMQGSYAMHTAINPEEDEEFDLDDGVYLQGYSDDKDTWPATTTVHDWVKKAVDKHTSNDPIDKNTCVRVVYEEKYHIDLPIYIMGENDAENECAYLAHKSKGWIESDPKAFKEWFQNCVNENGQVIRHMVKFLKAWKVKKGVDIPGMAITILVCNNYSLTDNREDVSLIDTVTNILDCLDTKFECYKPVTPTDEDLFAGYSATKKENVINSLKTLKSSLNKAIYEEKNEKKATDLLQKEFGDRFPEGEDKDKSIYDRTSAPIQLGGEDSHFA	322	5.38
SFM54264.1	MEELGLAEPKFYGQGFYMMNTTVTPIDGEYEIDDGIYLEHLKDTDEKDWATPVTVHNWIVKAMKEHTTTDPVDKNTCVRVIYKANYHVDLPIYVKKTDAHPKLAHKTKGWIDSYPKELTKWFNDEVKEKGNQLKRLVRFLKAWKDNKEGVVKLPSGMFLTILAANHFVAYYPDEDDAALAFDR	183	6.223
WP_091177038.1	MSNCHDLFINFHKEIYLDSTQKESLRTSRNEIRKKIKKYFMEELGLAEPKFYGQGFYMMNTTVTPIDGEYEIDDGIYLEHLKDTDEKDWATPVTVHNWIVKAMKEHTTTDPVDKNTCVRVIYKANYHVDLPIYVKKTDAHPKLAHKTKGWIDSYPKELTKWFNDEVKEKGNQLKRLVRFLKAWKDNKEGVVKLPSGMFLTILAANHFVAYYPDEDDAALAFDR	223	7.274
WP_042122228.1	MSNCHDLFIKFHDDEIYLKSDKKESLRTSRNALRDKIKKYFSEELDVKKPKFYGQGSYMMNTTVTPIDGEYDIDDGIYLEHLKNSDEGDWPTPSTVHSWIVKATKNHTSEEPVDKNTCVRVIYKANYHVDLPIYIKKDDQSPKLAHKSKGWITSDPKALTDWFKGEVQIKGDQLKRLVRYLKAWKDYKESDTKFPSGMILTILAANHFVSDYPDEDDAALVATAKEIHNTLSESFSLVRPVVPGEELFDNWSETRRSNFLNKLE	264	6.464
WP_085279306.1	MSNCHDLFIKFHDDEIYLKSDNKESLRKSRNALRDKIKKYFSEELDVKKPKFYGQGSYMMNTTVTPIDGEYDIDDGIYLEHLKDSDEGDWPTPSTVHSWIVKATKGHTSEDPVDKNTCVRVIYKANYHVDLPIYIKKDDQSPKLAHKSKGWITSDPKALTDWFKGEVQIKGDQLKRLVRYLKAWKDYKESDTKFPSGMILTILAANHFVSDYPDEDDAALVATAKEIHNTLSESFSLVRPVVPGEELFDNWSETRRSNFLNKLEDLIKKGGEALENQDKTEASKKWRKIFGSRFPEYQPPEDENKGSNSAIQTTSAAVLGNHGRSA	326	6.552
WP_076107197.1	MSNCNDLFASFHDEIYLHSEKKESLRTSRNSIRKKIKKYFKETLGLTEPKFYGQGSYMMNTMVNPIEGEYDIDDGIYIEHLKKEDEENWDTPIKVHNWIVKAVTGHTSTAPIDKNTCVRVIYKNEYHVDLPIYVKKEGEHPKLAHKSKGWVDSDPKELTKWFNDQVKEKGDQLKRIVRYLKAWKDHKEGDIKLPSGMVLTILAANHFVTDYPDEDDAALTATVKAIYDELSVSFSLTRPVFPDEELLDWSDSKQENLLTKLDNLIKKAEKALEEQDKTKASKKWIDVFGDRFPEHPPEDSQSESNSVLKSAAPAVLGNHGRSA	323	6.301
WP_076287023.1	MSNCNDLFASFHDEIYLHSEKKESLRTSRNSIRKKIKKYFKETLGLTEPKFYGQGSYMMNTMVNPIEGEYDIDDGIYIEHLKKEDEENWDAPIKVHNWIVKAVTGHTSTAPIDKNTCVRVIYKNEYHVDLPIYVKKEGEHPKLAHKSKGWVDSDPKELTKWFNDQVKEKGDQLKRIVRYLKAWKDYKEGDIKLPSGMVLTILAANHFVTDYPDEDDAALTATVKAIYDELSVSFSLTRPVFPDEELLDWSDSKQENLLTKLDNLIKKAEKALEEQDKTKASKKWIDVFGDRFPEHPPEDSQSETNSVLKSAAPAVLGNHGRSA	323	6.221
WP_060646563.1	MANCNDLFTTFHEKIYLSSDKKESLRTSRNAIRTKIRKYFKDELGVSEPKFYGQGSYMMNTTIVPLDGEYDVDDGVYLEHLKETDEEDWATPSEVHNWIIKATEGHTDTDPLDKTTCVRIIYKAEYHVDLPIYVKKKDEHPKLAHKSKGWIDSDPKELTKWFNNEVKAKGSQLKRLVRYLKAWKDFNEGETKLPSGMFLSILAANHFVSDHPDDDDAALSATAKAIHEELTASFSLLRPVFPNEELMADWSVTRRDNFLNKLEKLIQKAGVALETQEKTTASEKWIEIFGDRFPEYESTEDSRSETNTVIKSSAPPVLGNHGRSA	325	5.837
WP_009371576.1	MANCNDLFLKFNDEIKLSAAKKKSLRTSRNAIGKDIQKYFDETLKVKKPKFWGQGSYMMNTIIKPIEGEYDIDSGVYLMHLSDTDEENWPATSTVHNWIKKAVENRTSTPPQDKNTCIRVIYKDDYHIDLPIYIKHKDMDHPKLAHKSKGWVDSDPKELTNWFSDEVQDKSDQLKRIVRYFKAWKDFKANGDIFPSGMIFTILAANNYVEGYEADDDSAFIAVAKEIYETLEESFTLERPVFPNEELLDDWSDSAKTKFLDKLSSLITNGQKALEEEDKEKASETWIKIFGDRFPKYTPPKQENKMDRGYALQTSEPPVLGNYGRSS	327	5.679
WP_066149365.1	MAQCNDLFLKFDEKIKLKPEKKESLRTSRNALREKIKGYFEETLKVSKPQFWGQGSYMMNTTIEPIEGEYDIDDGVYLMHLADKKEEDWPAASTVHNWTVKAVEGHTSTPPVNKNTCVRVIYKNNYHVDLPIYIKAEDAEHPKLAHKTKGWIDSDPKALTNWFNDEVKNKGAQLKRIVRYFKAWKDYKKGDDKFPSGMIFTILAANHFVEGYEEDDDSAFVATAQEVYDQLNSSFSLKRPVFPEEELLDGWSEAAKTKFLNKLSNLITQGQKALEKEDKKEAADIWWKIFGDRFPEYTLPEERVDKGYALQTSKPAVLGNHGRSS	325	6.561
WP_098566301.1	MAQCNDLFILFDANIALKSEKKQSLRTSRNAIRKKIQDHFAQTLKASKPKFWGQGSYMMNTTIKPIEGEYDIDDGVYLAHLAGEKEENWPAVSTVHNWILKAVDGHTTTPPVDKNTCVRVIYKNDYHVDIPIYIKVDDAEHPKLAHKTKGWVDSDPKLLTNWFNCEVTEKGLQLKRIVRYFKAWKDSKKGSDKFPSGMIFTILAANHFVEGYEDDDDAAFVATAKAIYDALNSSFSLTRPVFPEEELFDGWSEGIQTTFLSKLSTLIINGQKALEKDDKKEVADIWRKLFGDRFPEYTSPEERVDKGHAFQTSSPAIIGNHGRSS	325	6.867
WP_097826921.1	MAQCNDLFLKLNDEIGLKSTKKSTLRTSRNTLRKKIQDHFEETLKVSKPKFWGQGSYMMNTTIVPIEGEFDIDDGVYLIHLSGKEEKDWPATSTVHNWILNAVDGHTSTSPIDKNTCVRVIYKDDYHIDFPIYIKGNDAAHPKLAHKTKGWIDSDPKALTNWFNSEVSDKGAQLKRLVRYFKKWKDYKKGSDKFPSGMIFTILAANHFLKGYEEDDDSAFIATAKEIYDSLNSSFTLTRPVFPEEELFDGWSETAKANFLSKLSTLVTNGQKALEKESKKEAADIWRNLFGESFPEYSSPEERVNKGYALQTSQPAVLGNYGRSS	325	7.23
WP_071318210.1	MAQCNHLFIEFNNKIKLKSEKKKSLRKSRNALRTKIQSYFDNTLEVSNPKFWGQGSYMMNTTIEPIEGEYDIDDGIYLVHLSSKKEEEWPATSTVHNWILKAVDGHTSTPPVNKNTCIRIIYKNDYHIDFPIYIKGDDADHPKLAHKTKGWIDSDPKALTNWFNDEVTVKGDQLKRIVRYLKAWKDFKKGDDKFPSGMVFTILAANYFIEGYEDDDDAAFVAIAKEIYNNLNSSFSLTRPVFPDEELLADWSETAKTNFLSKLSTLVTNGQKALEKDKQSDASDIWIKIFGERFPKPNPPEEERVNKGYAFQTSTPAVIGNHGRSS	326	6.962
WP_096187970.1	MAQCNDLFLDFDKEIKLKPEKKKSLRTSRNALRTKIQNYFETNLKVSKPKFWGQGSYMMNTTIKPIEGEYDIDDGVYLIHLAGKNEGEWPLASTVHNWIVNAVEDHTSTPPINKNTCVRIVYKDDYHIDFPIYVKGDDAEHPKLAHKTNGWIDSDPKALTNWFHSEVTEKGSQLKRMVRYFKAWKDNKKGDNKFPSGMVFTILAANYFVEGYVDDDDSAFIALAKEIYDALSDSFSLKRPVFPDEELLDDWSETAKNNFLSKLSTLITNGQKALEKEEISDSVDIWRKVFGERFPEYTPPETENRVNKGDALQTSSPAILGNHGRSS	327	6.05
WP_086413591.1	MAQCNDLFLGFNDEVKLSSDKKKVLRTSRNAIRDKIRNYFDDTLKVTEPQFWGQGSYMMNTTIAPIEGEYDLDDGAYLIHLAEKNEDEWPATSTVHSWVKKAVDGHTSTPPVNKNTCVRVIYKDDYHIDIPIYIKATDADHPKLAHLTKGWVDSDPKKLTNWFNNEVSEKSDQLKRLVRYFKAWKDYKKGTDKFPSGMIFTILAANHFVSGYTNDDDAAFIALAQEIYDELNSSFSLKRPVFPEEELLDDWSEYAQTNFLKKLSKLIEQGQKALEEDKVESSKIWRKFFGNRFPEYIATEERVNKGYALQTSQPAILGNYGRSS	324	6.093
PIV64641.1	MANCHDLFQKFYDEVKLTPSKEDSLKTAREAIREKIRNYFKNTMKENHPKFYGQGSYAMSTIINPLDGEYDIDDGIYLQNLDLNKLKWPVPETVHNWIYNAVKGHTNENPIDKRTCVRVIYSGQYHVDLPIYGMFSNVPYLAEREEAGWHVSDPRAVTDWFKNEVKDKGEQLRKVVRYLKAWKDNKSKLRELPSGLVLTILAVNNYEKSDRDDGSFAGTVRNIYNQMLSSSTILNPVDSSEHLSDRITESQMENFKVKLSTLLSNASEALKEDSKEKACRKWKKEFGDRFPKCEDLKENGGPLRTSAPALLRDDSRSA	318	7.805
PKP59343.1	MANCHDLFQKYHDVVKLNFSKKDSLKKGKNALRKKIKEYFSNNLKAESPKFWSQGSYALRTIVNPLDGEYDIDDGVYLQNIGAIKDKWPAPQTVHKWIYDAVKGHTKEDPIDKRTCVRVVYSGQYHVDLPIYGIYNEEHYLAEKGESGWHVSNPQTLHNWFMKQLKVNGEQLRTSVKYLKAWADYQAKTKSVTLPSGLILTVLVAENYTLRDRDDAAFGRTVKNIYQKVSSALVVYNPVDKSEILTERLTDKQKKDFIELLLGLLNSANEALGQQNKKEACKIWRKEFSDRFPCCDDIKESDDKVLHTRAPAILKDDARSA	321	8.863
OGR27261.1	MANCHQNFFTASDSFYLKISLDNSKSDSLRGSRDNLRKHIKKKFNEEGRPAIKFYMQGSFVMKTMITPLDGDYDIDDGLYFSPNLNPRPTTETIHQWVVKATQSYSTVDPPIDKKRCVRIPFKAGYHVDYPIYDLIKKDDTNDPEPYLAVKNDGWLFSDPVQISKWFEEQSSGNGGQLRRLVKYFKAWADYENQSTRSKMPSGLVLTILAAEGFKCNDKRDDSAFGNTASSIYERLIENEEIKNPRDSSEDLRERITDAQFANFLNRLNLLIQTAETALNHTSEKEAAKQWEKRLGDRFPIFEDPSNKATKFTSAKVGSAISVNTGSA	328	7.437
WP_049676397.1	MADMAKEFSTFHGNIALSATKKASLRTSRDALRTRIRNYLKNDLELPVPKFRGQGSYSMDTTVNPLDGEYDIDDGVYLLHLDNEDDSEWPTPATVHGWLVKATDGHTNEKPMDKNTCVRVRYAGQYHVDLPSYGEFRGKYLLAEKGDKGWHESDPLAITDWFKDEVCKCGNDGQLRRLVRYLKAWADFQSSRRGKMPSGLILTVLAAENFGGHERDDVALAETASVISGKVQNAFIVYNPVDPSEKLTERLSPQQKERFQAAIADLASQAQKALDAEDAAEASDLWRGQFGDRFPKVDPKEKEGNAKRHTAAAAAAIGGRAPKPWSPKS	329	6.744
OJW82288.1	MAFAERLNLSPTKARQLNKARTVLQTKIKKYFSEKTNTTTPLFYIQGSVKHGTVIRKQDDTCDIDVGVYFKGKPRIKPATIQANIVKAIGNHTNEKASIRQKCVRVYYANLFHIDLPVYYIDIKTGTIYLGIGKEWHPSDPKQFTDWLKTEVIGTQQQRLVMYFKAWADVVKGRNQQKMPNGLSFTLWVNTFYCEDKRDDISFIKTAYKLLKYLKRTETDEWDCAMPVVPKDNVIQKLSWDQRKNFKYALDELIQSSVKIFESNSKEQCIEAWKWLLGKWFN	282	9.508
SOE21220.1	MKTNAKINTQPYFLQFCQNISLTLGRSKRLTTSKRNVEKKIKEHFTYHKLPRPDFFIQGSYKMKTMVIKSDGTYDVDLGVYFRRDNDLTPSTVQKHVYEAVNGITSIGAKRKNKCVRLIYKSYYNIDLPVYSTYDTEHPHLATKKGWEESDPKELCAWFDYKAKKHGSQLISLVKYFKAWANVTSGRMPSGIAFSVWVAENFIGHVRDDIAFYKTAVAIQNTFGRHPTCINPATPNDDFLEKLTPIQVVVFEDKFDKMISLAKTALEEKTEAKALATWKKIFGRNFYVNLF	291	9.493
WP_096192877.1	MTTSKRNVEKKIKEHFTYHKLPRPDFFIQGSYKMKTMVIKSDGTYDVDLGVYFRRDNDLTPSTVQKHVYEAVNGITSIGAKRKNKCVRLIYKSYYNIDLPVYSTYDTEHPHLATKKGWEESDPKELCAWFDYKAKKHGSQLISLVKYFKAWANVTSGRMPSGIAFSVWVAENFIGHVRDDIAFYKTAVAIQNTFGRHPTCINPATPNDDFLEKLTPIQVVVFEDKFDKMISLAKTALEEKTEAKALATWKKIFGRNFYVNLF	262	9.308
APD84804.1	MDFSVAFFSSDGSRETLATRNTLLKEQTDGARREKDQLLQFLKSELHCQLGIKVGYWIQGSFKNHTVIRPVRVKEEFDIDVGIYLFADAESIGLDAKTAKSALRKVLASYCQRHEEAILEEPKSNCERVRFPERFHIDLPLYYVNETSEKYRLATESNGWIDSDPKSLQSWFDDRAGHLSDAEKARLRRVIKALKTWVCLKKVKLPSIAISCFVACNYKTYSSEEDALWSLADSITSHLIDGGVVLSPRNGDDLIGATETELKELKRECARFQQVLKALALSNSVVMSHQLWSIEFEHTLPPIDFVVEQPGNSNLPALTCPPVISVKVSNGTPEQVTTSVNAYRGDYVDFKVRNIGDYPESSQVIWMVRNTHTDASMKNDLGHKRELPISEIANEHCEY…	444	7.471
SHK76925.1	MGLSARLFFDNNEAETLFTRISLTPEQLEDARAKKDKLLELFKPELAASLEVTVKHWLQGSYKNHTLIRPMQKGDEFDIDVGVYVLCDAEDEGLSALEVKQLNRNILEWYVSNRPEAKVGESKTSCERLIYPSSFHIDIPIYYYDFETDTCKLAIESDEWVDSDPKVLQDWFNKKVSGLTPKSLAQLRRIIKYLKAWALIKGKEDGVKIPSIAITALVAEKYVEADDDDDAFIQTAVNVASYIISNDTLNNPCNGGDLFEFKGDEYEQIKSRVIALKNSCEFIDKSEDSLQQYVLWGATFEHMFPPFAERIDEVSKKTNLPAITVPPKINVRHLEKMESYFLVK	344	5.023
WP_012069480.1	MGLSAKLFFDNNENETLFTRVSLTPEQLEDARAKKDKLLELVKPELSLSLEVPVKHWLQGSYKNHTLIRPIKKGDEFDIDVGLYVLCNAEEDGLSALDVKQLNRSILEWYVSNRPEAKLGESKTSCERLIYPLSFHIDIPIYYYDAETGSCKLATQEDEWINSDPKALQDWFNKKVSSLTSKSLAQLRRMIKYLKVWTAIKGKDDGIRIPSIAITVLVADLYFEADDDDDAFIQTAVNVMNYIISNDTLDSPCNGGDLFGFKDNEYQQIKSRSEALKSSCEFINKSDDSLQQYVLWSATFEHMFPPFIERIDEVSKKTNLPAITVPPQIKVRHLDKNKKLLSSGVKDEIRVFRDEELYFSIDNKVDYSQTAEVHWIVRNQDEEAKRVNDLGHTSVLSIS…	453	5.968
WP_087265357.1	MGGCSALFYDSDNQNTLFSRISLSDKQLKTAREGRDALLGFVKPKLSEVFDVEVKHWIQGSLKNHTLIRPTSKFEEFDIDVGLYLIGEGDESGIDAVDIKSDLHDAIVDYCQFDPSARVPEEVKERCERVVFSGDFHIDMPLYYFNFRNDTVVLATENGWEHSDPKGFQDWFDNSVGVSQRPVVRRIIKYLKAWASLKANSSRAKPLSSMALTILVVKFMDLIGSSDDESDFARAAQEIVNCILESESVINPLSGSDILSFSKADIDYWRPHLLELEEVSGSAMRVEDAFASFYLWERIFGHMLPPINEAAIAGGRAGLPAVSLPAHTEVRHYDSKGVLLSTEVTSSVICYKNESLSFRVFNFNEYHPESSITWIVRNQGGEAADSNDLGHNTPLDISE…	453	5.552
AQM03531.1	MNCSQLFYSIDESIETLHQRTKLSDIVLSKGINKKDEVIEFLKAELSVAFECKVEFWLQGSYKSSTLIKPVDKYSSYDIDIGVYLLFDAEEEEIDAQDVKATLKDALESYCQINDEAKLQKSKNACEGLTFSSFLTLDTPIYYKSDLETKLATDNGWIDSDPRAIQEWLTNYYTNSDDRALMKRLVRYFKAWVNVKWQGTEFKKIPSLAINVLVAQHMQKYENEDDSFIHTVLSICEELESTFIVSNPLNGNNILTMPEDAETFAHQKLDHLKRVCLNCSDSSELERSLEFSNLFQHYFPQVELGPSSGSINLPAVTTVPEISICRYDKNGKHVETIVTNSVTVKKGDSLTFTICNHSDFNLFADAHWTVRNVGKQATDANDIGHKVSGRTNESHKRDT…	444	5.736
KFE08635.1	MMNCSQLFYSVDESIETLHQRTKLSDIVLSKGINKKDEVIEFLKAELSAAFECKVEFWLQGSYKSSTLIKPVDKYSSYDIDIGIYLLFDAEEEEIDAQDVKATLKDALESYCQINDEAKLQKSKNACEGLTFSSFLTLDTPIYYKSDLETKLATDNGWIDSDPRAIQEWLTNYYTNSDDRALMKRLVRYFKAWVNVKWQGTEFKKIPSLAINVLVAQHMQKYENEDDSFIYTVLSICEELESTFIVSNPLNGNNILTMPEDAETFAHQKLDHLKKVCLNCSDSTELERSIEFSNLFQHYFPQVELGPSSGSINLPAVTTVPEISICRYDKNGKHVETIVTNSVTVKKGDSLTFTICNHSDFNLFADAHWTVRNVGKQATDANDIGHKVSGRTNESHKRD…	445	5.647
WP_032479516.1	MNCSQLFYSVDESIETLHQRTKLSDIVLSKGINKKDEVIEFLKAELSAAFECKVEFWLQGSYKSSTLIKPVDKYSSYDIDIGIYLLFDAEEEEIDAQDVKATLKDALESYCQINDEAKLQKSKNACEGLTFSSFLTLDTPIYYKSDLETKLATDNGWIDSDPRAIQEWLTNYYTNSDDRALMKRLVRYFKAWVNVKWQGTEFKKIPSLAINVLVAQHMQKYENEDDSFIYTVLSICEELESTFIVSNPLNGNNILTMPEDAETFAHQKLDHLKKVCLNCSDSTELERSIEFSNLFQHYFPQVELGPSSGSINLPAVTTVPEISICRYDKNGKHVETIVTNSVTVKKGDSLTFTICNHSDFNLFADAHWTVRNVGKQATDANDIGHKVSGRTNESHKRDT…	444	5.647
WP_072609714.1	MNCSQLFYSIDENIETLHQRTKLSDIVLSKGINKKNEVIEFLKAELSAAFECKVEFWLQGSYKSSTLIKPVDKYSSYDIDIGVYLLFDAEEEEIDAQDVKATLKDALESYCQINDEAKLQKSKNACEGLTFSSFLTLDTPIYYKSDLETKLATDNGWIDSDPRAIQEWLTNYYTNSDDRALMKRLVRYFKAWVNVKWQGTEFKKIPSLAINVLVAQHMQKYENEDDSFIHTVLSICEELESTFIVSNPLNGNNILTMPEDAEAFAHQKLDHLKKVCLNCSDSTELERSVEFSNLFQHYFPQVELDPSFGSINLPAVTTVPEISICRYDKNGKHVETIVTNSVTVKKGDSLTFTICNHSDFNSFSDAHWTVRNVGKQATDANDIGHKVSGRTNESHKRDT…	444	5.736
PHS61422.1	MSCNELFFSSNDADVTLHQRTKLSDVILSKGITKKDELIEFLRPELSEAFECEVHFWLQGSYKSHTLIKPADKFSSYDIDIGVYLFFDAESEGIDSKDVKSTLKDALSSYCQINDEAEPQKSKNACEGIKYSTFLTIDTPIYYIDGSNIKLATDDGWVESDPKAIQDWLTNYYSDKTDRALMKRLVRYLKAWINVKWQGTGFKKIPSLAVNVLVAQHMKKHDREDDSFLHTALSICEELESTFVVKNPLSGSNLLTMPEDSERFAHQKLDELKAICLSCIGSIEFDKGINFSNLFQHYFPQVNISPSEGTTGLPAVVTVPEISICRYDKDGNHIETITTDNLTVKKGDSLTFTICNQSAFNIYSDAQWTVRNVGGQATDANDIGHKVIGRLNESHKRDT…	444	6.325
WP_036956186.1	MSCNELFFSSNDKDETLHQRTQLSDVVLSKGITKKDELIEFLRSELSEAFECKVGFWLQGSYKSRTLIKPVDKFSSYDIDIGVYLFFDAESEEIDSKDVKSTLKDALSSYFEINDEAEPQKSKNACEGLKYSTFLTIDTPIYFIDGSNIKLATDDGWVESDPKAIQDWLTNYYSEKADRALMKRLVRYFKAWINVKWQGTGFKKIPSIAVNVLVAQHMQKHDREDDSFLHTALSICEELESTFIVNNPLGGSNLLTMPEDSESFAHQKLDELKAICLNCIDSSEFDRGINFSNLFQHYFPQVNISSSEGTTGLPAVVTVPEISICRYDKDGNHVETTTTDNLTVKKGDSLTFTICNQDSFNTYSDAQWTVRNVGGQATDANDIGHKVIGRLNESHKRDT…	444	5.641
WP_099992075.1	MNCSNLFNSELDGEDSLHKRTKLSSLILTKGISKKDELVEFLRTELKEAFECEVRFWLQGSYKSHTLIKPVDKFSSYDIDVGVYLFFDAEAEGIDSRDVKATLKDALISYCNINDEAKLQESKNACEGLEFSTFLTIDTPIYYIAGSNIKLATDGGWVDSDPMAIQGWLTEFYSDKDDRALMKRLVRYFKAWINVKWQGTRFKKIPSLAVNILVAQHMNRYEREDDSFLYTTLRICEVLEANFIVKNPLNENNLIDMPQESRKFSIQKLEQLKRLCQKCIDASEFEKGVEFSNIFQHYFPQVKLETTEAKPGLPAVVTVPNISICRYDRDGKHIETVISDNITVQKGDSLTFTICNHNEFNPLSDAQWTVRNVGPQATDANDIGHKVVGRPNESHQRDT…	444	6.691
WP_000995828.1	MNCSDLFYADTNTENTLHQRTQLSEVILSKGIAKKNELIEFLRQELKEAFDCDVRFWLQGSYKSHTLIKPVDKFSSYDIDIGVYLFFDAENEGVDSKDVKETLRDALLSYCSINNEAKLQESKNACEGLKFSTFLTVDTPIYYKTDTKIKLATDKGWSDSDPKAIQDWITNYYKDKSDRALMKRLVRYFKAWVNVKWQNTGFKKIPSLAINVLVAQHMKQHVREDDCFIYTALSICEELESTLIVRNPLNNSNLISMPQDAECFAHQKLDELKQVCLSCIKSDDIKRGAHFSNLFQHYFPQISLDSATGSTGLPTVVNVPEISVCRYDKNGNHVETIITDRLTVNKGDSLTFTIRNHYDFNIYSSAQWTVRNIGSQANDANDIGHSVTGKPSESHKRGT…	443	7.821
WP_063856357.1	MNCSDLFYADTNTENTLHQRTQLSEVILSKGIAKKNELIEFLRQELKEAFDCDVRFWLQGSYKSHTLIKPVDKFSSYDIDIGVYLFFDAENEGVDSKDVKETLRDALLSYCSINNEAKLQESKNACEGLKFSTFLTVDTPIYYKTDTKIKLATDKGWSDSDPKAIQDWITNYYKDKSDRALMKRLVRYFKAWVNVKWQNTGFKKIPSLAINVLVAQHMKQHVREDDCFIYTALSICEELESTLIVRNPLNNSNLISMPQDAECFAHQKLDELKQVCLSCIKSDDIKRGAHFSNLFQHYFPQISLDSATGSTGLPAVVNVPEISVCRYDKNGNHVETIITDRLTVNKGDSLTFTIRNHYDFNIYSSAQWTVRNIGSQANDANDIGHAVTGKPSESHKRGT…	443	7.814
WP_033071876.1	MNCSDLFYLTDNPENTLHQRTKISDVVLSKGIAKKDELIEFLREELKESFDCEVKFWLQGSYKSHTLIKPVDKFSSYDIDIGIYLFFDAEEEGVDSKDVKDILRDALSSYCEINNEAELQKSKNACEGLKFSTFLTVDTPIYYKTADGLKLATDSGWSDSDPKAIQEWLTDYYDDKSDRALMKRIVRYFKAWINVKWQGTKFKKLPSLAMNVLVAQHMKKYSREDECFVYTALSICEELESTFIVSNPLNSSNIVSMPFDSETFAHQKLDELKQFCLKCLDADDFQRGILFSNIFQHYFPQVYLDAGSEIVGLPAVVTVPEISICRYDKNGNHVETITTDTLTVNKGDSLTFTICNHNEFNIYSNAQWTVRNVGVQATDANDIGHTVVSKTNESHKRDT…	443	5.982
WP_004017431.1	MNCNELFYSADNHALTLHERTKLSTVVLDKGITKKNELIEFLREELKGSFGCDVKFWLQGSYKSHTLIKPVDKFSSYDIDVGIYLFFDAEAEEINSKDVKDTLKDALLSYCEINNEAKIQESKNACEGLIFSSFLTIDTPIYYKTTTKVKLATDKGWSDSDPKAIQDWLTNSHATKPARALMKRLVRYFKAWVNVQWHGTSFKKIPSLAINVLVANNLSIHDREDDCFIYTVLAICEQLERSMEVENPLNGTNLLAMPDDALTFAHQKLQQLKKVCIDCIDANENERNINFSNLFQHYFPQVTIVSNGGGTGLPAITTTPEISVCRYDKHGSHIETVLTDQLTVDKGDSLTFTICNPGAFSPYAQTKWTVRNVGSQANDANDIGHIEYGKPNESHKRGT…	442	6.968
WP_096975224.1	MNCNELFYSADNHELTLHERTKLSTVVLDKGITKKNELIEFLREELKGSFGCDVKFWLQGSYKSHTLIKPVDKFSSYDIDVGIYLFFDAEAEEINSKDVKDTLKDALLSYCEINNEAKIQESKNACEGLIFSSFLTIDTPIYYKTTTKVKLATDKGWSDSDPKAIQDWLTNSHATKPARALMKRLVRYFKAWVNVQWHGTSFKKIPSLAINVLVANNLSIHDREDDCFIYTVLAICEQLERSMEVENPLNGTNLLAMPDDALTFAHQKLQQLKKVCIDCIDANENERNINFSNLFQHYFPQVTIVSNGGGTGLPAITTTPEISVCRYDKHGSHIETVLTDQLTVDKGDSLTFTICNPGAFSPYAQTKWTVRNVGSQANDANDIGHIEYGKPNESHKRGT…	442	6.832
WP_063841602.1	MNCNELFYSPDKNELTLHERIKLSTVVLDKGVTKKNELIEFLREELKGSFGCDVRFWLQGSYKSHTLIKPVDKFSTYDIDVGIYLFFDAEAEEIESKDVKDTLKDALLAYCAINNEAKIQESKNACEGLIFSSFLTIDTPIYYKTDKTLKLATDKGWSDSDPKAIQDWLTNSYVTKDDRALMKRLVRYLKAWVNVQWNGTSFKKIPSLAINVLVANNLSVDERDDDSFINTVLGICEQLEQSMEVANPLNGSNLLAMPEDALTFARQKLQQLKKVCMDCVDANENERNINFSNLFQHYFPQIQIVSNEGVVGLPALTITPDISVCRYNKNGVHIETIRTDRLTVDKGDTLTFTICNSASFNAFAQTQWTVRNVGHQANDANDIGHIEYGKPYESHKRGT…	443	6.471
WP_062730538.1	MNCADIFHNSDGSIETLNTRTKLSEVILKKGILKKDELIEYLRAELSEAFDCRVGFWLQGSRKSHTLIKPVDKNSSYDIDVGVYLFFDAEEDGVSAKDVKQTLKLALQSYCETNDEPTPQESKSACEGLKYSSFLTIDTPIYYISNDDDSPKLATDSGWVDSDPKAIQKWLTDAQDTDAKRALMKRVVRYLKAWVNVKWNGTDYKKIPSLAINVLVACHLKQYEFEDDSFIYTTLSICEELESLFKVENPLTGQDILTLSYESEVFAHSKLSELKDACLEASDASEHQKCIIFSKLFEHYFPQVEHSDFSGTIGLPATVIVPELTINHYDKDNKHIRTLISDHITVRKGESLTFSITNKKDFNQYCNAQWTVRNIGSQANDANDIGHKIISNMGESHQR…	447	6.153
WP_025254457.1	MDCSTLLYSQNKELNTLHNRLKISEVVLTKGVYKKNELIDFLREELKETFDCEVRFWLQGSYKSHTLIKPSDKYSSYDIDIGIYLSFEIEEADASEVKQAVKEALESFCKVNDECNLQQSKNACEGLKYKQLLTIDTPVYAFSSTAIKLATDDGWVDSDPKLIQDYLTNAFENPVDRAIMKRVVRYLKAWINVKWNGTDYKKIPSLAVNILVADHLIIEENEDDTFINTVLSICESLDKVFRVNSPIDSSNLLSMPDEAISFAYKKLDELKRTCNKCVKSPDYRPLLLANLFEHYFPPLTEESGSGSINLPALSKVPNISISRYSKGDKHIETVDENEITVFKGESLTFSICNKNDFNSESTVHWTVRNIGKQADDANDIGHKNISNLESNERRDATYT…	443	6.241
WP_024603936.1	MSCTNLFYLKDSDETLHSRLTLSKLLLNKGVARKNELIEFLRVELKEAFDCDVRFWIQGSYKSHTLIRPLDRYSSYDIDIGIYLFFDAESEGIEASDIKETLKDALISYTNINDECELQDSKNACEGLKFKSYLTIDTPIYYCIEKEKVRLATDSGWIDSDPKSIQDYLTNSFDKESDRALMKRVVRYLKAWANIKWQNQKYKKIPSLALNVLVAEHLHINDCDDVSFIETAINICEKLEFIFKVDSPLDGSNLVHMPEEDQAFAHRQLDSLKSICIASQDSDDADRTFIFSNLFEHYFPQVSFNEEGQAGLPTLTTVPDLSVSRYDKNGKHIETIKSDEITVFKGESMTFSINNKTAFPPDSNIHWTVRNIGDQASDSNDIGHKTITQLSDSEKRGAA…	445	5.879
WP_006712426.1	MNCSDLFYSSQTTLGTLHSRTKLSKSILSKGIAKKDALIDYLRAELEDSFGCSVKFWLQGSYKSFTLIAPVSSQSTYDIDIGIYLISELETPDVDAKDVKEVLKETLSYYCQIDTEAKLQDSKNACEGLTFENFLTIDTPIYFIRDIKDSTPLLATDNGWIDSDPIAIQTWLTNFYSTDADRSLMKRNVRYLKAWANIRWKRSEHKKIPSLALNILVANNLHIGDNEITSFEKTVSNICSQLNQSFEVLNPLNGQDILGMSDEAKAFAVKQFDHLNSVYLKVKHEDEATKALEYSNLFEHYFPQLPVLTTQQGGVSVPVVTNIPEIYVERYDSSGNYLSGEVTNQIDVRKGDSLTFKINNPHDFIMSDEVHWTVRNEGNQSISANDIGHSEITSINDTS…	453	6.268
WP_068905315.1	MNCSDLFYNSKSDSTTLHSRIKLSKNILDAGVAKKKSLIDYLRTELEDSFDTDVKFWLQGSYKSSTLISPLDKDSTYDIDIGIYLFYDCDFPDINAKEAKGILRQTLEFYCKTDTEAKIQKSKNACEGLEFENFLTIDTPIYFMSTKSGSTPLLATDKGWLDSDPKAIQTWLTNAFSKHEERALMKRIVRYFKAWANVQWKNSEFKKVPSLALNILVAKNLYIGNCELDSFEGTLSNICTSLEVRFTVFNPISNENILGMSDDETQFAKRKFEQLHSLYLRIKDEDDSTKAIEYSCIFEHYFPQISALTSSRLGDTVPVISKIPEIYVERYDSSGNYLSGNITSEIEVRKGDSLTFKIKNIDDFIISDEVYWTVRNDGDQSLNANDIGHRRTTKINESF…	453	7.618
EKD98982.1	MGKASRLFNGTAEQTLHSRITPTTDQREFLQTQWNNLAEHLKIELVGWGYPISTWLQGSYKYGTLIKPVHKGEEYDVDVGVYFSWNPKTTDLTPTPEQLRTWVQQELVQYKQANPDVKHIDEPAKERCSRAVYAKQFHIDTPTYHLNSETDTRRLACLSGKWEDSDPKAVYNWFKKVVGPDNRDLLRRLVRYLKGWAAVAFEEAPSSRPSSIVLTVLAAEAFKDMWGARLLGIDDDDALIAVIETIHKRLSADKRVANPIDDSEDLNRIADEHWQAFFTRLTLLQDAAQSAGEAEDEAAAALAWSESFAFLMPLPETDEVEVLDHNSGRALMQIPDIQVQVFDTEGGALLATYMNEVPDVERDRYMTFTIVNRHIVPDFAMVEWTVRNDGSDADALGDL…	469	6.382
WP_029972171.1	MGKAARLFNGTAEQTLYGRVTPTAEQREFLQSQWNALADHLKEQLAGWGYPISTWLQGSYKYGTLIKPVHKGEEYDVDVGVYFEWNPGDVDISPTPTQLRHWVQRELVEYRQSNPDVERVEEPPKERCSRVTYQRQFHIDTPTYHLNRGTDERRLACLSGKWENSDPKALYKWFKNAIGSDNREQLRRLVRYLKGWAAVAFEEAPASRPSSILLTVLTTEAFSEMWGARLLGIADDDALVAVIESIYVRMHKDRRVRNPVDRGEDLNRISDEAWDAFLTRLTVLRDAAQMSSEAEDEAGAALAWAGAFSFLMPLPETDELEVVEHLSGRALMQIPEIQVQVFDSERKNLLATHMNEVPAVGRNQALTFTIVNRQVIPDFAAIEWTVRNDGAEADYLGDL…	469	6.561
OYU09875.1	MGKAARLFNGTAEQTLYGRVTPTPEQRQFLQEQWNALADRLKDRLSNWGYPISTWIQGSYKYGTLIKPVHKGEEYDVDVGIYFSWDPNETDLSPTPQQLRSWVQHELLEYQKDVGVLVEVADPPKERCSRVIYKQQFHIDTPTYHLNPVNDARRLACLSGSWESSDPKLLYKWFRDVVGPDNHELLRRLIRYLKGWAAVAFEDAPKARPSSILLTVTVAEAFTNMWRARLLGVADDDALIAVIGILYERFANDSKVPNPVDGKENLNRIPADSWSAFLTRLAVLNDAAQAADAAEDEASAAFAWEGAFSFLMPLPETDGVEVVEPATNLALMQVPDIEVRVYDKRAGKLLATHTNEVPSVAKDRWLVFDLANKHVLPDYADISWTVRNNGEEAVHIGDL…	469	6.71
WP_059517527.1	MGKAARLFNGGAEQTLYERVTPTQEQRQFLQEQWNAMAEHLKVKLSEWGYPVSTWLQGSYKYGTLIKPVHKGEEYDVDVGIYFSWVPKEHEISPTAQQLRTWVQEELIEYKNTAAALKEVVAPPKERCSRAIYEQQFHIDTPTYHLDPATDRRRLACLSGAWEDSDPKQLYKWFRDVVGSDNREQLRRLVRYLKGWAAVAFEDAPEARPSSILLTVTAAEAFSQMWGARLLGIADDDALGAVVGKIYTRLAENRKVLNPVDSDEDLNRISATSWDAFLTRLAVLNDAAQAAGAAEDEAAAAFAWEGALSFLMPLPETDEVEVVEAATDRALMQVPDIEVKVYDYRGGSLLATYRNEVPRVPKNKWLVFELANKHVVPEYADISWTVRNDGDEADYIGDL…	469	6.29
WP_082149546.1	MGKAARLFNGQAEQTLHGRVTPTSEQRQFLQSHWNALRDRIKPRLEALGYPVTTWLQGSYKYGTLIKPVHKGEEYDVDVGIYFSWDPTQSDFSPTADQLRSWVQQELIEYEKGVEELTEVLDPPKERCSRAVYKQRFHIDTPTYHLDPATDTRRLACLSGAWEKSDPKVLYKWFRDAVGSDNRDLLRRLVRYMKGWSAVAFDDAPKARPSSILLTVAITEAFIQTWGDKPVDIADDDALIVVVDLLYKRFVHEPLVCNPVNREENLNRIPDDSWGVFLTRLAVLNDAAQAADAAEDEAAAALHWEGAFSFLMPLPEADEVEVVEPATDRALMQVPDIVVRVFDRKDGNLLATHLNEVPSVTAKKWLVFELANKHILPAFADISWTVRNDGDEADRTGDL…	469	6.68
WP_039789401.1	MGHAARLFNGSAEQTLYGRITPTEAQRDFLQAQWNSLAEHLKEELADWGYPVSTWLQGSYKYGTLIKPVHKGEEYDVDVGIYFHWEKKLGEITPSPDQLREWVQQELMEYQKINADIQKIDLPKERCSRAIYAQQFHIDTPTYHLDPAEDHRELACLSGKWEASDPKAIYKWFKNAVGSDNRDQLRRLVRYLKGWAAIAFQDAPASRPSSIFLTVLAADVFRDMWGARLFGIADDDALSAIIKAIFERLIKDPRVPNPVDRKEDLNRIPEGAWDAFLTRLTVLHDTALSADEAEDEASAALIWAESFSFLMPLPETDAVEVIEPTSERQLMQLPEIQIQIFDSQDNLLATHMNEVPSVVKGQKLLFTIVNPEVVPAYASIEWTVRNSGNESDRIGDLGH…	467	5.774
WP_061500319.1	MGKASRLFNGQAEQTLHAKVTPSTEQRDFLQQRWNNLADHLKARLAQHGYGISTWLQGSYKYGTLIKPVKWGDQYDVDLGLYFEWEPQAGQPEPAPGQLRTWVQRELHSYKENAPELKEVAEPAKERCSRAIFTRRFHIDTPTYHLDPQSDKRRLATLSGKWEDSDPKALYKWFKKVQSGAEREQMRRLIRYLKAWAAVAFEGADDARPSSIVLTVLTAQIYESMWLERFGGIDDEDALILVVKRMYARLTESAEVWNPVNRKENLNRISAAAWPVFMTRLTALLDCADAAEAAHDEFAAACAWSAAFSYLMPLPETDLVEVEQDSTRMAIMQVPDVRIEVAEDVDFKTSVNTHENEVVEVAKNRWLRFSIANPQLVPPMASIEWTVRNDGADAESLGD…	471	7.938
WP_074574302.1	MGKASRLFNGQAEHTLYERVTPTTEQREFLQQQWNELADYLKAELTGYGYPITTWLQGSYKYGTLIKPVHRDEEYDVDLGIYFDWDPKAVEIAPTAQQLRTWVQRELLTFKLGHPAVKDVADPPKERCSRAIYAKRFHIDTPTYHLDSKREKRELATLSGQWEDSDPKAIYKWFKGVVSGDEREQLRRLIRYLKAWAAIAFETAPDSRPSSIVLTVLVANIYSDDMWLQRLITMDDDDALITVIKEMHKRLNKNRDVLNPVNTKESLNRIPSEAWGAFLTRLQLLYEAAESAEAAEDEVAAALAWSEALTYLMPLPETDVVEVSDPASTTALMQIPEVKIEVATDWSFKNILQTHRNEVPGVAKGQCLRFTIINPQIIPAMAMIEWTVRNEGEDADYLG…	472	6.41
PKO27489.1	MGKAASLFNGAGEQTLLKRVTPTTEQREFLQIQWNALADHLKQALYTDYGYPISTWLQGSYKYGTLIRPVHVDEEYDVDVGIYFQWENDGNATPAPTQLREWVQRELLVFKSLNADVKSIAEPPKERCSRAIYEKKFHIDTPVYHLEKSTDTRRLACLSGAWEDSDPKAIYEWFKNVVWGDDREQLRRLVRYLKGWAAVAFVESAAARPSSILLTVLAAESFEKHLLSRLVGMDDEDALVLVIKDMHERLFDDRVVLNPIDESENLNRIPDEHWDVFLTNLQALRNAAENAEAEQDEAAAALAWSEVFSFLMPLPPTQEVEVVEEVSGRAIMVLPEIEIEVFDRVSKKPIGKHRNEVPSVPKDCDLIFKIVNPHVIPEYASVEWTVRNDGEESDYIGDL…	469	5.525
WP_058051057.1	MAKAAHLFSGNASDSLINRVTPTVEQREFLQQQWNDMRDYVCPNLQEESGYPISTWLQGSYKYGTLIRPVHIDEEYDVDVGIYFKWEKKDGEAFPAPEQLRTWVQTELLGYADECSDVRKIEAPAKERCSRAVYKMQFHIDTPVYHLDPSTDRRQLATLSNTWEKSDPKPIYKWFKDAASGSAREQLRRLIRYLKGWAAVAFVETPESRPSSILLTVVVTQAYQDAWVDRLLALRDDEDALVDVIVRIHKRLFASCQVRNPVDENEDLNRMSADAWDAFLSSLQSLEDAAARAVDAADEAAAALIWSEPFSFLMPLPDVEAVEMQEEASGRAVMQIPDVVITVYLGNSKVAHASYENEVPNVGKDCWLDFRIKNPHVIPDYATVEWTVRNAGQEADGIG…	471	6.12
WP_082577183.1	MGKAARLFSGAAPDSLINRVTPSTEQREFLQRQWNDMRDSVCPKLQQESGYPISTWLQGSYKYGTLIRPVHLGEEYDVDVGIYFEWEKEKGAAYPSPEQLRSWVQRELLAYGKECEMVDRVEDPAKERCSRAVFKQQFHIDTPVYHLERSTDTRRLACLNNGWEQSDPKPIYKWFKEAASGDERDQLRRLIRYLKGWAAVAFIDISGSRPSSIFLTVVITEAYQAGWLDRLLGLKDDEDALVDIIVRVHNRLFAHREVRNPVAADEDLNRISADAWDGFLTCLQALREAAERALDAEDEAGAALVWSEVFSFLMPLPEADEVEIQENTSGRAVMQVPEIEVTVFIGNSKQPHTSYRNEVPSVGRDCWLVFRIVNAHIIPEYATIEWTVRNAGEESDFIG…	471	6.491
WP_094442440.1	MGKAAQLFSGNAPDSLINRLTPSVEQREFLQLQWNAMRDVVCPMLRDDSGFPISTWLQGSYKYGTLIKPVHLHEEYDVDVGIYFEWVGKAGEAYPAPEQLRAWVQNRLSDYGKECEDVERVEEPAKERCSRALFKRQFHIDTPVYHLDRSTDTRRLATLAKGWESSDPKPIYKWFRDAASGAEREQLRRLIRYMKGWAAVAFVETPDSRPSSILITVVVTEAFQAAWFERLLGLKDDDDALVDIITRIHNRLFAAREVRNPVDRDEDLNRMTDDAWDAFLSNMQGLRDAAEQAIEANDEAASALIWSQPFSFLMPLPDVAAVEMQEEVSGRAVMQIPDIEIAVFVGDSKQPDVTYDNEVPGVAKNCWLVFRIKNQHIIPDYATVEWTVRNAGNESDGIG…	471	6.425
WP_011812339.1	MGQASKLFNGNTDQTLIGRVTPTTEQREFLQQQWNDLADHLKQALAKHGYTISTWLQGSYKYATLIKPVHLGEEYDVDVGLYFEWNDDQDAEPTPKQLRDWVQAELLEYEKACEELKKVEVPPKERCSRASYIQQFHIDTPVYHLNTDSDVRRLACLSGKWEHSDPKKLYKWFKEAVSGDDRDQLRRLVRYLKAWAAVSFDDAPGSRPSSIFLTVIATEAYQDLWAQRLLGLADDDALLAVIKKMHDRLFDDRKVENPVDKNEDLNRMTAEAWDGFLPRLAALQDIAERAGDAKDEASAALIWSEAFSFLMPLPETDQVEIVDEGSGRAVMQLPEIEVKVCTGTPPRPVATYRNEVPGVAKDCMLSFAIVNPHVVPEFATVEWTVRNEGQEADQRSDLG…	468	6.095
WP_015831104.1	MGKATRLFNGGADQTLISRVTPTTEQREFLQEQWNSLADHVKKTLGKHGYTISTWLQGSYKYATLIKPVHSDEEYDVDVGIYFEWGEEQDIEPAPRQLREWVQKELIEYAKLCTDIKKIETPAKERCSRASYARQFHIDTPVYHFNKDSDSRRLACMSDKWELSDPKRLYKWFKDAVNGDDRDQLRRLVRYLKTWAAVSFDDVPDSRPSSIFLTVITTEAYKSLWGQRLFGIEDDDALIAIVKILHTRLFNDRQVINPIDKDENLNRMSSEAWDGFLPRLASLSNIAERAEAAEDEASAALIWSEAFSFLMPLPETDQVEIVEEISGRAVMPLPEIEIQVFAGNPSRLVMTHRNEVPSVSKGCSLSFKIVNPHVVPEFATVEWTVRNEGQEADQKSDLG…	468	6.625
WP_094268466.1	MGHAAQLFAGNRDQTLIKRVTPTSEQRQFLQEQWNALADHLKQRLPDRHGYPVSTWLQGSYKYGTLIRPVHRGEEYDVDVGVYFHWTDEEVATPSPAQLREWVQEELVLYGRGNGDVKEVVAPPKERCSRVVYARQFHIDTPVYHLDPENDRRRLACLSDAWEDSDPKKLYKWFRNAASGENREQLRRLVRYLKAWASVSFDEAPESRPSSILLTVLATEAYQNLWETVLGIDDDDALIAVIKKVHNRLFDKKAVPNPVDRTEDLNRISDAGWEGFLPRLQGLLDVAERAEETEDEASAALVWSEAFSFLMPLPETDQVEIVDERSNRAVMVLPEIEVQVHGGNPKAVLATYRNEVPSVAKDCELTFRITNPHVVPEYATVEWTVRNEGEEADRVGDLG…	467	6.496
WP_029707295.1	MGRASSLFNGAGEQTLINRVSPTTRQREFLQTSWNDLAEYLKVSLKAKHGYAISTWLQGSYKYGTLIKPVLADEEYDVDLGVYFDWGNGESIEPTAEQLRRWVQQELIEYHDQCADMRSVAEPPKERCSRASYEHQFHIDTPVYHLNSDTDKRRLACLTKGWEASDPKTFYKWFRDALTGGEREQVRRVIRYLKAWAALSFDDIPDSRPSSIFLTVLATEAYPDIGLALLLGVSDDDALISIVRTIHGRLNGSQRVQNPATRVEEDLNRMSDEAWAAFLPRLDALLDIVERAAEAADEVAAALIWSEAFSFLMPLPEVDEVELVDEQTSRALMQVPEIDIAVYTGSGRQRRFVSKHRNQVAGVAKDCALVFTIVNPQVVPMFATVEWTVRNKGLDADES…	470	6.44
WP_079437503.1	MGHASSLFNGAGDQTLISRVSPTTQQREFLQASWNDLAEHLKVSLKAKHGYSISTWLQGSYKYGTLIKPVHSGEEYDVDLGVYFEWGKGEDIEPTADQLRCWVQQALIGYRSQCAEIRSVAEPPKERCSRTSYQHQFHIDTPVYHLNTDTDKRRLACLTKGWEASDPKAFYKWFRDALTGGEREQVRRLIRYLKAWAAVSFDDIPDSRPSSIFLTVLATKAYSDTWFARLLGLPDDDALIAIIREIHGRLNRDRRVQNPTTKEEENLNRMSDEAWVAFIPRLDTLLDVAERAADAADEGAAALIWSEAFSFLMPLPNVDEVELVDERTSRALMQLPDIDIAVYTGSGEQRRLVTNHRNQVAGVAKGSTLVFTIANPHIVPQFATIEWTVRNKGLDADST…	470	6.928
KPG83911.1	MGVAANLFFSNDDAESLNRRVRPTDGQLGFLRENKDALEQWLLNNLADSGYGVSTFLQGSYRFHTLIKPVMPGAEYDVDVGFYFIGGRAEPDSADLRGLLRSSLEEFAGICDKVKQLDAPKERCSRVRYERKFHIDVPVYHKASDSGAVRLATLSNGWERSNPAAMLDWFQEALDGDDLQKARIRRLVRYMKAWAALKFTDSGGIPSSLLLTVLVVDAAQRLDGEDDDDALRIVVDSIYERLLADSEVRNPVGGDSDTNLNRLDEDDFDAFMEELARFKDSSSRATDCEDEAEAAVVWCEAFEHLFPLPEGVDGLALEVADTGLAIQSPVINIAVLDGDGHSVLRNYIGRVPIARIGEKLRFMITNPEVIPSNARVTWVVRNTGAGAHEESDLGHSGVD…	462	5.393
KFL44889.1	MRPRHSLSSTLSFECPMSTAARLFHSKSDQTLYDRITPSTDQFATQQARWNDLADFLKSRMKDDTGYPISTWLQGSYKFDTQIRPLTTGAQFDIDLGLYFEWAGSDDDGDYDPEGFKELIQNALLDYADDEDNDASRVEEPKERCCRIAFNPDFHIDVPCYHLDRTKDRRALATESKGWEASDPKAIYVWFKDLHDDKTIRAQLRRLVCYFKMWAALKIEDEASRPSSITLTVLVAEALSEIDLSETSDDDDVLEGIITIIADRLDDDTEVANPIDNDEDLNRLSDEANDNLRARLREFEDTARRANAATSEATAAEIWTEAFEHFFPMPEDVEGEANANTAARSDIAKNHALVAYSFDPEIHVRAWSQNNENYERFGVNELPTILKDCSIDFTLVNAT…	484	4.95
WP_052027821.1	MSTAARLFHSKSDQTLYDRITPSTDQFATQQARWNDLADFLKSRMKDDTGYPISTWLQGSYKFDTQIRPLTTGAQFDIDLGLYFEWAGSDDDGDYDPEGFKELIQNALLDYADDEDNDASRVEEPKERCCRIAFNPDFHIDVPCYHLDRTKDRRALATESKGWEASDPKAIYVWFKDLHDDKTIRAQLRRLVCYFKMWAALKIEDEASRPSSITLTVLVAEALSEIDLSETSDDDDVLEGIITIIADRLDDDTEVANPIDNDEDLNRLSDEANDNLRARLREFEDTARRANAATSEATAAEIWTEAFEHFFPMPEDVEGEANANTAARSDIAKNHALVAYSFDPEIHVRAWSQNNENYERFGVNELPTILKDCSIDFTLVNATSLPVGASVRWTVRNRG…	468	4.89
KZC80558.1	MKDDTGYPISTWLQGSYKFDTQIRPWTTGAQFDIDLGLYFEWAGSDDDGDYDPEGFKELIQNALLDYADDEDNDASGVEEPKERCCRIAFNPDFHIDVPCYHLDRAKDRRALATETKGWEASDPKAIYVWFKDLHDDKAIRAQLRRLVCYFKMWAALKIEDEASRPSSITLTVLVAEALDGIDLSETRDDDDVLAEIITIIADRLDDDTEVENPIDTQENLNRLSDDANDNLRERLREFEDTARRANAATSEATAAEIWTEAFEHFFPMPEDVEGEANATTAARSDIAKNHALVAYSFDPEIHVRAWSQNNENYERFGVNELPTILKDCSIDFTLVNAASLPVGASVRWTVRNRGHEAWTKNDIGHCSGDGYEVSEHSAYNGNHAMDLTVYQWGRIIGR…	424	4.804
WP_037510765.1	MSTAARLFHSKSDQTLYERITPSTDQFATQQARWNDLADFLKSRMKDDTGYPISTWLQGSYKFDTQIRPWTTGAQFDIDLGLYFEWAGSDDDGDYDPEGFKELIQNALLDYADDEDNDASGVEEPKERCCRIAFNPDFHIDVPCYHLDRAKDRRALATETKGWEASDPKAIYVWFKDLHDDKAIRAQLRRLVCYFKMWAALKIEDEASRPSSITLTVLVAEALDGIDLSETRDDDDVLAEIITIIADRLDDDTEVENPIDTQENLNRLSDDANDNLRERLREFEDTARRANAATSEATAAEIWTEAFEHFFPMPEDVEGEANATTAARSDIAKNHALVAYSFDPEIHVRAWSQNNENYERFGVNELPTILKDCSIDFTLVNAASLPVGASVRWTVRNRG…	451	4.742
WP_052076664.1	MSTAARLFHSKSDQTLYERITPSTDQFATQQARWNDLADFLKSRMKDDTGYPISTWLQGSYKFDTQIRPWTTGAQFDIDLGLYFEWAGSDDDGDYDPEGFKELIQNALLDYADDEDNDASGVEEPKERCCRIAFNPDFHIDVPCYHLDRAKDRRALATETKGWEASDPKAIYVWFKDLHDDKAIRAQLRRLVCYFKMWAALKIEDEASRPSSITLTVLVAEALDGIDLSETRDDDDVLAEIITIIADRLDDDTEVENPIDTQENLNRLSDDANDNLRERLREFEDTARRANAATSEATAAEIWTEAFEHFFPMPEDVEGEANATTAARSDIAKNHALVAYSFDPEIHVRAWSQNNENYERFGVNELPTILKDCSIDFTLVNAASLPVGASVRWTVRNRG…	468	4.89
WP_048939342.1	QGSYKFDTQIRPLTTGAQFDIDLGLYFEWAGSDDDGDYDPEGFKELIQNALLDYADDEDNDASRVEEPKERCCRIAFNPDFHIDVPCYHLDRTKDRRALATESKGWEASDPKAIYVWFKDLHDDKTIRAQLRRLVCYFKMWAALKIEDEASRPSSITLTVLVAEALSEIDLSETSDDDDVLEGIITIIADRLDDDTEVANPIDNDEDLNRLSDEANDNLRARLREFEDTARRANAATSEATAAEIWTEAFEHFFPMPEDVEGEANANTAARSDIAKNHALVAYSFDPEIHVRAWSQNNENYERFGVNELPTILKDCSIDFTLVNATSLPVGASVRWTVRNRGHEAWTKNDIGHCSGDGYEVSEHSAYNGNHAMDLTVYQWGRIIGRRRIEINVRGTALA…	411	4.815
WP_070149159.1	MPQSAKLFYQAGSESETLHRRITPTAHQFTAQKDRWNDLAEFFVKRLTEDSGYSIRTWLQGSYKFRTQIRPWVVGAEFDIDLGIYFEWKGEPEDGDHTPGKLKTLVQKALVDYQDDENNDATGVADPKERCCRIVFAPDFHIDVPCYHLDSERDARTLATETKGWEVSDPKQIYEWFKNCQDDVPRKKLRRLIRYLKMWAALRIEEAERPSSILLTVLAAEAFDSFDLDVVVDDDEILEQAATVIADRLDGDPIVPNPVNSHEDVNRLEVGAVVKLVAKLRDLASVGERARLAADISAAAEIWSEAFDQFFPMPEDTEEGMQALAKSQAIAVYAYAPDIVITATPRNNRDVKPIQGFNEIRPVPKDCDINFTIARPDLLPAGCTLKWTVRNHGREAAME…	461	5.541
WP_097602592.1	MSQPAKLFYQAGSESETLHRRITPTPDQFTAQKDRWNDVAEFLVKRLSEDSGYAIRTWLQGSYKFRTQIRPSRGGAEFDIDLGIYFEWNGGPEDGNHTPEELKGFVQNALVDYQGEEDNEATGVAAPKERCCRIAFAPDFHIDVPCYHLDSGRDARSLATETKGWEVSDPKQIYVWFKNCQDDERRKKLRRLIRYLKMWAALRIAETERPSSILLTVLAAEAFNSLDLDVVVDDDDILEQAATLIADRLDDDPTVPNPVNSHEDVNRLEVGAVVKLVAKLRDLASIGERARLAADISAAAEIWSEAFDQFFPMPEDTEEGTQVLAKCQGIAVYAYTPDIIVTATPRDNRDVRPIQGLNEIRPVPKDCDINFTIARPDLLPAGCTLKWTVRNHGLEAAME…	461	5.461
SFQ09327.1	MGIAAKLFYNPEDRQDTLAYRVRPSDEQIEEQQERWNDLAEVLKNGLRDVFGKPVSSWLQGSYKFGTQIRPARTGEEFDIDLGVYVEWQGSAESGEVKPLELKDRVQSILDDYAADGANDATSVANPKQRCNRICFLGDFHIDVPSYHLDRVADLRDLATQDGERESSDPKAIYVWWKDQFEGSERDRARRLARYLKMWAALTFEAPARPSSILLTVLVADAMKAINSERLSGDDEYFAQWLVRSRKD	248	5.049
WP_072298294.1	MGIAAKLFHNPEDRENSLAYRVRPSDEQVEEQRERWNDLAEVLKEGLRDVFDKPVTSWLQGSYKFGTQIRPARMGEEFDIDLGVYLEWQGSAESGDVEPLEFKDRVQLILEDYAAAEANDAIGTADPKARCNRIHFSGDFHIDVPCYHLDRAADARDLATQDDEWENSDPKAIYVWWKGQFEGGERDRARRMVRYLKMWAALTFENSSRPSSILLSVLAAKAIKAIDTEGLAGDDEYFRAVVDDLERRLRRTVVVRNPVNTSENLNRLTEDDCAAVIDKLSDLLSVADRALDAADEYESADIWSEAFKHFFPFPEEEEEAVAKATADTARNVLAVIRHDPDVHIVATSGKRRWEGLNAIGPIPKGCDIRFTIVDPKALPEGAKVNWTVRNEGAEAEWTN…	462	5.23
WP_004618627.1	MGNAASLFFSTTTPTECLDWRIRPSDEQYDAQKERWNDLASYLLADLKERSGYTLSSWLQGSYKFGTQVRPPSKFEEFDIDLGVYFNWLGTPFDGGHKPSELKDFVQASLEAYVEDSENDAEGVSAPKPRCNRIHFADNFHIDVPSYHLDRDRDARALATQEDAWEPSDPKAFYGWWKDTISDSDRPRVRRLVRYLKMWAALAFEAEHRPSSIMLTVLAAQGYVTLDVEGFSGDDEYLRAVVNAALSRLRRNPAVANPVDTTENLNRLSKERSDAFVAGLDGLLSTADRALAAPTKSQAADIWAEAFHHFFPVPPEEEMLTEMARALTPVLFVPEVHVEATAPSGPVRTIRGLNSIGPLPKNSSIEFTLANAHELPAGSIVTWTVRNEGKEAEEENDLG…	463	6.083
WP_038958790.1	MGIAANLFFNTDDAENCLDWRVRPSDEQYDTQKERWNDLAEHLKQDLAERSDCRISSWLQGSYKFGTQIRPARSDEEFDIDLGVYFLWSGQPEDGDHDPTDLKGFVQDSLTEYVEDDTNDASGVDEPRPKCSRVHFDGNFHIDVPSYHLDNGRDARSLATAKNEWENSDPKAIYAWWKVITGHADRARCRRLVRYLKMWAALRIDADARPSSILITVLVADAFDNLDRDQFSGDDEFLRETVANIASRLRDDAEVQNPANKKENLNRLDEEKSTALIEKLDELLSTADRALAAATKAASAEIWAEAFDHFFPVPEDDDQEETVLKESSRALATIQFNPIISVEAFVGNRVFRGVDRIGPIPKGCDIMFTLANAQQLPRGATVDWMVRNSGKEAELENDL…	461	5.142
WP_061876827.1	MGIAASLFFNTDEPENCLDWRVRPSDEQYDTQKERWNDLAVYLRDDLAKRSGCTIAWWLQGSYKFGTQIRPAGPDEEFDIDVGIYFQWSGEPEDGEHGPLDLKTFVQDSLVSYCDDAGNDASEVEDPPKARCSRVHFEDSFHIDVPSYHLDSDRDARALATADDKWEVSDPKAIYGWWKDAIKQADRPRCRRLVRYFKMWAALRFEESSRPSSILLTVLVGEAFQGLEKDDLSGDDEFLTATLRLVVDRLQRSFIVKNPANNNENLNRLPDEHCSSLLDKLEEFLAIAERGLVATTKTAASDAWSEAFDQFFPVPKEDDEEEALLKTAQSRALATLTFNPVVNVTATIGSRTFTDVDGIGPIPKGCEITFTLANAHALPRGAEVRWMVRNSGREAEEVN…	465	5.214
WP_092303077.1	MGIAASLFFNTDEPEICLDWRVRPSGEQYNTQQERWNDLAIYLRDDLAKRSGCAIAWWLQGSYKFGTQIRPASPDEEFDIDVGIYFRWAGEPNDGEHSPLDLKTFVQESLVRYCDDDGNDASEVEDPPKARCSRVHFDDSFHIDVPSYHLDSDRDARALATAENEWENSDPKAIYEWWKDAIPQSDRPRCRRLVRYFKMWAALRFGEGSRPSSILLTVLVGEAFEELDKDKLSGDDEFLAATLRVVVDRLQQSAIVKNPANKEENLNRLSQEDSSSLLDKLEGFLSIAERGLVTTTKTAAADVWSEAFDQFFPIPEEDDEEEAVLKAAQNRALATLIFNPLVNVTATVGSRTFTGVDGIGPIPKGCEITFTLANAHALPPGAEVRWMVRNSGRGAEEVN…	465	5.157
WP_074271136.1	MGIAASLFYSTSDTENCLDWRVRPSDEQYDAQKERWNDLADYLRDDLAERSDCSIASWLQGSYKFGTQVRPAGPEQEFDIDLGVYFRWSGEPEDSDHDASDLKKMVQASLKDYSSNDDNDAASVGEPRAKCSRVHFDDGFHIDVPAYHLDGTRDARALATAENKWEDSDPKAIYNWWKDTTGDADRARCRRLVRYFKMWTALRFEEEARPSSILLTILVAEAFQQLDKGNFTGDDEFLREITQEIVNRLNGSYRVPNPANTEENLNRLSSDNCSAFVGKLEDLLAIADRALAAQTKTASAEVWSEAFDHFFPVPAAGDEEEAVLKIAESRSLATLKFDPIVNVRATNRGRVFTGLDGIGPIPKGCEIKFTLANYQALPAGATVSWMVRNSGKEAEDIND…	463	5.19
WP_014892247.1	MGSAATLFFNANDSEKQTLHRRITPSDEQFEEQQERWNVLADHLTSDLKERSGHSIRTWLQGSYKFGTQIRPVHVGHEFDIDLGIYYQWEGEPEEGAHGPCTLKSFVQNSLKDYARDNADSVLEVCPPKTRCCRIRYNNSFHIDVPAYHLDPDRDARTLATEERWEGSDPKAIYVWFKDQFEDAIRARVRRQIKYLKSWAALKFDEDGRPSSILLTVLVADAAKSIGAAGIVADDDTLRNILESLVARLDGDKHVPNPVSETENLARLSDTEMKSFIERLKGLLEVANRAVASSTELAAADVWQEAFEHLFPMPAVTEVLTEAARLLPVPLTMPEIRVTAISRDNAALGKYNGVNKIGPIPRNCDIRFEIINGHALPRGAQIFWIVRNEGREAENINDL…	464	6.545
WP_035092788.1	MGSASSLFYSSNDKEKQTLHRRITPSSEQFEEQQERWNALADHLTTDLRERSGHSIRTWLQGSYKFGTQTRPVRLGEEFDIDLGVYYVWKGSRDDGYHDPQTLKGFVRDSLVAYAADNPDDVLEVAPSKPRCERIRFKGDFHIDVPAYHLESDLDARSLATRDGWEDSDPKAIYIWFRDSFDDIERAKVRRQIRYLKAWVALKFAETDRPSSILLTVLIAEAARDLGQLLADDEAMRDLVEHITERLEDDWQVPNPVDPDENLVRMSSQQMQVFTRALSDLLDVASRACEAETDFAAADIWQEAFEHLFPMPEGQQALVEMARWLPVRSVMPEIRVTAVSRNNPQGGRFTDMNRIGPIPKDCDIYFEVVNPGQLPANSSVAWMVRNEGGEAENTNDLGH…	462	5.461
WP_100653037.1	MGSASSLFYSSNDKEKQTLHRRITPSSEQFEEQQERWNALADHLTTDLRERSGYSIRTWLQGSYKFGTQTRPVRLGEEFDIDLGIYYVWKGSRDDGDHDPQTLKGFVRDSLVAYAADNPDDVLEVAPSKPRCERIRFKGDFHIDVPAYHLEPDLDARSLATRDGWEDSDPKAIYIWFRDSFDDIERAKVRRQIRYLKAWVALKFAETDRPSSILLTVLIAEAARDLGQLLADDEAMRDLVEHITERLEDDWQVPNPVDPDENLVRMSSQQMQVFTRALSDLLDVASRACEAETDFAAADIWQEAFEHLFPMPEGQQALVEMARWLPVRSVMPEIRVTAVSRNNPQGGRFTDMNRIGPIPKDCDIYFEVVNPGQLPANSSVAWMVRNEGGEAENTNDLGH…	462	5.342
WP_045869401.1	MGITASLFYNSSTEKQTLHRRITPSNEQKEAQKQRWNELADYLKAELKIISGYSIYSWLQGSYKFKTQLRPLFNGDEFDIDLGIYFQWQGEPHDGEFSPLQLKKMVQECMEAYRQHQNDIKKVASPKMRCNRIHYEGDFHIDVPTYHLDNSRDARALATEEDEWEESDPKAIYVWFKQQFPDEDIRHNVRRLIRYLKAWGILNLKEGEGKPSAILLTVLVTESYELLSEEERSSDDNALTGILRLILARLTQDSTVYNPVNHAEIMSDRLGKNGITALKKHIEQFATLAQQALNAKTEVEAADIWSTVYKHFFPLPEAREEIVKFSESRQDSLLRQVFTPTIFVTAERKKPLSQRTNNWSGIDSIGPIPKNCSITFKLVNTSSLPPYVTVEWTVRNEGA…	450	6.726
AGP48314.1	MADLQTQFLAFHAEIKLGTYEGKHANGVLREKRDLIINQLKASLKAKEEEGYPQFVKRFNQGSYALNTGIKPIRTGDYDIDVGVLLDCHKEEYKPVELKELVAECIQYTNRDVNVSRSCVTVTYMKDGEPDYHVDLPIYAKSNNEYDDTYYLAKGKKGLTEDKRFWQESDPEGMTSLINDLYKDNDIYEDNGSDQRKQFRRCDPCRQIRTVKLGRFESSSLTIIVKPHLSWRLIA	235	6.423
WP_020442985.1	MADLQTQFLAFHAEIKLGTYEGKHANGVLREKRDLIINQLKASLKAKEEEGYPQFVKRFNQGSYALNTGIKPIRTGDYDIDVGVLLDCHKEEYKPVELKELVAECIQYTNRDVNVSRSCVTVTYMKDGEPDYHVDLPIYAKSNNEYDDTYYLAKGKKGLTEDKRFWQESDPEGMTSLINDLYKDNDIYEDNGSDQRKQFRRCDPCRQIRTVKLGRFESSSLTIIVKPHLSWRLIA	235	6.423
WP_071003406.1	MADLQKQFLEFHNAIKLGTYEENDFLREKRDLIIDKLKSKLAERKDDGYPQYERSFNQGSYALNTGIKPVRTGDYDIDVGVLLDCHKEDYKPVELKELVADCIKHNNRTVEVSRSCVTVTYMKDGKPDYHVDLPIYAKSSNVYDDTYYLAKGRKGLAEAKRVWQAADPEGINSIINGLYKGNDTYEDNGSDQRKQFRRCVRYLKRWRHHKSVEIHSIGLTMAAYHWLEPGVDTQNDGEVLLELVETILSNFDYFGRLSINLPITPGGDLLKSVSDEDMAIIKERFETLRDNLQSAVNEPDAHEASKTLRKIFGDDFPVVDKTDKAKKSNEAPYVSTGSSA	340	6.029
WP_005006358.1	MANPQKHYAKFHTNIRLGRYDEESTLREKRDLLISTLKDELKKDPNGPQFVEYFNQGSYALGTGIKPKNGDYDIDVGVLLDCDKEEYGSVEIKKIVRDALTHSNRTVTIKRPCVTVTYLKNGSPDYHVDLPIYAEDDKGNMYLARGKEFSSEDLKTWDISNPTELTDTILGKFEDDSDLRHQFRRCTRYLKQWRNEKGLDFFKSIAITTAVYEHITAEDYENDNKVLLSIVNNVLDQFTTFSIDPENNEYYFRLVINLPAHQGVDLLEKLTRKQMEHLKSKLEDLKSSLEAVNEETDTVEACKILNKTFGRQFPIPEIQEVSEPVVQTYYTQEGKSA	337	5.374
WP_035270578.1	MANPQKHYAKFHTNIRLGRYDEESTLREKRDLLISTLKDELKKDPNGPQFVEYFNQGSYALGTGIKPKNGDYDIDVGVLLDCDKEEYGSVEIKKIVRDTLTHSNRTVTIKRPCVTVTYLKNGSPDYHVDLPIYAEDDKGNMYLARGKEFSSEDLKTWDISNPTELTDTILGKFEDDSDLRHQFRRCTRYLKQWRNEKGLDFFKSIAITTAVYEHITAEDYENDNKVLLSIVNNVLDQFTTFSIDPENNEYYFRLVINLPAHQGVDLLEKLTRKQMEHLKSKLEDLKSSLEAVNEETDTVEACKILNKTFGSQFPIPEIQEVSEPVVQTYYTQEGKSA	337	5.301
WP_005100627.1	MANPQKHYAKFHTNIRLGRYDEESTLREKRDLLISTLKDELKKDPNGPQFVEYFNQGSYALGTGIKPKNGDYDIDVGVLLDCDKEEYGSVEIKKIVRDALTHSNRTVTIKRPCVTVTYLKNGSPDYHVDLPIYAEDDKGNMYLARGKEFSSEDLKTWDISNPTELTDTILGKFEDDSDLRHQFRRCTRYLKQWRNEKGLDFFKSIAITTAVYEHITAEDYENDNKVLLSIVNNVLDQFTTFSIDPENNEYYFRLVINLPAHQGVDLLEKLTRKQMEHLKSKLEDLKSSLEAVNEETDTVEACKILNKTFGSQFPIPEIQEVSEPVVQTYYTQEALLHKDLKCKAPLIEPNLRRNLGKWST	360	5.658
WP_062032128.1	MANPQKHYAKFHTNIRLGRYDEESTLREKRDLLISTLKDELKKDPNGPQFVEYFNQGSYALGTGIKPKNGDYDIDVGVLLDCDKEEYGSVEIKKIVRDALTHSNRTVTIKRPCVTVTYLKNGSPDYHVDLPIYAEDDKGNMYLARGKEFSSEDLKTWDISNPTELTDTILGKFEDDSDLRHQFRRCTRYLKQWRNEKGLDFFKSIAITTAVYEHITAEDYENDNKVLLSIVNNVLDQFTTFSIDPENNEYYFRLVINLPAHQGVDLLEKLTRKQMEHLKSKLEDLKSSLEAVNEETDTVEACKILNKTFGSQFPIPEIQEVSEPVVQTYYTQEGKSA	337	5.301
WP_043041724.1	KKDPNGPQFVEYFNQGSYALGTGIKPKNGDYDIDVGVLLDCDKEEYGSVEIKKIVRDALTHSNRTVTIKRPCVTVTYLKNGSPDYHVDLPIYAEDDKGNMYLARGKEFSSEDLKTWDISNPTELTDTILGKFEDDSDLRHQFRRCTRYLKQWRNEKGLDFFKSIAITTAVYEHITAEDYENDNKVLLSIVNNVLDQFTTFSIDPENNEYYFRLVINLPAHQGVDLLEKLTRKQMEHLKSKLEDLKSSLEAVNEETDTVEACKILNKTFGRQFPIPEIQEVSEPVVQTYYTQEGKSA	296	5.115
WP_009517598.1	MANPQKHYAKFHTNIRLGRYDEESTLREKRDLLISTLKDELKKDPNGPQFVKYFNQGSYALGTGIKPKNGDYDIDVGVLLDCHNEEYGSVEIKKIIRDALTHTNRTVTIKRPCVTVTYLKNGTPDYHVDLPIYTEDDKGNMYLARGKEFSSEDLKIWDISNPNELTNTILGKFEDDSDLRHQFRRCTRYLKQWRNKKGLDFFKSIAITSAVYEHIIDDDYENDNKVLLSIVNKLLNEFIHFSIDPETSDSYFRLVINLPAHEGVDLLEKLTKKQMEYLKSKIEDLKYSLEAVNEELDTLEACKILNTTFGTEFPIPEIHEVSEPVTQTYYTQEGKSA	337	5.626
WP_016656266.1	MANPQKHYAKFHTNIRLGRYDEESTLREKRDLLISALKDELKKDPNGPQFVEYFNQGSYALGTGIKPRNGDYDIDVGVLLDCDKEEYGSVEIKKIVRDALTHRNRTVTIKRPCVTVTYLKNGIPDYHVDLPIYTEDDKGNMYLARGKEFSSEDLKTWDISNPNELTNTILGKFEDDSDLRLQFRRCTRYLKQWRNEKGLDYFKSIAITSAVYEHITDEDYDNDNKVLLSIVNKLLNEFIHFSIDPETSEPYFRLVINLPAHEGVDLLEKLTKNQMEYLKSKIEDLKSSLEAVNEELDTLEACKILNKTFGTEFPIPEIHEVSEPVTQTYYTQEGKSA	337	5.25
WP_098722656.1	MANPQKHYAKFHTNIRLGRYDEESTLREKRDLLISTLKDELKKDPNGPQFVEYFNQGSYALGTGIKPKNGDYDIDVGVLLDCDKEEYGSVEIKKIVRDALTHTNRTVTIKRPCVTVTYLKNGTPDYHVDLPIYTEDDKGNMYLARGKEFSSEDLKTWDISNPNELINTILGKFEDDSDLRLQFRRCTRYLKQWRNEKGLDFFKSIAITSAVYEHITGEDYDNDNKVLLSIVNKLLNEFIHFSIDSETSEPYFRLVINLPAHEGVDLIEKLTKKQMEYLKSKIEDLKSSLEAVNEEPDTLEACKILNTTFGTEFPIPEIHEVSEPVTQTYYTQEGKSA	337	5.242
ANN28679.1	MLRDKRDLLINELKESLRDEKIPNTEKKLTFSKIDQGSYSMHTGVKPLDDDYDIDVGVIFDINTDDYDSKELKKLVRDKLDKQSNRDVSYNRPCVSVNYTAGYHVDIPVYAKNGGNIHIAWGKETSSEHVWYESDPEGLKQWVKDVSNDSEQRAQFRRCVRYLKRWKNNKFTSNGNTAPPSIGLTIQARTSFIFKKEDDLSCLVGMAKGIRDSFTSSFSIDDMKFYQVVDVALPVAPYKNVYYKMTKKQLDNFYRKIDELVEALEAAQVEESLSECSKILNKVFGDFPEISDAVKSNKQPYLPTGMSA	308	6.589
WP_011988408.1	MADIQKAFIDYHDQIKLGTYDENQTLRDKRDLLINELKESLRDEKIPNTEKKLTFSKIDQGSYSMHTGVKPLDDDYDIDVGVIFDINTDDYDSKELKKLVRDKLDKQNNRDVSYNRPCVSVNYTAGYHVDIPVYAKNGGNIHIAWGKETSSEHVWYESDPEGLKQWVKDVSNDSEQRAQFRRCVRYLKRWKNNKFTSNGNTAPPSIGLTIQARTSFIFKKEDDLSCLVGMAKGIRDSFTSSFSIDDMKFYQVVDVALPVAPYKNVYYKMTKKQLDNFYRKIDELVEALEAAQVEESLSECSKILNKVFGDFPEISDAVKSNKQPYLPTGMSA	332	6.014
WP_065091091.1	MADIQKAFIDYHDQIKLGTYDENQMLRDKRDLLINELKESLRDEKIPNTEKKLTFSKIDQGSYSMHTGVKPLDDDYDIDVGVIFDINTDDYDSKELKKLVRDKLDKQSNRDVSYNRPCVSVNYTAGYHVDIPVYAKNGGNIHIAWGKETSSEHVWYESDPEGLKQWVKDVSNDSEQRAQFRRCVRYLKRWKNNKFTSNGNTAPPSIGLTIQARTSFIFKKEDDLSCLVGMAKGIRDSFTSSFSIDDMKFYQVVDVALPVAPYKNVYYKMTKKQLDNFYRKIDELVEALEAAQVEESLSECSKILNKVFGDFPEISDAVKSNKQPYLPTGMSA	332	6.014
WP_016788562.1	MADIQKAFIDYHDQIKLGTYDENQTLRDKRDLLINELKESLRDKKIPNTEKKLTFSKIDQGSYSMHTGVKPLDDDYDIDVGVIFDINTDDYDSKALKKLVRDKLDKQNNRDVLYNRPCVSVNYAAGYHVDIPVYAKNGGNMHIAWGKETSSEHVWYESDPEGLKQWVKDVSNDCEQRAQFRRCVRYLKRWKNKKLTSNGNTAPPSIGLTIQARTSFVFKKEDDLSCLVGMAKGIRDSFTSSFSNDDMKFYQVVDVALPVTPYKNVYYKMTNKQLDNFYRKIDELVEALEAAQVEESLSECSQILNKVFGDFPEISDAVKSNKQPYLPTGMSA	332	6.452
WP_046209228.1	MAEIQKAFIDYHDQIKLGTYDENQTLRDKRDLLINELKESLRDEKIPNTEKKLTFSKIDQGSYSMHTGVKPLDDDYDIDVGVIFDINTDDYDSKALKKLVQNKLDKQNNRDVLYNRPCVSVNYAAGYHVDIPVYAKNGGNMHIAWGKETSSEHVWYESDPEGLKQWVKDVSNDSEQRAQFRRCVRYLKRWKNKKFTSNGNTAPPSIGLTIQARTCFVFKKEDDLSCLIGMAKGIRDSFTSSFSIDDMKFYKVVDVPLPVAPSKNVYYKMTKKQLDNYYNKVDELVEALEAVKEEESLSESSKILNKVFGDFPVISDAVKSNKQPYLPTGMSA	332	6.715
WP_042523192.1	MADIQKAFIDYHDQIRLGTYDENQTLRDKRDLLINELKESLSDEKIPNTEKKLTFSKIDQGSYSMHTGVKPLDDDYDIDVGVIFDINTDDYDSKELKKLVRDKLNKQNNRDVSYNRPCVSVNYAAGYHVDIPVYAKNGGNIHIAWGKETSSEHVWYVSDPEGLKQWVKDVSNDCEQRAQFRRCVRYLKRWKNNKFTSNGNTAPPSIGLTIQARNSFVFKKEDDLSCLVGMAKGIRDSFTSSFSIDDMTLYQVVDVALPVAPYKNVYYKMTKKQLDNFYRKIDELVEALEAAQVEDSLSECSKILNKVFGDFPEISDAVQSNKQPYLPTGMSA	332	5.817
WP_080540634.1	MADIQKAFLDYHDQIKLGTYDENQTLRDKRDLLINELKESLRDEKIPNTEKKLTFSKIDQGSYSMNTGVKPLNDDYDIDVGVVFDINTDDYDSRALKKLVRDKLDKQHNRKVSYNRPCVSVNYAAGYHVDLPVYAKNGGNFHIAWGKETSSEHVWYESDPEGLKQWIKDVSNDSEQRAQFRRCVRYFKRWKNKNFTSNGNTAPPSIGLTIQARTSFVYKKEDDLSCLIGIAKSIRDSFTSSFSIDDMKFYKVVDVPLPVAPGKNVYYKMTKKQLDNYYNKVDELVEALEAAQEEESLSESSKILNKVFGDFPVISDAVKSNKQPYLPTGMSA	332	7.032
WP_086996406.1	MADIQKAFIDYHDQIKLGTYDENKALRDKRDLLINGLKESLRDEKIPNTEKKLTFSKIDQGSYSMHTGVKPLDDDYDIDVGVIFDINTDDYDSKKLKKLVRDKLDKQNNRNVSYNRPCISVNYAAGYHVDIPVYAKNGGNIHIAWGKETSSEHVWYESDPEGLKQWVKDVSNDGEQRAQFRRCVRYLKRWKNKNFTSNGNTAPPSIGLTIQAKTSFVYKKEDDLSCLIGIAKSIRDSFTLSFSVDDMKFYKVVDVPLPVAPGKNVYYKMTKKQLDNYYNKVDELVEALEAAQEEESLSESSTILNKVFGDFPVISDAVKSNKQPYLPTGMSA	332	7.03
WP_045369853.1	MADVQKAFLDYHDQIKLGTYEENQTLRDKRDLLINELNESLSDERVPNTNQKLTFSKIDQGSYAMHTGVKPLDGDYDIDVGVVFDISIEDYDSRALKKLVRNKLNKQHNRSVSYNRPCISVNYANGYHVDLPVYAKNNGNLHIAWGKETSSEHVWYESDPDGLKQWVKNVSDDAEQRAQFRRCVRYLKRWKNNKFLSIGNVAPPSIGLTIQARNAFVYKSEDDLSCLIGIAKSIRDSFTSSLSIEDLTFYQVVEAPLPVAPYKNVYYKMTKKQLDNYYNKIDELVEALEAANQEESLAESTKILNKVFGDFPVITDAVKSSKQPYLPTGMSA	332	6.344
WP_048662037.1	MADVQKAFLDYHDQIKLGTYEENQTLRDKRDLLINELNESLSDEKVPNTNQKLTFSKIDQGSYAMHTGVKPLDGDYDIDVGVVFDINIEDYDSRALKKLVRNKLNKQHNRSVSYNRPCISVNYANGYHVDLPVYAKNNGNLHIAWGKETSSEHVWYESDPDGLKQWVKNVSDDAEQRAQFRRCVRYLKRWKNNKFLSIGNVAPPSIGLTIQARNAFVYKSEDDLSCLIGIAKSIRDSFTSSLSIEDLTFYQVVEVPLPVAPYKNVYYKMTKKQLDNYYNKIDELVEALEAANQEESLAESTKILNKVFGDFPVITDAVKSCKQPYLPTGMSA	332	6.342
SHJ43214.1	MVNITMAKLQKEFRVLHDAIKLGTYDENATLRQKRDLLIDELRDKLKDEKIPGTDKSLTFTKYDQGSYAMNTGVKPKNDDFDIDVGIIFDITNDDYDSHKLKQLIFDKLDTQHNRTVEYNRPCITVKYSDGYHVDLAIYSDNDDDIHIAWGKKNSKERLWFKAEPKELTDWVADVSDECEESKQFRCNVRYLKKWKWRKFSSYGNAMPPSIGITIQARDSFIYKKDDDLAALVHIVESMINEFDDRWCKDSLEFKKCIVTKLPVAPYKDVYYKMSLKQTDEFYRKLETLLEALEAARDEASDYKASKILIKIFGDDFPEAEDVRKSYIVPAVHAGDNA	338	5.704
WP_073024654.1	MAKLQKEFRVLHDAIKLGTYDENATLRQKRDLLIDELRDKLKDEKIPGTDKSLTFTKYDQGSYAMNTGVKPKNDDFDIDVGIIFDITNDDYDSHKLKQLIFDKLDTQHNRTVEYNRPCITVKYSDGYHVDLAIYSDNDDDIHIAWGKKNSKERLWFKAEPKELTDWVADVSDECEESKQFRCNVRYLKKWKWRKFSSYGNAMPPSIGITIQARDSFIYKKDDDLAALVHIVESMINEFDDRWCKDSLEFKKCIVTKLPVAPYKDVYYKMSLKQTDEFYRKLETLLEALEAARDEASDYKASKILIKIFGDDFPEAEDVRKSYIVPAVHAGDNA	333	5.704
WP_018289092.1	MAILQKEFKEFHNEIKLGTYEENKSLRDKRDLLINELTEKLKDEKVPDTDSKLTFTKFNQGSYAMNTGIKPRNDDYDIDVGIIFDITNEEYDSNKLKKLVRDKLDTQQNPTVVFNRPCITVKYSDGYHVDLAIYAGNNSDYHIAWGKEHSSKNREWYKSEPKKLTKWVDDVSNRTNESEQFRRCVRYLKNWKTKKFSCDGNAAPPSIGLTIQARNAFGYRSENDIDALINIVSAMKADFSGGIIFERSISVPLPVAPYKNVYYKMTSNQIDKFYEKLDALLEILETARDEDSAHEASKLLRKVFDGFPLVEDSKASNTAPIVLTGNNA	328	6.719
WP_024589341.1	MAILQTQFEKFNETIKMGTYDENSTLREKRDLLISELRNSLKDEKIPNTDKALTFSKIDLGSYAMNTGVKPISGHYDIDVGIIFDITNGEYDSNKLKKLVFDKLNKHHNRTVEFNKPCITVNYASGYHVDLAIYSKNNENYHIAWGKEYSVENRKWWIADPKGLKQWISDIATEAEHKKQFRRIARFLKKWKAKAFSDNGNNAPPSIGLTIQARKAFRYQTDSDLDALIIVVKDIKGSFNQAWDQESGTLKWCIDISLPVEPYKNVYYKMTLGQQDAFYTKVVNLLEALEAAKDEESEVESSKILRKVFSTDFPLVEDSKQSNTPPYVTTGNNA	334	7.9
WP_064663917.1	MAILQTQFEKFNETIKMGTYDENSTLREKRDLLISELRNSLKDEKIPNTDKALTFSKIDLGSYAMNTGVKPISGHYDIDVGIIFDITNGEYDSNKLKKLVFDKLNKHHNRTVEFNKPCITVNYASGYHVDLAIYSKNNENYHIAWGKEYSVENRKWWIADPKGLKQWISDIATEAEHKKQFRRIARFLKKWKANAFSDNGNNAPPSIGLTIQARKAFRYQTDSDLDALIIVVKDIKGSFNQAWDQESGTLKWCIDISLPVEPYKNVYYKMTLGQQDAFYTKVVNLLEALEAAKDEESEVESSKILRKVFSTDFPLVEDSKQSNTPPYVTTGNNA	334	7.501
OQY49647.1	MPNLQNEFIDFHDVIKLGTYKEEKVLRDKREILIKELKKGLKDEKIPGTDRKLIFSNFGQGSYAMHTGIIPPDNDYDIDVGVIFDIINQEYGSVKLKKMIRDTLTQHNRTVVIRRPCVTVKYSDGYHVDLAVYASNSDDYHIAWGKENAADPTWEKSKPKELIKWVKDISDDADKRRAWF	180	7.53
WP_041270243.1	MANIQKYFEEFHEKIKLEYEDNDTLREKRDILIDKLKKNMPEDAPSFSTFNQGSYAMFTGIKPLDGGQYDIDVGLWFNMSKEDYPDPLVPKQWVYDALKDHTHDVRIKHPCVTVTYKEDGEPAYHVDLTVYAADNPDKKVYLARGKKYSSEENKYWEESNPKELINRIQNHLNDENDRAQFRRVIRYLKRWKDIKFNNVDKKPSGIGLTVAALDYFSPKYTYDAFTNTSYPDDLQAVTDFVQALINAFKWVYSEEEEKWVSRLIVNLPVSPYTDLFEKMTNKPV	284	5.623
WP_049788017.1	MANIQKYFEEFHEKIKLEYEDNDTLREKRDILIDKLKKNMPEDAPSFSTFNQGSYAMFTGIKPLDGGQYDIDVGLWFNMSKEDYPDPLVPKQWVYDALKDHTHDVRIKHPCVTVTYKEDGEPAYHVDLTVYAADNPDKKVYLARGKKYSSEENKYWEESNPKELINRIQNHLNDENDRAQFRRVIRYLKRWKDIKFNNVDKKPSGIGLTVAALDYFSPKYTYDAFTNTSYPDDLQAVTDFVQALINAFKWVYSEEEEKWVSRLIVNLPVSPYTDLFEKMTNKPVVLVEL	289	5.507
WP_069304589.1	MANIQKYFEEFHEKIKLEYEDNDTLREKRDILIDKLKKNMPEDAPSFSTFNQGSYAMFTGIKPLDGGQYDIDVGLWFNMSKEDYPDPLVPKQWVYDALKDHTHDVRIKHPCVTVTYKEDGEPAYHVDLTVYAADNPDKKVYLARGKKYSSEENKYWEESNPKELINRIQNHLNDENDRAQFRRVIRYLKRWKDIKFNNVDKKPSGIGLTVAALDYFSPKYTYDAFTNTRYPDDLQAVTDFVQALINAFKWVYSEEEEKWVSRLIVNLPVSPYTDLFEKMTNKQMEDFKQKLEKLLIALQEAKSEVDPVEACKTLQKQFGDDFPVPDIEKTGERKDRPAIITESSSA	346	5.415
WP_089096877.1	MANIQKYFEEFHEKIKLEYEDNDTLREKRDILIDKLKKNMPEDAPSFSTFNQGSYAMFTGIKPLDGGQYDIDVGLWFNMSKEDYPDPLVPKQWVYDALKDHTHDVRIKHPCVTVTYKEDGEPAYHVDLTVYAADNPDKKVYLARGKKYSSEENKYWEESNPKELINRIQNHLNDENDRAQFRRVIRYLKRWKDIKFNNVDKKPSGIGLTVAALDYFSPKYTYDAFTNTSYPDDLQAVTDFVQALINAFKWVYSEEEEKWVSRLIVNLPVSPYTDLFEKMTNKQMEDFKQKLEKLLIALQEAKSEVDPVEACKTLQKQFGDDFPVPDIEKTGERKDRPAIITESSSA	346	5.339
WP_100663768.1	MANLQKYFEDFHKKIKLEYEDNDTLREKRDILIDKLKKNMPEDAPSFSTFNQGSYAMFTGIKPLEGGQYDIDVGLWFNMSKEDYPDPLVPKQWVYDALKDHTHDVRIKHPCVTVTYKEDGEPAYHVDLTVYAADNPDKKVYLARGKKYSSEENKYWEESNPKELIDRIQNHLDDENDRAQFRRAIRYLKRWKDIKFNNVDKKPSGIGLTVAALDYFSPKYVYDAFTNTRYPDDLQAVTDFVQALINAFKWVYSEEEEKWVLRLIVNLPVPPYTDLFEKMTNKQMETFKEKLEKLLTALQEAKSEVDPVEACKTLQKQFGDDFPVPEIEETGERKDRPAIITESSSA	346	5.287
WP_030025495.1	MATIQFYFSKFHEDIKLKNTEENAILKSKREIIIKKLREKISVDAPSFTITNQGSYAMKTGVKPLDGDYDIDVALLFEMSKDQFKPVEAKKWVYDALVGHTKEVKVKVPCVTVTYQKGEEPVFHVDLTVYANVNSDNETYIAKGKINSLEQNKYWEISNPKRLINEIENRFTSGDERDQFRRIIRYLKRWKDIHFKEKGSGKPSGIVFTACAMQYMTLYIKDAFTGEKAINDLQALISLLEKILNNFTLNFNINTNQNEERLKISLPVPPGNDLLEKMTNIQMSNFKAKLESLLDVLKEVNTEPDIIEATKLLNSVFGDSFPVATNEETAVAKRLAIATDSPSAKL	346	7.876
EEM58626.1	MNKVLGYSLGGLDMAECRSQFAEFHDNIKLKEENEILSSKRDIIIKRIKDKLPDETDYNFEVFNQGSYAMHTGIKPLDSDYDIDVGLYFDMSKDDINPVDAKKWIYNALVGHTSDVKIKTPCVTVTYAAGYHVDVTVYASNNSDGKVYLAKGKPTSKSDDKYWDESNPKNLIKEIRDHLSDKEDRKQFRRVVRYLKRWKDIKFTSVNGKPTGIALTSCVYHWLTVQRETDYFTGKTTYKDLDALINIVSNMISNFKDEYVIIDEEYQFMPRLRVYLPVEPKPELFEKMSYKQMKTFKEKLETLLEALEEAKGKTDPTDAAEILKEQFGDDFPVPEKSTTGKKAMAAAVISSSESASEER	359	5.847
WP_064472746.1	MAECRSQFTEFHDNIKLKEENEILSSKRDIIIKRIKDKLPDETDYSFEVFNQGSYAMHTGIKPLDSDYDIDVGLYFDMSKDDINPVDAKKWIYNALVGHTSDVKIKTPCITVTYAAGYHVDVTVYASNNSDSKVYLAKGKPTSKSDDKYWGESNPKDLIKEIRDHLSDKEDRKQFRRVVRYLKRWKDIKFTSVNGKPTGIALTSCVYHWLTVQKETDYFTGKTTYKDLDALINIVSNMISNFNDEYTIIDEEYQFMPRLKVYLPVEPKPELFEKMSYKQMKTFKEKLETLLEALEEAKGKTDPTDAAEILNEQFGNDFPVPEKSTTGKKAMAAAVISSSESASEER	346	5.698
WP_098977776.1	MAECRSQFTEFHDNIKLKEENEILSSKRDIIIKRIKDKLPDETDYSFEVFNQGSYAMHTGIKPLDSDYDIDVGLYFDMSKDDINPVDAKKWIYNALVGHTSDVKIKAPCITVTYAAGYHVDVTVYASNNSDSKVYLAKGKPTSKSDDKYWGESNPKDLIKEIRDHLSDKEDRKQFRRVVRYLKRWKDIKFTSVNGKPTGIALTSCVYHWLTVQKETDYFTGKTTYKDLDALINIVSNMISNFNDEYTIIDEEYQFMPRLKVYLPVEPKPELFEKMSYKQMKTFKEKLETLLEALEEAKGKTDPTDAAEILNEQFGNDFPVPEKSTTGKKAMAAAVISSSESASEER	346	5.698
WP_088015637.1	MAECRSQFTEFHDNIKLKEENEILSSKRDIIIKRIKDKLPDETDYSFEVFNQGSYAMHTGIKPLDSDYDIDVGLYFDMSKDDINPVDAKKWIYNALVGHTSDVKIKTPCITVTYAAGYHVDVTVYASNNSDSKVYLAKGKPTSKSDDKYWDESNPKDLIKEIRDHLSDKEDRKQFRRVVRYLKRWKDIKFTSVNGKPTGIALTSCVYHWLTVQKETDYFTGKTTYKDLDALINIVSNMISNFNDEYTIIDEEYQFMPRLKVYLPVEPKPELFEKMSYKQMKTFKEKLETLLEALEEAKGKTDPTDAAEILKEQFGNDFPVPEKSTTGKKAMAAAVISSSESASEER	346	5.704
WP_098521173.1	MAECRSQFTEFHDNIKLKEENEILSSKRDIIIKRIKDKLPDETDYSFEVFNQGSYAMHTGIKPLDSDYDIDVGLYFDMSKDDINPVDAKKWIYNALVGHTSDVKIKTPCITVTYAAGYHVDVTVYASNNSYSKVYLAKGKPTSKSDDKYWDESNPKDLIKEIRDHLSDEEDRKQFRRVVRYLKRWKDIKFTSVNGKPTGIALTSCVYHWLTVQKETDYFTGKTTYKDLDALINIVSNMISNFNDEYTIIDEEYQFMPRLKVYLPVEPKPELFEKMSYKQMKTFKEKLETLLEALAEAKGKTDPTDAAEILKEQFGNDFPVPEKSTTGKKAMAAAVISSSESASEER	346	5.698
WP_000796682.1	MAECRSQFAEFHDNIKLKEENEILSSKRDIIIKRIKDKLPDETDYNFEVFNQGSYAMHTGIKPLDSDYDIDVGLYFDMSKDDINPVDAKKWIYNALVGHTSDVKIKTPCVTVTYAAGYHVDVTVYASNNSDGKVYLAKGKPTSKSDDKYWDESNPKNLIKEIRDHLSDKEDRKQFRRVVRYLKRWKDIKFTSVNGKPTGIALTSCVYHWLTVQRETDYFTGKTTYKDLDALINIVSNMISNFKDEYVIIDEEYQFMPRLRVYLPVEPKPELFEKMSYKQMKTFKEKLETLLEALEEAKGKTDPTDAAEILKEQFGDDFPVPEKSTTGKKAMAAAVISSSESASEER	346	5.841
WP_099364497.1	MADCRTQFNKFHENIKLKEENEILKDKRDIIIKKLNEKLSEQTDYEFSVFNQGSYAMHTGIKPLDDDYDIDVGLYFEISKDDVDPIPAKMWVYNALEGHTKDVKIKKPCVTVTYAAGYHVDVTVYAANNSDGKVYLAKGKPTSNAEDKSWDESNPKDLIKEIRDNLTIEDDRKQFRRVVRYLKRWKDIKFTSVNGKPTGIALTSCVYHWLNIQKETDLFDGKVTYKDLDALINIVSNMISNFVDEPVLVDGEYQYMPRLRVYLPVDPKPELFEKMTHKQMKTFKEKLEDLLEALEDAKEKTDPTEAAEILQNQFGDDFPIPTKSATGKKATAAAVITSSESASEMG	346	5.409
WP_091500220.1	MADLKSQFNSFHDTIKLKEETEVLSSKRDIIINRIKDKLPENTDYSFEIFNQGSYAMHTGIKPLDSDYDIDVGLYFDMSKEDVKPVESKNWIYNALKDHTLDVKIKKACVTVTYAAGYHVDVTVYSANNNDGKVYLAKGKPTSNTADKYWDESNPKDLIKEIRDRYSDKEDRKQFRRIVRFLKRWKDNTFSSVNGKPTGISLTSCAYHWLSIQKETDLFSGVTTYKDLDALICVVSIMISNFREELVLIDEEYTWVSRLKVELPVEPKPDLFEKMTSKQMETFKSKLETFLEALEEAKAATDPTDAAELLEKQFGSDFPIPSKSSTGKKAMAAAVIPSSESAFELL	346	5.579
WP_063095894.1	MVLCKTQFNQFHDAIKLKEENATLKEKRDIIINKIKEKLPDEASYGFTIFNQGSYAMNTGIKPLDDDYDIDVGLYFDMSKEDVEPVAAKQWIYDALKGHTDDIKIKVPCVTVTYQAGYHVDVTVYAANNDNDKVYLAKGKPESLGENKCWDESNPKDLIKEVREHLEDKEDRKQFRRVVRYLKRWKDVKFNAGGGKPTGIALTSCVYHWLTIQKDVDPFDKTRTYRDLDALINIVSQMLTMFVDEFVEVDGEPKLVPRLKVNLPVEPKSELFEKMTYNQMVTFKERLEVFLKKLQEARDHSDPTDAAEILRTQFGDDFPVPPKSTTGKRAYVAPVIPSSESALN	344	5.831
WP_098596097.1	MVLCKTQFNQFHEAIKLKEENATLKEKRDIIINKINEKLPDEARYSFTIFNQGSYAMNTGIKPLDNDYDIDVGLYFDMSKEDVKPVAAKQWIDDALEGHTSDIKIKVPCVTVTYKDGYHVDVTVYASSNDDGKVYLAKGKPGSLEVNKYWDESNPKDLINEIRDHLSDKDDRRQFRRVVRYLKRWKDLKFNKGSGKPTGIALTSCVYHWLTIQKDVDLFDQTKTYKDLDALIDIVSQMISRFVDEYVEVDGEYKFMPRLKVYLPVEPKPELFEKMTSKQMVTFKEKLGVLLEKLKEAREHSDPTDAAEILRTQFGDDFPIPPRSTTGRRAYVAPVIPSSESALD	344	6.174
WP_041966044.1	MVLCQTQFISFHEAIKLKEENEELASKREIILKRLRDCMPEEAKSFDVFTQGSYAMNTGIKPLDGDFDIDVGLWFDMSREDAGPVEAKEWVFKALEGHTKDVKMKTPCVTVTYAAGYHVDVTVYSATNENCKVYLAKGKTTSKREEKYWDESNPKDLIKEIRDHLTDKDDRRQFRRVVRYLKRWKDVNFKSATGKPSGIALTSCVYHWLDIQKDIDLFNGKVTYRDLDALISLIRSMISRFQTVYEVEGGELVSYPRINVELPVSPWPNLFELMTNKQMVTFKEKLECLLDALEEAKAKSDPTDACEILRKQFGDDFPVPPRPMTGKRSVAPAVLPSTESA	341	6.229
WP_039812712.1	MALCQKQFTDFHETIKLKLENKVLSEKRDIIIKRIKENLSEDEHKPFTIFNQGSYAMNTGIVPLDENYDIDVGLYFDMSQDDAKPVEAKKWVYKAVEGHTDDVNYKNPCVTVSYKAGYHVDITVYAATNNNGKVYLAKGKPTSSAEKKVWDESNPKDLIKEIKDYLSDEDDRKQFRRLVRYLKRWKDENFSAGNGKPTGIALTSCVHRWLSVKKDVDIFNGKRTYKDLEALIHVVQQMIWNFSDEYVEVDGEYKWMPRLKIQLPVEPRPDLFEKMTPSQMKRFKEKLESLLKGLEAAKEKVDPVDAAELLQKHFGSDFPIPPRSDTGKKSVATAVVPSSESASE	344	7.164
WP_058950478.1	MVLCIKQFNKFHDNIRLLEENEVLKEKRDIIINTIKNNLPKETSKSFTIFTQGSYAMHTGIKPLDNDYDIDVGLYFDISKEDIKPVQAKQWILNAVEGHTKDVKMKNPCITVAYAAGYHVDITVYAAENADGKVYLAKGKPTSNGEDKCWEESNPKDLIKEIRDHLSDSEDRKQFRRIIRYLKRWKDEKLIKGNGRPTGIALTSCAYNWFAVEKDVDPFSGDRTYKDLDALIALIRQMINGFSSEVERDENGELNTFYRLKVELPVEPYSDLFEKMSNKQMNTFKQKLERLLESLEEARSKEDPTDAAEILQKQFGKDFPVPPRPTTGKRATQKAVIPSSESAKK	345	7.396
WP_096808822.1	MALCNTQFKEFHDNIRLSEENKILKEKRDIIIDVIKKNLPNESSKSFTIFNQGSYAMKTGIKPLKKDYDIDVGLYFEMSKEDVNPVDVKQWIMNAVEGHTNNVKMKKPCITVTYVDGYHVDITVYAAENSDGKVYLAKGKSTSEKENKYWEESNPKKLIKEIREHLSDEDDRKQFRRIIRYLKRWKDQKFLQDNNAKPTGIALTSCAYMWFEAKKEEDLFSKERTYNDLEALISLVQKIITEFYNKPTRDEYGKHITTERLKIELPVEPYPDLLDKMSDKQMEDFKSKLEVLLEKLEEAKEKFDLRDAAIILQSQFGKDFPVPPKPDKGKRATRQAVIPSSESAKEWYK	349	8.081
WP_028405089.1	MPHNQNQFESFHEAIKLSDEDSILREKRDIIIKRLSEKMPETAKSYTTFNQGSYAMKTGIKPLDGDYDIDLGLFFDMSKEYVSPVEAKKWVYDALVDHTNDVQMKKPCVTVSYTAGYHVDVTIYAAENTDGKVYLAKGKLTSSAENQCWDESNPKNLIKEIRQKYSDAEDRKQFRRLVRYLKRWKDIQFNNSANGKPTGIALTSIVYHNMQVKTEMVDFFSGEKKYRDSEALIHLITTFLSTFTTRWEFEDDTLVEYPYVEVKLPVAPYPNLLEKMTLKQIKVFKEKMEKLLCCLIEARDELDSSDGAAILRKQFGDDFPVPSKDPGKRAVVPAVIPTSESA	342	6.358
WP_028542632.1	MPHNQSQFEGFHEAIKLSDESSILKEKRDIIIERLSTKMPEAAKTYTTFNQGSYAMKTGIKPLDGDYDIDLGLFFEMSKEDVGTPVEAKKWVYDALVGHTNDVLMKKPCVTVTYAAGYHVDVTIYATENSDGKVYLAKGKLASTVENQSWDESNPKDLIKEIRQKYSDKEDRKQFRRLVRYLKRWKDVQFKGSTYGKPTGIALTSIVYHHMQVKTEVVDFFSGEKKYRDSEALIHLISTFLSTFTSRWEFEDDKLIEYPYVEVKLQVAPYPNLLERMTLNQIKVFKDKLEKLLACLIEARDEVDSSDGATLLKKQFGDDFPVPSKDPGKRSVIPAVIPSTESA	343	6.671
WP_091002066.1	MTLVPHNQSQFEGFHEAIKLSDESSILKEKRDIIIERLSTKMPEAAKTYTTFNQGSYAMKTGIKPLDGDYDIDLGLFFEMSKEDVGTPVEAKKWVYDALVGHTNDVLMKKPCVTVTYAAGYHVDVTIYATENSDGKVYLAKGKLASTVENQSWDESNPKDLIKEIRQKYSDKEDRKQFRRLVRYLKRWKDVQFKGSTYGKPTGIALTSIVYHHMQVKTEVVDFFSGEKKYRDSEALIHLISTFLSTFTSRWEFEDDKLIEYPYVEVKLQVAPYPNLLERMTLNQIKVFKDKLEKLLACLIEARDEVDSSDGATLLKKQFGDDFPVPSKDPGKRSVIPAVIPSTESA	346	6.671
WP_012995826.1	MANVQKYFEEFHEAIRLSDTDENEELREKRDIILNRLNEKKADNVPKYTPFNQGSYAMGTGVKPIDGEYDIDVGIRFDISKDDYPDPVEVKKWVYDALQDHTSEVKMRRSCVTVTYFKDGEPEFHVDLAIYAANNDDGKLYLAKGKLYSDDENKYWEVSNPLELITKIRNKYEDADDRNQFRRVIRYLKRWKDVNFTTDGSAAPTGIGLTVAAYNFLTISKQYDFATGKYKYNDLSALKNLVQSILSSFRLEYNQEEGKGVERLRISLPTEPYNDLFEKMSDSQMADFKVKLEELKTTLNNAEVEPDPHEACKILKKVFGKDFPVPPKEETGQRKNLAFFGTSASA	346	5.342
WP_089655927.1	MADLQKYFNEFHEIIRLSFDDNAELREKRDIILNKFFNNRADDVPKPESFNQGSYAMSTGVKPIDDDYDIDVGLEFNISKDDYKSLEVKNWVYDVLKDHTKSVEIKNPCVTVTYHKEDEPIYHVDLALYSNDNADGKMYLAKGKEYSNSKNKRWEPADPKGLIKAIQNKFSDKDDRAQFRRIIRYLKRWKDIKFSSDGNAAPLGIGITVAAYKWFNVSKEIEDIFSNKYKFNDLNALINFIEDLISRFNYMYYDEEYVERLQVELPFEPYDELFKNMTNKQMTKFKNKLEELISKLREASDEVDPVVACENLVKVFGDDYPIPEKEETAEKKNCAFTPSNSSA	343	5.176
WP_011939094.1	MADVQKYFETFHDAIKLKKFDENQILREKRDIVLDKLKSRLKTIFEEKDEPVPTYQTFDQGSYKMGTGIIPLDSDYDIDVGVSFNVSKDNYLDPVEVKEWVYDALNGHTKKVDMRRPCVTVFYQKGDEPVYHVDLAVYSDESCNSDGKKYLAKGKLNSSDDNKCWEISEPQKLADTVGDKHAGDDKKQFVMVIRYLKRWKDYNFSSNGNAAPIGIGLTIAAYNWFTPNKTLMDIVASTYKYNDLQATRGVVNGMLNNFGDRLRVYLPVEPYSELFEKMTDNQMATLKEKLGSLLEALDSAASEVDPVKACETLKKVFGDDFPVPEKPDTGEKKSRAISTASASAHA	346	5.571
WP_089094211.1	MANVQYQMIKFHEAIKLKHFDENAVLREKRNRILERLDQGLDKIFRVCNLKPPKYETFDQGSYTMGTGNKPIDGHFDIDTGVVFRICKDDYLDPVKVKEWVYDALHKHTNLVEIRRPCVTVFYQQAGDPIYHVDLAIYSHPDCNPDGKMYLAKGKLNSAAEYRFWQESDPQALIQLIKNLFLDREDDKQFRRIIRYLKRWKDVKFSSDGNAAPIGIGITVAAYHWFNPVYTHDSFTNIKNYDDLEALRCFVNVVLTKFQNVYSNRNIVQRLIVELPISPHNDLFEKMTDNQMADFQEKLKFLLEVIKEAQQKADPVEACKILHKQFGDDFPIPNREDTAQKRPPAIISSSASA	353	7.528
WP_096695247.1	MADVQKYMFKFHEEIKLKRFEENKVLREKRDRILERLDRELTKLFAKLGIEVIKYETFDQGSYAMGTGTKPVGGHYDIDTGVCFKICKDDYPDPVLIKEWVLNALQGHTKWVEIRRPCVTVFYQQDGEPIYHVDLAIYSDKDCNPDGKMYLAKGKLSSAVEHRIWQESDPLALIDLIKNHFSNGDDNKQFRRIIRYLKRWKDVKFSSDGNAAPIGIGITVAAYYWFNPVKTYKPFENTYDYNDLEALRNFISTMLGNFKQVYSNGAIVERLEVKLPVSPSCDLFEKMTDKQMGEFKEKLETLLDAIEEAQLHVDPVDACSLLHEQFGDDFPIPSRQDTAQKSSRPIISSSASA	353	6.221
WP_016300345.1	MVNVQSEFLTFHDKIKLSEENQELRNKRDILLNKLRKNISDKAASFTTFNQGSYAMGTGIKPDDGDFDIDVGLKFDIDHDDYSDPVQVKQWVKDALDGHTKSVKIRRSCVTVTYQKDKEPIYHVDFAVYAANNADKQMYIAKGKEYSTEEYRIWQLSDPQELLNYLNSLYDDSDDRAQFRRVVRYMKKWKNQHFITSGNNAPTGIALTALACSYFTPYYSKDFLTNKKAYDDFKALKRLVNNIQNAFNLTWDSDDGCFYRTITQSLPVQPGNNLFEKMSNKQMNNFYNQISAMYSKLTEEEGKSKKSEVCQLMIDIFGEAFPAAVDRSYVGTSESA	336	6.445
WP_066642225.1	MNGQFRSLIGQLPVAWIILNLEIITESQKKFYIVKVLKIHDTDDLDLPIIRLHIITTYGIIIKNKPYILTFGGLIMPTLQTAFTDFHDAIKLDDENETLCEKREILLKKLKENISENAASYTTFNQGSYAMHTGIKPEDSDYDIDVGLKFDINKADYEDPIKVKKWVKDALEGHTKSVKIRRSCVTVQYQQNEEPLYHVDFAVYAANNDDLKLYIAKGKEFSEDDQKYWEVSDPQGLIELISNKYSGKDAEQFRRIIRYMKKWKIHNFSSSGNSAPTGISLTILAYNLFSPNSTYDPFTNTSSFNDFNALRNLVTSIKNQFSFIFDSESNEFCYSIITNLPTEPYNNLFEKMSLKQQDTFHSKIIAMNEKLDEVEGKETLSEKCTLLAELFGDDFPVLS…	410	5.315
WP_084234583.1	MSTLQTAFTQFHDNIKLEDENQTLRDKRDILLNKLKDEISTDAASYTTFNQGSYAMNTGIKPEDGDYDIDVGLKFDINKSDYTDPVVVKKWVRDALVGHTQSVSIRRSCVTVQYQQDNEPIYHVDFACYAADNDDGKLYIAKGKEFSNADEKHWEVSDPQGLIQLVQDKHSGKDAEQFRRVIRYVKKWKVRKFSSDGNGAPTGIALTVLAYNLFSPSSVYDPITASRSYNDFDALHNLIKNIKNKFSMIFKDSSIYYTISANLPVEPYNDLFDKMTLKQKTTFHDKIVAMDDKLEEVKKKTTLSEKCTLLQDLFGSDFPILTTRSMVGSSESA	333	6.088
WP_092678790.1	MATVQKYFDLFHDKIKLGRFDEEDTLRDKRRIVREKLLANLPGVFEKHKEKNLVPTFRDQGSYAMNTGIKPLEGDFDIDQGVYFESSVTDYPDPVVLKERVHEALDGHTKKVEIRRPCVTVFYQDGYHVDLAVYSCASANADKQDYLAMGKVGSEEKYRVWQLSDPTALTDKLFERFDGDDTGRKQYRRVIRFMKRWKDVNFVSSGNGAPRGIGLTVNTHDYFQPNYDATSFKLDDLTALRDLAQAMLDAFTSTWVFAEWKFIRRLKAQLLVTPFNDVYEKMTSKQMETFEAKLQELCDALNAAIKEVDTRKACQLLRNVFGDDFDVPEESETARPTPPPVSTHSQSA	348	6.112
WP_006102465.1	MEKIQSQFIKFHDAIRIDFDGSQPLRDKRDLVVGDLRDGLKRVFYSSYTPSFSYFNQGSYNLATGVQPILYEDYDIDVGIVFNFSKNSYRPVQVKEWVYHALNTVAARTVEIKRPCVRVQYHKNAAKWFHVDLAIYSTDNYWGNELNHIAKGFIGSSEDKKIWELSEPFKLKELLKSKITDSSDREQFRRIVRYLKRWKSYNFSSTVTGRPTGIALTACCYNLFTPQKYYVYSSYNYQYNDLKALHNVVTGMIGMFTWNNQISVKLPVQPYNDLFEKMTNNQMLSLKEKLLVLRDTLSSAWFSAVNELDPLSACVKLRKVFGHDFPIL	328	9.149
WP_075597159.1	MANLQTQFNNFHNTIKVDFDDSQPLRNKRDLIVGNLKDGLKKLFPTNTPTFRFFNQGSYDLATGVEPLSGEDYDIDVGIIFNFSKSIYKPVQVKEWVYNALNTGSRTVEIKRPCVRVQYHSNGAKWFHVDLAVYSTDKDYLGNEVNYIAKGFIGSSEDKKIWEISEPFRLKELLKSKITDGSDREQFRRVIRYLKRWKDYNFSSTVAGRPTGIALTACCHNLFTSQKDRVYNPYTYSYAYQYNDQRALQNVVSGIVGMFTWNNKISVKLPVQPYNDLFEKMSDSQMLLMKMKIVTLRDVLLAASNETSSLNACIKLQKVFGDKFPIS	327	9.167
WP_066122257.1	MVNLQTQFSKFHETIKIDFDESQYLRDKRDLIVNNLREGLKKLFAVQSLQPPIFHSFNQGSYDLATGVEPPTGQDYDIDVGIVFHFSRNHYQPVQVKEWVYHALSSFNRTVEIKRPCVRVQYHQNGEKWFHVDLAIYSSDQDNFGREINYIAKGYSNSSEDYKFWEVSEPFKLKELLKSKFPDQLDRDQFRRIIRYLKRWKDYNFSSTIAGKPTGIALTACCYNLFEPKKNYEYQSYPYQYKYNDLEALKNVVNGIISMFNWQNQIIVQLPVQPYNDLFEKMTDDQMKSFKNKLITLKNTLITASNEYDSSDACLKLQKVFGPDFPRY	328	8.066
OQY50797.1	MAILQTYFRQFHETIKLNNLDENSILREKRDIVLDKLRLRLKTFFQDKNEPIPTFDFFNQGSYAMGTGIQPLEGDYDIDVGLKFHISKEDYFDPVEVKQWVYDALYGHTQRVECRRPCVTVFYQRHDEPIYHVDLAIYSEPDYEGGPLYLAKGKLHSRYEERIWEQSEPQKLIELVKNQFGETEDREQFRRVIRYLKRWKDVQFSETASGKAAPIGIGITVAAYHWFNVIQSVDVFGKVTYDDASALKVFVNTLIGQFRNVYSDAGEWTQRLCVDLPVAPYCDLFEKMTDNQMTHFHKKLERLSETLQETEYEPEPHEACQKLQKQFGRYFPLPE	335	5.718
WP_088248869.1	MANVQTHFITFHTRIKLAQYDENKTLRDARDEVIDALRAGLKTLFQDKGKPVPTFTSFNQGSYAMNTGVKPLDSREYDIDVGLDFDLITDDHDPVEVKIWIRDALKLESITSEIRRPCVTVFKDGYHVDLAVYARPRYNTSLHLAKGKENSGAAHRVWQVSDPQGLKDLIANRFAGDDARQFRRTIRYFKRWRDENFSADGNAAPIGIGLTVAAYHWFQVQKTTSWMDNKVTYDDRLALERFVRTLTQNFTQVWDHDEQRRYPRLAVTLPVQPSSDLFERMTNKQMDAFKQKLDALLTALEQARQELDVHDACAILEAQFGEAFPVPDKQESSKTTRAGISGSGSSGC	348	7.015
WP_002631043.1	MSFQPLFRRFHQAIQLKRFDENAELVEKRDRVLKRLRENLSISFDWFNQGSYAMGTGVKPVNGDYDIDIGLVFDVSHRSYAPSTVKKWVYDAVVHHTTRVEWRRPCITVYYQQAGEAIYHVDLAILVKESPYSNALYLAIGKEHSAAAQQEWQPDDRKGFIKAIENKFTGEDAEQFRRVIRYLKRWKDEHFSNQGRAAPTGLSLTVAAYYWFQLAKTSWYSAADYDDFSATASLVDMIKRNFYYGRRLSLQFPKAPQDDVLARMTDQQMREFYQRLEELSGWLDDARRTRSTAPLQQAFGADFPAQ	306	8.702
WP_012827370.1	MTLQPLFRRFHDAIQLEDRKQNADLRDKRERIKKRLRENLRPHTFESFNQGSYAMGTGVRPLNGDYDIDVGIVFNKLYKQEVTPLQAKQLVYDAVKEHTARVDWKNPCITVYYQQSGKLKYHVDLVVFARDRHDANKLWLARSKQNAAPAQQEWQADDRKGFIAAVKDRSTGEDGYQFRRVIRYLKRWADLHFPHTGHAKPSGFALTVAAASWFRAHSRSGDYDDLAATLNLVETMRGRFSYNGRLSLRFSHEPRDDVFGRMNDQQMREFSQRLEALAGYLQEAQRTTLVAPLRDAFGDDFPAQ	304	9.581
WP_046712261.1	MAVIQTQMIQFDDNIRLKRFSESKELREKRDIILDKLRAHFATLRLSGTAVPTFKHINQGSYEMGTGIHPADGDYDIDVGLKFNCATSEYPNPVELKILVADALEDHTELGTEIRRSCVTVKYQKQGEQAFHVDLAVYAYDNADNPTKLLIAKGKRGSGEKDRWWEESDPDGLADWVANRFSDSEQQVQFLRVIRALKRWKTEKFKTDGQNAPSGIGLTVAAGQWFKPQVHRDAFTGKITLDDIKAMRDFAATLLTSFQHIGWKDDGARLYRLRLPLPVAPRKDIFEKMTDGQMTTFRDRLTQLRDRLDQVMKETDPVEACKVMRKEFGEEFPVPDKGSTGQGGGRAVISSGVSA	355	7.521
WP_073561493.1	MADVQTQIVQFDEKIRLSWNNEEKTLREKRKIILERLRAQFDAMREAGAKIPSFSDFNQGSYKMDTGIHPAKGDYDIDVGLQFNCARSEYPNPVTLKGLVADALEGHTHLGTEIKLSCVTVKYMVDGVQAYHVDLAIYTYEDPRSATKRLFLAKGKRGSGEDDRWWEESDPQGLINWVEGRFQDPDQEKQFLRVIRCLKRWKSEKFKTDGNNAPSGIGLTVAAGQWFRPQVYRDAFAATTTFDDLKAMKALVDVMISRFVQIGWKQEDGSALYRLSVPVPVAPGTDIFERMTDGQMTTFRKHLLQLQDRLDEVTNEPDPVRACQLMRKDFGDDFPIPEKNVTGQIGGRAIASRGVSA	357	6.719
WP_093524212.1	MADIQKQFVQFDESIRLKRFEENQMLIEKRDAILDRLRAQFAKRRKEGETIPSFQHLNQGSYQMGTGIQPAQGDYDIDVGLCFNCSTRDYPNPVSLKVLVADALAEHTDLGTRIRRSCVTVYYKLGGEQAYHVDLAVYAYDNPQSRMPQLFLAKGYRDADAKSRSWESSDPKGLCAWVEGRFPDNDQELQFLRVIRALKRWKTEKFKLDGDNAPSGIGLTVAAGKWFSPRVTRDPFTQKTTFNDLEAMRHFVQALVGQFYSVGTKGDGNLLYRLQVPVPVPPGKDIFERMSPGQMTVFRERLTQLQDLLTRVARETDPVDACKLMRKEFCDEFPVPDRNDTGRSGPKAISTSGISA	356	8.381
WP_095983895.1	MANIQKYFEQFDEDIRLKRFDENQMLREKRDAIHRRLREKFEAMRRAGADIPSFETFNQGSYQMGTGIQPAEGGEYDIDVGLRFNCDQTKYSNPVALKQVVADALEGHTSIPTRMRRSCVTVYYKQNGEQAYHVDLAVYVYAHANSSRLVIAKGEHGSGLGDRKWEESSPQELCDWVENRFSNKEEEAQFLRVIRALKRWKTEKFKTDGQNAPSGIGLTVAAGQWFVPSIKRPFSGPIAFDDRTAMRAFVDRMVREFHLAGHKTDGSSLYRLEVRVPVVPHGDIFERMTSGQMSTFRDRLIQLRDQLDAVEHELDPVDACTRMLKEFGEAFPVPDKSKTGAVRGIATTTSGTSA	354	7.552
WP_096332016.1	MTILQTEFNKFNDAIRLGWDNEEARLRERRDAVIDRIRERMGGPSFSHFNQGSYELRTGVKPVNGDYDIDVGLRFNTTRSEWPDPVALKQRVVDALSGYKVELRRPCVTVYYQRRNEPLYHVDLNVYVPAETEGMLHLAVGKVGDAAPLKEWRFTDPLALGAALDTTFAADDREQCRRVIRYLKRWKDSNFPAQGNAAPKGIGLTAAALQWFTPARERDGVANRVHHDDLKALSGLVWAMLAHATPRLVVKLPVPPHDDLFRRMSEQEMSIFVAKLGELDEGLRRALADADEGSASRTLREFFGEDFPAVTSSPTARRIGAIVSSGSAG	329	7.581
ODS51318.1	MPAVQKQFEDFHKAICFDEDDEKAALREKRDIIIKALRDNLGDDVPTFTNFNQGSYSMHTGVVPLDGNFDIDVGLIFDCNQDKYPDPVVLKKKVRDAINTNFRTVDIRRPCVTVNYISGGKTAYHVDLAVYSQDASGTLYLAKGKENSAEEHRIWEASDPKGLTKLVCSAFEDSEEQAQYRRCIRYLKRWRHWQFSGPGAPLSIALTVAALKWFKPNFNTSGKPVDLLAMLDWVQAMLDNFVSEYREDGGWHMRLSVPLPVQPYTDLMSKRTAAQMKDFKERLESLRDALQKAYDEELPEDACKVLKKQFGDDFKVPEKAETAKMVAPAVISTGNSA	337	6.148
WP_047219805.1	MPAVQRQFENFHSAICFDEDDEKAKLREKRDTIIKALKANLGDDVPTFTNFNQGSYSMHTGVVPLDGNFDIDVGIIFDCDQNKYPDPVVLKKKVRDAVNTNFRTVLIRRPCVTVNYLSDGKVAYHVDLAIYSRDANGTLYLAKGKENSAEEHRIWEISGPKELTKLVCGAFSDSDELAQYRRCIRYLKRWRQWQFTGSGAPLSIALTVAALKWFKPNFNTSGKPVDLLAMLDWVKAMLNQFTYEYSQADGTHQRLKVMLPVAPYSDLMAKRTAAQMKTFKEKLESLRDALSDAYDEELPEEACKLLKKQFGDDFKVPEKAQTAKTVSAAVISTGNSA	337	7.955
WP_092699710.1	MHPLIAIGLFAGIASWLLSKEKEAKMPAVQREFENFHSAICFDEDDEKAKLREKRDTLVKALKANLGDDVPTFTNFNQGSYSMHTGVVPLDGNFDIDVGLIFNCDQDKYPDPVVLKKKVRDAVNTNFRTVLIRRPCVTVNYLSGGEVAYHVDLAVYSRDANGTLYLAKGKENSAEEHRIWEISDPKELTKLVCGAFSDSDELAQYRRCIRYLKRWRQWQFTGSGAPLSIALTVAALKWFKPSFNTSGKPVDLLAMLDWVNAMLHQFTYEYNQTDGTHQRLKVMLPVAPYSDLMAKRTAAQMKTFKEKLESLRDALSDAYDEELPEDACKLLKKQFGDDFKVPEKAQTAKTVSAAVISTGNSA	362	7.129
OJW51524.1	MPAVQRQFEDFHSAICFDEDDEKATLREKRDTIVKALRDRLGNDVPSFVNFNQGSYSMHTGVVPLDGNFDIDVGLIFDSNQDKYPDPVALKKKVRDAANTNFRTVLIRRPCVTVNYMSSGEIAYHVDLAIYTKGDDGKLYLAKGKENSAVEHRIWEVSDPKELTKRVCGAFEAPYKLAQYRRCIRYLKRWRQVQFQGAGAPLSIALTVAALYWFKPNFGMSGKPVDLLAMLDWVNAMLGQFTYDHHPDDGMHLRMKVALPVEPYSDLMAKRTAAQMKNFKEKLESLRDALQMAYDEDLPEDACKHLKKQFGDDFKVPEKSETAKVVLPAVISTGNSA	337	7.482
WP_047593447.1	MPAVQRQFEDFHSAICFDEDDEKATLREKRDIIVKALRDSLDNDVPSFTHFNQGSYSMHTGVVPLDGNFDIDVGLIFDCTKGKYPDPVTLKKKVRDATNTNFRTVVIRRPCVTVNYMSGGKIAYHVDLAVYTKGDDGKLYLAKGKENSSEEHRIWEVSDPKELTKRICGAFDDADELAQYRRCIRYLKRWRQVQFQGAGAPLSIALTVAALHWFKPIFGTSGKPVDLLAMLDWVKAMLGQFSYEYSHDDGLHLRLKVALPVEPHSDLMAKRTAAQMKNFKEKLEALRDALKKAYDEDLPEDACKHLKKHFGDDFRVPEKAETAKAVAPAVISTGNSA	337	7.53
WP_007996113.1	MPSVQKQFEDFHSAICFDEDDEKATLREKRDTIVTTLREKLGDDVPSFVNFNQGSYSMHTGVVPLDGNFDIDVGLIFDCTKDEYPDPVVLKKLVRDAVNSNFRTVVIRRPCVTVNYMSGGDIAYHVDLAIYTKGVDGKLYLAKGKENSAEEHSIWEISDPKELTKRVCGAFEDSDKLAQYRRCIRYLKRWRQVQFQGTGAPLSIALTVAALHWFKPNFGTSGKPVDLLAMLDWVNTMLDQFTYELSQDDGLHLRLKVTMPVEPYYDLMATRTAAQMKKLKEKLESLRDALQKAYDEDLPEDACGYLKKQFGDDFKVPTKSETAKAVSAAVISTGNSA	337	5.79
WP_024928329.1	MPSVQKQFEDFHSAICFDEDDEKATLREKRDTIVTALREKLGDDVPSFVNFNQGSYSMHTGVVPLDGNFDIDVGLIFDCTKDEYPDPVALKKKVRDAVNSNFRTVVIRRPCVTVNYLSGGEIAYHVDLAVYTNGDDGKLYLAKGKEGSAEEHRIWEVSDPKELTKRVCGAFEDSSKLAQYRRCIRYLKRWRQVQFQSAGAPLSIALTVAALHWFKPNFGTSGKPVDLLAMLDWVNSMLGQFTYEFSQDEGLHLRMKVALPVEPYSDLMAMRTATQMKNFKEKLETLRDALQKAYDEDLPEDACKHLKKQFGDDFKVPEKSETARAVSPAVISTGNSA	337	6.093
WP_088192263.1	MPSVQKQFEDFHSAICFDEDDEKATLREKRDTIVTALREKLGDDVPSFVNFNQGSYSMHTGVVPLDGNFDIDVGLIFDCTKDEYPDPVALKKKVRDAVNSNFRTVVIRRPCVTVNYLSGGEIAYHVDLAVYTKGDDGKLYLAKGKENSAEEHRIWEVSDPKELTKRVCGVFEDSDKLAQYRRCIRYLKRWRQVQFQGAGAPLSIALTVAALHWFKPYFGTSGKPVDLLAMLDWVNTMLGQFTYEFSQDDGLHLRLKVALPVEPYSDLMAMRTATQMKNFKEKLEALRDALQKAYDEDLPEDACKHLNKQFGDDFKVPEKSETARAVSPAVISTGNSA	337	5.926
WP_074779359.1	MPSVQKQFEDFHSAICFDEDDEKATLREKRDTIVTALREKLGDDVPSFVSFNQGSYSMHTGVVPLDGNFDIDVGLIFDCTKDEYPDPVTLKKKVRDAVNSNFRTVVIRRPCVTVNYISNGEIAYHVDLAVYTRGDDGELYLAKGKENSAEEHRIWEISDPKELTKRVCSVFEDSAKLAQYRRCIRYLKRWRQVQFPSTGAPLSIALTMAAFHWFKPSFGTSGKPVDLLAMLDWVNAMLGQFTYEFSQDDGLHPRLKVVLPVEPYSDLMAMRTATQMTNFKEKLEALRDALQKAYDEDLPEDACKHLKKQFGDDFKVPEKSETARAVSPAVISTGNSA	337	5.772
WP_033039469.1	MPSVQKQFEDFHSAICFDEDDEKATLREKRDTIVAALREKLGEDVPSFVSFNQGSYSMHTGVVPLDGNFDIDVGLIFDCTKDKYPDPITLKQKVRDAVNSNFRTVVIRRPCVTVNYLCGGEIAYHVDLAVYTQGDDGKLYLAKGKENSAGEHRIWEVSDPKELTKRVCGAFDDSDKLAQYRRCIRFLKRWRQVQFQGAGAPLSIALTVAALQWFKPNFGMSGKPIDLLAMLDWVKTMLSQFTYEPSLDDGLHLRLKVPLPVEPYSDLMAMRTATQMKTFKEKLEALRDALQKAYDEDLPEDACKHLTKQFGDDFKVPEKSETARAVPPAVISTGNSA	337	6.144
WP_069971547.1	MPSVQKQFEDFHSAICFDEDDEKATLREKRDIIVTTLREKLDDDVPSFVNFNQGSYSMHTGVVPLDGNFDIDVGLIFDCTKNKYPDPVVLKKKVRDAVNSNFRTVVIRRPCVTINYMSDGEIAYHVDLAVYAKGDDGKLYLAKGKENSAEEHRIWEASDPKELSKKVCGAFVDSEDMAQYRRCIRYLKRWRQVQFHGVDAPLSIALTVAALLWFKPNFGTSGKPVDLLAMLDWINTVLGQFTYEFSEDDGQHLRLKVPLPVEPYSDLMAARTAMQMKNFKEKLEALRDVLQKAYDEDLPEDACKHLKKQFGDDFKVPEKSETAKAVSAAVISTGNSA	337	5.784
WP_028449427.1	MPAVQKQFEDFHRVICFDEDDEKATLREKRNTIIKALKAKLSDDVPSFTSFNQGSYSMHTGVVPLDGNFDIDVGLVFDCAPDKYPDPVALKKQVRDAVDSNFRTVVIRRPCVTVNYISDGEIAYHVDLAVYTKSSEGKLYLAKGKENSADEHRIWEVSDPQELTKLVCDKFEDSDKRAQYRRCIRYLKRWRQVQFKGAGAPLSIALTVAALHWFKPNFGTSGKPVDILAMLDWVNTMLGQFSYEFSQNDGMHLRLKVALPVEPYSDLMAKRTATQMKNFMEKLELLRDALQTAYDEDLPEDACKHLKKQFGDGFKVPEKSETAKAVSAAVISTGNSA	337	6.874
OGQ52831.1	MPALQKHFEEFHSNIKLDEDDEKATLRKKRETLLQALRDNIDDDVPSFESFNQGSYSMHTGVVPVGGNYDIDVGLIFDCKQEQYPDPVTLKTKVRDALDSNGRTVQIRRPCVTVNYMRNGEPEYHVDLAVYAKRDDGLLDLAKGKEGSAKEFRVWEASDPKRLTEIICTAFKAPDELAQYRRCIRYLKRWRHVQFRNGGAPLSIALTVAAKQWFTPRFETSGKPADLLAMLDWSETMLSRFETAYTESEGWHERLKVMLPVTPNSDLMAGMSKGQMTTFKERFQTLRNALRDAYDEDLPEDACKLLNKQFGDDFKIPEKHETAKTVSAPVISTGNSA	337	6.28
WP_058907971.1	MPAVQKQFEDFHTNIKLDEDDEKAKLREKRDTLLKTLTANLGDNVPSFESFIQGSYSMHTGIVPLDGNYDIDVGLIFDCKRDQYPDPVQLKKMVRDALDSNGRTVVIRRPCVTVNYVRNGATDYHVDLAVYAKRDDDLLDLAKGKENSSDDFRVWEVSAPKNLTKVICSAFQNSDELSQYRRCIRYIKRWRNVQFRNGGAPLSIALTVAAKEWFKPRFSTSGKPTDLLALLDWVKAMLSRFENVYTNDDGWHERLKVTLPVTPFSDLMAGMSKGQMTTFKQKLEALRDALSDAYDEDLPEDACKLLNKQFGDDFKVPEKSETAKAVTAPFISTGHSA	337	6.453
WP_060222915.1	MHPLIGLGLFAAAVAWLCSDDKESKMPAVQKQFEDFHANIKLDDDDEKAKLREKRETLLRTLRASLGDEVPSFDNFNQGSYSMHTGVVPLDQNYDIDVGLIFDCKQDKYPDPVELKKKIRDALDSNGRTVAIRRPCVTVNYMRGDKPEYHVDLAIYTKRDDGLLDLAKGKENSGDSFRVWETSDPKRLTEIICTAFKDSSELAQYRRCIRYIKRWRNVQFRNGGAPLSIALTVAAKEWFRPRIETSGKPTDLLALLAWVKTMLSCFESVYTNDDGWHERLKVSLPVTPYNDLMAWMTKGQMSTFKEKLEGLHDALSDAYDEDLPEDACKLLTKQFGEEFKVPEKSETAKAVAAPVISTGNSA	362	5.99
WP_095598083.1	MPAVQKQFEEFHTNIKLDEDDEKAKLREKRDNLLKALKANLADDVPAFENFNQGSYSMHTGVIPLDGNYDIDVGLIFDCKRDRYSDPVELKKKVRDALNSNGRTVAIRRSCVTVNYMRDGKPEYHVDLAVYVKRDDDLLDLAKGKENSGDDFRVWEGSNPKKLTESVCSAFKDTEQLKQYRRCIRYIKRWRDVQFRNGGAPLSIALTVAAKEWFQPRFETSGKPADLLALLDWIKAMLWRFEDAYTEDGWSKRLKVILPVTPYSDLMEGMTNGQMTAFKEKLETLRDALADAYDEDLPEDACKILNKQFGDDFKVPEKAQTARSVAAPIISTGTSA	336	5.925
WP_099419023.1	MPAVQKNFEDFHSKIKLDEDDEKATLREKRDTLLLALRKNLADDVPKFEEFHQGSYSMHTGVVPLDGNFDIDMGLIFDCKKDKYTDPVALKKKIRDALDTHGRSVNIRRPCVTVNYMRGDEIAYHVDLAVYAKRDDGSLDIAKGKENSEESKRVWEQSDPKKLTEIICTAFTNAYDLAQYRRCIRYLKRWRQVQFSSGAPLSIALTVAAQKWFKPYFEMSGKAGDLQALLNWVNAVLSQFQWASANGSSHLRLAVTLPVIPYGDLMGWMTEGQMSTVKAKFEVLRDALQEALDEDLPEEACKVLNKQFGSDFVVPEKAATARAGVSPVISTGNSA	335	6.803
WP_093985571.1	MPAVQKQFEDFHTAIKLDNDDEKAKLREKRKVLVDALDANLDEDVPAFETFNQGSYAMHTGVVPLDGNYDIDVGIIFDCNQSKYSDPVVLKKKVRDALDTNGRTVLIRRPCVTVNYMRDGLPEYHVDLVLYTKRDDGLLAIGKGRENSAQEFRFWEAADPKKLTELICSTFTDDKELAQYRRCIRYVKRWRDVQFRNGGAPLSIALTVAAKQWFKPRFEASGKPADLLALLDWVTVILNQFQGAVTDEGYHERLAVYLPVTPGGDLMERMTKQQMETFQSKLEALQDALDEAYNEDLPEDACKVLTKQFGGDFKVPEKAETAKAAVAPVISTGNSA	336	5.366
WP_036209797.1	MAALQTQFDQFHASIKLGESDEKANLRVKRNTLIQALEARLPDDVPNWEYFHQGSYSMHTGVRPLDGNYDIDIGIVFDCTRDAYPDPVELKKKIRDALDTHGRTVNIRRPCVTVNYMRGGEIEYHVDLALYAKRADGLLDLAKGKEHSAAEHRVWEVSDPEQLTELICNRFEGLDVKQYRRCIRYMKRWRHVRFSSGGPLSIALTVAAYLWFKPYKTTSGTMIDIVALLDWTNAILQRFSYALTDEGFYPRLTVELPTAPYADLMQGMTKNQMDNFKAELELLRETLQAAYEETLPEEAAKKLVKFFGDNFPVPSKSSTAKAVGAAFIGTGNSA	334	6.737
KFC73042.1	MYPLIGIAALGLGALLIDSRREKSPAAQAYFDRFHERIRLGEDNEKAELRKKRQILLDDLQANLPPGTPSFEWFNQGSYAMHTGTVPLNSDYDIDIGLIFDCTRAAYKDPVALKVAVRDALKRSRRTVRVRNSCVTAHYLREGQSAYHVDFAVYVKRADGLLDIAKGKEHSEPTRRLWEKSNPQNLTRRLANRFKKDELRQYRRCIRYLKRWRDLHFTSGAPVSIALTAAAYHWFEPRHQLVNSQPLDLLALHSWTKSILNQFKHIQTAEGRYMRLQVELPVEPKLDLLAKMTKAQMLGLQSRLTSLCESLDKAKRASTLDECIRLLSEQFGADFK	336	9.634
SFU61150.1	MLLMGESWLGACAYVVQPEPWRSYHWRLENRMWQILGLMGLAVWAFSSKERKRPAPVQLQFERFHNAIKLDADDEQRKLREKREVLLRSLADGLPQDFPKFAHFVQGSYAMRTGVVPLDGNYDIDVGLIFECTEREFPDPVALKRRVRDALAGYGRTVDIRRSCVTVTYIRNGRPDYHVDLALYVRGKSGSLLLAKGREFSGADQCKWVQAFPKELTAYILGRFSGGEQAQFRRCVRYLKRWRDHRFNSDGPISIALTVAAAHWFQPKHGPDGKPSDLEALHALVKKMLEKSGAALGVAGRVIIKIPGPGGCDLMAGMTNRKMAGFRERLSELDRALAQCYGQVDVSAACLELQGQFGVGFTNTVSQNKGVPARKGKLKRI	381	9.645
WP_072283158.1	MANLQKQMNNFHDKIRLKGFEKNERLKDKRDLLIKNLRDNLNSDEDDPKLYFKEFNQGSYAMHTGVKPFKQDQDEFDIDVGLVFDLNAEKHQAYIDDPVELKKRVLKALNHPARTVKVKRPCVTVSYAATNSESGYHVDLACYMTSNSIDGLLDLAKGKLNSAPTEKKWETNDPKGLIEKINNRFPGEDNTESRHQMRRVIRMFKRWRDKQALNKPISISLTCEVYERFQPVQETIPGSGTKPNDQQAFLNLVTDILNNVINDRVYSYLIVYPNSDLNELMTENQMETYISKLNNLKEALQQSIDFICPHEASKKLKNQFGDDFDVLPKEDTAQKAATAIGTTGANA	347	7.155
WP_066801748.1	MSLDLQKHFKKFHEAIELGNLDDTKILREKRDLLIAELNENLEDGLSFAHFNQGSYAMGTGIFPKDGDYDIDVGLLFNATTDDYKNSVELKEKVYDALDRASRNADIRRSCVTVQYVRENVPQYHVDLAIYAKDPNEYSNDIYIAKGKRNSDADKKFWEKSDPKGLLAKVNKYSDDPDERAQMRRVIRYLKKWRDKTLGGEKPYSIALTVCVLNHFIPKRNFNATYNDLEALILLVDTLLFVWGDGLKAMLPVEPFCDLNADLTDIQMSNFKKTMETLKGALLEAADCDLETDACKILRKQFGDDFPVPTEAETSQKTKRAVAPAGASA	329	5.565
WP_089660478.1	MAKLHRYFLEFHKAIKLDDLDENDTLRSKRDTLLQNLKDKLPEGAPNILRTFNQGSYAMGTGTLPLDGDYDIDVGVVFDSTSDEEAPVGLKKIVRDALSHQGRTVNIRRSCVTVSYIKGEDVQYHVDMAIYVPDEQDNLYLAKGKETSLPENCFWEASDPQGLCKAIVNRHTEDNRAQFRRGIRYLKRWRDYKFSHKGVLSISLTVAAYHWFRPYQDWITQEYDDLEALLQLLNTMINQWQFCIHEGELVTRLKLSLPVEPYGDLLEKMTQKQMDDLKNKLIELRDALNDAKAEPAEAAACKTLTKFFGTDFPIPEDEDARAAKVKASVVGTGSSA	336	5.757
KYF57425.1	MQFDEAIRFDRDVEKAALAEKRERILRKLSEGIKRQRVEGTTIPSYEPFNQGSYAMNLGVKPIDGDFDLDVGLRFELSKADYPDPVVVKGWVHGALDGHTRKVEVRRSCVTVFYQEGGEDIYHVDLAIYSSGKRNADGKDYIAKGKPGQRADERRWEPSDPQELQNVILSGRSGEDAQQFRRVIRVLKRWKELRLSPQHGRKAPKGIALTVAAHHWFEVSVKKDVFGKTIGYDDLGALKSLVTQMLSRFETVWSAEERRSVVRLRILHPVSRDYDFCSNMSSASMLGFKERLEALLAALNTALGAQDPRAACQALREQLGDDFPLP	326	8.685
KYG10847.1	MADVQKYFVQFDEAIRFDRDTEKAILAEKRERILRRLSEGIKRQRVDGTKIPSYETPFNQGSYAMNLGVKPVDGDFDIDVGLRFDLSKDEYPDPVVVKSWVHKALDGHTKKVDVRRSCVTVYYQEGGEDAYHVDLAIYSSGKRNADGKDYIAKGKPGQKAEERRWEPSDPLELQNIIMSGRSEEEAQQFRRVIRVLKRWKELRLSKSHGRAAPKGIALTVAAHHWFQACGKTDVSGKITKYDDLGALSKLVSWMMSKFEPVWNAEERRSVPRLRIENPVSRTYDLCSNMSSASMIGFKAGLEQLLAALKRAEDAVDARAACEALREQLGADFPLP	335	8.689
WP_044241843.1	MAQVQKYFDQFDQTIKLRNHHEYAVLAEKRKNILNRLNEGIAQQRKAGAPIPAYRPFNQGSYDIGTGVKPIPGSGGEYDIDVGIEFDVARDAHPSVAVKTWVLNAVAEHTSSVEMRTSCVTVTYMESGKPKYHVDLAVYSSAARNPDRRMYLARGKPHASKEAQTWDLSAPEALTDLLNDRFTGDQGNQFRQAVRALKRWKDHRFPAQGHMAPRGIALAVAVFHWFSPMFTYEQGAPRHDILTALVRFVETLLSQFRHGVDAKGQASTRLQVCCPAEPHDDLCCRMSAEQMKQFHARLETLLSALRAAQTAPDAKTACETLRKEFGNDFPLP	332	8.586
WP_050432051.1	MANVQKQFESFDETIKLRRYHENATLAEKRERILRRLSEGIKEQRNQGVDIPSYRDFNQGSYDIGTGVKPIGGGEYDIDVGIEFDLPTSDHTPVEVKKWVLRAVEDHTTSVEMRKSCVTVTYVEGGEPKYHVDLAVYSKAQRNPDGKMYLARGKEHSAKEHQEWSPSAPEELTDKINNRFIGDDGRQFRQAIRALKRWKDHRFSREGQSAPRGIALAVAALHWFTPATTMAEGDPQRDTLGALILFLDALLRQFSFTEDSQGERYPRLVVRCPVEPFDDLCARMTAEQMRQFHGRVETLLEALREAQSDPDPHTACMTLQREFGDDFPVPPKDDTGSPRRKAITHSGASG	350	6.482
WP_078305600.1	MADIQRHFETFVNTIKLSGEEEILRQKRTAIVDALRIGLERDFKARGEAVPTFTHFNQGSYSLKTGVKPEGSSNDYDIDVGIVFAEDPKDHADDPVKLKRWVRDALDGHTKDIRIKTPCVTVMYQVGYHVDLAVYAHPDKKTSGELPLSWGKEHAAVQEWQDNHPSKLADLIKQTFPDKEQRRQFRRVLRALKRWRDRKYKSATSHAAPVGVGLTVAGLTWFRPQIDTFNQTANDRLATELFVRQLLANFRDGVWSSKDEASGRRLVVKLPFTPYKDVFERINNSNMGKLEGFLKSLLADLETAGSASSTKDACAAMRRQFGPDFPEGDDTDGTTEGSKKHPPVIVPSHTSG	352	8.77
ESM00809.1	MATAQTQFENFHSKILMGYDDNEPLRDRRDTLIQELKDKLSSDVPNMKFFHQGSYALHTGINPLNGNPDIDIGIIFECDPNDEDYQDPLKLKKIVRDALNTKNRTVKIKRPCVTVEYLRDGEPIYHIDLALYSCEYGDSDGQTFLARGKETSSAEEIEWQISSARELTDVILNKYTDSSHKKQFRRIVRYLKRWKDEKLGHKNTPSIGLTVAAYEFFSANFDFVSGKAQDLLALLSLVNSMLNNWGGDDRLHIYLPVEPSTDLFERMSDNQMKDLKTKLEKLSAVLIEARDQPDTHEACKLLKAQFGDDFPVPDKSETTKSSSSSVVPAGRSA	333	5.757
WP_042079594.1	MATAQTQFENFHSKILMGYDDNEPLRDRRDTLIQELKDKLSSDVPNMKFFHQGSYALHTGINPLNGNPDIDIGIIFECDPNDEDYQDPLKLKKIVRDALNTKNRTVKIKRPCVTVEYLRDGEPIYHIDLALYSCEYGDSDGQTFLARGKETSSAEEIEWQISSARELTDVILNKYTDSSHKKQFRRIVRYLKRWKDEKLGHKNTPSIGLTVAAYELFSANFDFVSGKAQDLLALLSLVNSMLNNWGGDDRLHIYLPVEPSTDLFERMSDNQMKDLKTKLEKLSAVLIEARDQPDTHEACKLLKAQFGDDFPVPDKSETTKSSSSSVVPAGRSA	333	5.757
WP_077269818.1	MFSQVIECYDFYFVVKNYQAIYYLYLLTKKDILIMATAQTQFENFHSKILMGYDDNEPLRDRRDTLIQELKDKLSSDVPNMKFFHQGSYALHTGINPLNGNPDIDIGIIFECDPNDEDYQDPLKLKKIVRDALNTKNRTVKIKRPCVTVEYLRDGEPIYHIDLALYSCEYGDSDGQTFLARGKETSSAEEIEWQISSARELTDVILNKYTDSSHKKQFRRIVRYLKRWKDEKLGHKNTPSIGLTVAAYELFSANFDFVSGKAQDLLALLSLVNSMLNNWGGDDRLHIYLPVEPSTDLFERMSDNQMKDLKTKLEKLSAVLIEARDQPDTHEACKLLKAQFGDDFPVPDKSETTKSSSFSVVPAGRSA	367	5.772
WP_061351239.1	MATAQTQFENFHSKILMGYDDNEPLRDRRDTLIQELKDKLSSDVPNMKFFHQGSYALHTGINPLNGNPDIDIGIIFECDPNDEDYQDPLKLKKIVRDALNTKNRTVKIKRPCVTVEYLRDGEPIYHIDLALYSCEYGDSDGQTFLARGKETSSAEEIEWQISSARELTDVILNKYTDSSHKKQFRRIVRYLKRWKDEKLGHKNTPSIGLTVAAYELFSANFDFVSGKAQDLLALLSLVNSMLNNWGGDDRLHIYLPVEPATDLFERMSDNQMKDLKTKLEKLSAVLIEARDQPDTHEACKLLKAQFGDDFPVPDKSETTKSSSSSVVPAGRSA	333	5.757
WP_087850410.1	MGYDDNEPLRDRRDTLIQELKDKLSSDVPNMKFFHQGSYALHTGINPLNGNPDIDIGIIFECDPNDEDYQDPLKLKKIVRDALNTKNRTVKIKRPCVTVEYLRDGEPIYHIDLALYSCEYGDSDGQTFLARGKETSSAEEIEWQISSARELTDVILNKYTDSSHKKQFRRIVRYLKRWKDEKLGHKNTPSIGLTVAAYEFFSANFDFVSGKAQDLLALLSLVNSMLNNWGGDDRLHIYLPVEPSTDLFERMSDNQMKDLKTKLEKLSAVLIEARDQPDTHEACKLLKAQFGDDFPVPDKSETTKSSSSSVVPAGRSA	317	5.636
OWG00083.1	MFSQVIECYGFYFVVKNYQAIYYLYLLTKKDILIMATAQTQFENFHSKILMGYDDNEPLRDRRDTLIQELKDKLSSDVPNMKFFHQGSYALHTGINPLNGNPDIDIGIIFECDPNDEDYQDPLKLKKIVRDALNTKNRTVKIKRPCVTVEYLRDGEPIYHIDLALYSCEYGDSDGQTFLARGKETSSAEEIEWQISSARELTDVILNKYTDSSHKKQFRRIVRYLKRWKDEKLGHKNTPSIGLTVAAYEFFSANFDFVSGKAQDLLALLS	270	6.325
WP_072071800.1	MATAQTQFENFHSKILMGYDDNEPLRDRRDTLIQELKDKLSSDVPNMKFFHQGSYALHTGINPLNGNPDIDIGIIFECDPNDEDYQDPLKLKKIVRDALNTKNRTVKIKRPCVTVEYLRDGEPIYHIDLALYSCKHGDSDGQTFLARGKETSSAEEIEWQISSARELTDVILNKYTDSSHKKQFRRIVRYLKRWKDEKLGHKNTPSIGLTVAAYELFSANFDFVSGKAQDLLALLSLVNSMLNNWGGDDRLHIYLPVEPSTDLFERMSDNQMKDLKTKLEKLSAVLIEARDQPDTHEACKLLKAQFGDDFPVPDKSETTKSSSSSVVPAGRSA	333	6.164
WP_072050304.1	MATAQTQFENFHSKILMGYDDNEPLRERRDTLIQELKDKLSSDVPNMKFFHQGSYALHTGINPLNGNPDIDIGIIFECDPNDEDYQDPLKLKKIVRDALNTKNRTVKIKRPCVTVEYLRDGEPIYHIDLALYSCKYGDSDGQTFLARGKETSSAEEIEWQISSARELTDVILNKYTDSSHKKQFRRIVRYLKRWKDEKLGHKNTPSIGLTVAAYELFSANFDFVSGKAQDLLALLSLVNSMLNNWGGDDRLHIYLPVEPSTDLFERMSDNQMKDLKTKLEKLSAVLIEARDQPDTHEACKLLKAQFGDDFPVPDKSETTKSSSSSVVPAGRSA	333	6.052
OWA96361.1	MFSQVIECYGFYFVVKNYQAIYYLYLLTKKDILIMATAQTQFENFHSKILMGYDDNEPLRDRRDTLIQELKDKLSSDVPNMKFFHQGSYALHTGINPLNGNPDIDIGIIFECDPNDEDYQDPLKLKKIVRDALNTKNRTVKIKRPCVTVEYLRDGEPIYHIDLALYSCEYGDSDGQTFLARGKETSSAEEIEWQISSARELTDVILNKYTDSSHKKQFRRIVRYLK	226	6.153
WP_023302106.1	MATAQTQFENFHSKILMGYDDNEPLRDRRDTLIQELKDKLSSDVPNMKFFHQGSYALHTGINPLNGNPDIDIGIIFECDPNDEDYQDPLKLKKIVRDALNTKNRTVKIKRPCVTVEYLRDGEPIYHIDLALYSCEYGDSDGQTFLARGKETSSAEEIEWQISSARELTDVILNKYTDSSHKKQFRRIVRYLKRWKDEKLGHKNTPSIGLTVAAYEFFSANFDFVSGKAQDLLALLSLVNSMLNNWGGDDRLHIYLPVEPSTDLFERMSDNQMKDLKTKLEKLSAVLIEARDQPDTHEACKLLKAQFGDDFPVPDKSETTKSSSSSVVPAGRSA	333	5.757
WP_094323575.1	MATAQTQFENFHSKILMGYDDNEPLRDRRDTLIQELKDKLSSDVPNMKFFHQGSYALHTGINPLNGNPDIDIGIIFECDPNDEDYQDPLKLKKIVRDALNTKNRTVKIKRPCVTVEYLRDGEPIYHIDLALYSCEYGDSDGQTFLARGKETSSAEEIEWQISSARELTDVILNKYTDSSHKKQFRRIVRYLKRWKDEKLGHKNTPSIGLTVAAYEFFSANFDFVSGKAQDLLALLSLVNSMLNNWGGDDRLHIYLPEPSTDLFERMSDNQMKDLKTKLEKLSAVLIEARDQPDTHEACKLLKAQFGDDFPVPDKSETTKSSSSSVVPAGRSA	332	5.757
OAI08356.1	MAHAQNQFENFHSEILLGYDESSVLRDRRETLLNDLKNNISKDAPKYDTFNQGSYALYTGITPIAGDPDMDIGVIFECAPEDYPDPLTLKKYVRDALTRHNRTVKIRRPCVTVTYFKDGEATHHIDLAVYSVNGNGQTQLARCRETDAKEDRVWEPSEARELTSKITDQFKDNDRKQFRRVVRALKRWRDNKIGHKNVPSIGLTVAAYHWFTPTYDSVDGKHIDLIAMRNLINQMLARWGFSRLTVKLPVAPDCDLFERMTDTQMKDFKERLETLRNALNEAESQPDTHEACKILQKQFGDDFPVPEKASTTKKTSSGVSVSGRSA	326	7.517
WP_082879509.1	MIRFLRRAKMAHAQNQFENFHSEILLGYDESSVLRDRRETLLNDLKNNISKDAPKYDTFNQGSYALYTGITPIAGDPDMDIGVIFECAPEDYPDPLTLKKYVRDALTRHNRTVKIRRPCVTVTYFKDGEATHHIDLAVYSVNGNGQTQLARCRETDAKEDRVWEPSEARELTSKITDQFKDNDRKQFRRVVRALKRWRDNKIGHKNVPSIGLTVAAYHWFTPTYDSVDGKHIDLIAMRNLINQMLARWGFSRLTVKLPVAPDCDLFERMTDTQMKDFKERLETLRNALNEAESQPDTHEACKILQKQFGDDFPVPEKASTTKKTSSGVSVSGRSA	335	8.462
WP_046350677.1	MAYAQTQFEKFHTEILLGFDESTTLRERRDALLNDIKNCISSDAPAYKHFMQGSYALSTGVTPLNGNPDMDIGLSFDCSPDDYEDPLTLKKFVRDALTRNNRTVTIRRPCVTVTYFKDGEATHHIDLAVYSSNSDGQTQLARGRESDPKAERVWDASEAEELTELIVDRFEGDDRNQFRRVVRALKRWRDEKIGHKNVPSIGITVSAYQWFSPSYDSVEGKPRDLIAIRNLANQMLANWNSSRLEVKLPVASYADLFERMTQIQMDDFKSKLETLRDALNEAEAQPDTHEACKILKKQFGNDFPVPEKADSTKKTSAGVSISGRSA	326	5.79
WP_023095997.1	MARAQTQFESFHRTILFGYDSSQDLRDRRDTLVADLKKNISADAPPYTTFTQGSYALDTGIHPLDGNPDMDIGVLFECSPDDYPDPLVLKKYVRDALERHNRTVNIRRPCVTVTYYRDEAPLHHIDLAVYCSNAAGQTQIAWCRESTSLADREWKPSEARELTEKITSQFSGSDRDQFRRCVRALKRWRDEKIGHKNTPSIGLTVAAYNWFVPRYDPIDGKPIDLIALRDLVDAMLARWTGSRLQVHLPVAPHSDLFERMTDNQMTDLKSRLEELRDALNEADAQADTHEACKILRKKFGEDFPVPEKSDTTKQTSAGVSTSGRSA	326	6.467
WP_033991169.1	MARAQTQFESFHRTILFGYDSSQDLRDRRDTLVADLKKNISADAPPYTTFTQGSYALDTGIHPLDGNPDMDIGVLFECSPDDYPDPLVLKKYVRDALERHNRTVNIRRPCVTVTYYRDEAPLHHIDLAVYCSNAAGQTQIAWCRESTSLADREWKPSEARELTEKITSQFSGSDRDQFRRCVRALKRWRDEKIGHKNTPSIGLTVAAYNWFVPRYDPIDGKPIDLIALRDLVDAMLARWTGSRLQVHLPVASHSDLFERMTDNQMTDLKSRLEELRDALNEADAQADTHEACKILRKKFGEDFPVPEKSDTTKQTSAGVSTSGRSA	326	6.467
WP_086902774.1	MARAQKQFESFHNTILFGYDSSEDLRNRRDTLLADLKENISEDAPPYTTFTQGSYALNTGIHPLNGNPDMDIGVLFECSPDDYPDPLVLKKYVRDALLRHNRTVNIRRPCVTVTYNRDGNPIHHIDLAVYSSNAAAQTQIAWCRESTPLDDREWKPSEARELTEKITNKFSGSDRDQFRRCVRALKRWRDEKIGHKNTPSIGLTVAAYYWFITRYDSIDGKPIDLIALRDLVDAMLAKWMGSRLQVHLPVAPFSDLFEGMTDNQMADLKCRLEDLRDALNEADAQADTHEACKILRKKFGEDFPVPEKSDTTKQTSAGVSTSGRSA	326	6.377
WP_043126025.1	MARAQTQFENFHRTILFGYSSSQDLRDRRDTLLADLKKNISKDAPPYQTFTQGSYALDTGIHPLGGDPDMDIGVLFECSPSDYTDPLVLKKFVRDALTRHNRTVNIRRPCVTVAYHTNGDPRYHIDLAVYSSNTNGQTQIAWCRESTPLPDREWKPSEARELTDKINNKFSGNDSDQFRRCVRALKRWRDEKIGHKNTPSIGLTVAAYNWFSPHYDLVDGKPVDLIALRDLVNVMLGRWVGSRLQVCLPVAPYSDLFERMTDTQMADLKSRLEELRDSLNEANAQPDTHEACKILRKKFGEDFPVPEKSDTTRQTSAGVSTSGRSA	326	7.757
WP_059230203.1	MARAQAQFESFHQAILYGYDRSEELRDRRDTLLEDLNKNISEDAPPFTTFSQGSYALDTGIYPLGGNPDMDIGVLFDCSPSDYPDPLVLKKYVRDALERHNRVALIRRPCVTVTYYRAEVPLHHIDLAVYCTNAIGQTQIAWCRDTTPTSDREWKPSEAQELTATITNRFSGKDRDQFRRCVRALKRWRDAKIGHKNTPSMGLTVAAYNWFVPRYDGVDGRYIDLYALRDLGSVRKMPALGDASLKKASECSFTTRKLRFLSLFRLA	267	8.588
OIO82216.1	MSDAQSSFTSFHSTIRLDPKNNEMLREKRDTLLKNLKDKINPAAPSYSTFHQGSYELSTGVNPLGGDPDMDVGIIFDCQPEDYGDPVVLKRFVRNALEYINRTVRIRKPCVTVEYLKGGEREMHIDLAIYCTNSSGVTQLARGRESDPTNTDFRYWETSEPKKLNTTIIDAFSGADREQWRRVVRYLKRWRDIKIGHKNIPSIALTVEAIQQFKAVYDKVDGKHRDLIAMRDMLDRILSRWVGKRLQVGLPVEPYCDLLENVTDIQIEDFKTKLTKLRDVLNDADKEADTHEACKLLQGQFGVDFPVPEKSTTTQKTASAISCSGLSA	328	7.396
WP_003203381.1	MANIQKQFEEFHEEIKLKRFKENKELREKRDIITGKIKTGVKSKFEEMEKDVPSLEFIDQGSYAVDLGIVPEDKDYDIDEGVIFNLYKEDYTDSLELKRIIRDILKNHTKTLPKIKNPCVTITYSLDGEPAYHVDLPVYIKSKYDDNLYLAWGKEFAKEEDKYWNPADPEGLNNHIKNSFTDDAKKQFKRIVRYMKKWKDIRFDSSGNSQPPSVGITLAAVDLFSYKQSYDSLSGKFTDDDLCALKDFVSNLKNRFILKWDSELEKTFYAIEYNLPVQPNTNVFSKMSNKQMDSFYQKLNDLENALTEAEGKSDPHEACKILSPKYFGDKFPIPESKEARYKQVGLSSAPSSSSAKGV	358	6.05
WP_073010354.1	MAEIQKQFEEFHDAIKLKRLKESKGLREKRDIITDKIKNGVKTKFEEKKKDVPSLEFIDQGSYAVDLGIVPEDKDYDIDEGVIFDLYKEDYTDSVELKTMIRDILENHTNTPPKIKNPCVTITYSLEDEPVYHVDLPVYLKSKYNNNLYLAWGKEFANKDSKYWDLADPEGLNDHIKNSFTEDAKKQFKRVVRYMKKWKDVCFNSSGNSRPPSIGITIAAVELFSHKQSYNSLSGKLKDDDLGALKDFVSKLKSKFILKWDYDLEKSFYTIEYKLPVQPYSNVFSKMSNNQMDSFYQKLCELEDALIEAEGKSDPHEACNILSPKYFGDKFPIPESKEARYEQVALSSAPSSNSAKGY	358	6.004
WP_096186333.1	MADIQKQFEEFHDAIKLKRFKENKELREKRDIITDKIKNGVKTKFEEKEKDAPSLEFIDQGSYAVDLGIVPEDKDYDIDEGVIFDLYKEDYTDSVELKKMIRDILENHTNTPPKIKNPCVTITYSLDDEPAYHVDLTVYLKSKYDNNLYLAWGKEFANKDNKYWDLADPEGLNDHIINSFADDAKKQFKRVVRYMKKWKDICFNSSGNSRPPSIGITIAAVDLFSYKQSYNSLSGKFKDDDLGALKDFVSKLKNRFILKWDTDLEKSFYTIEYNLPVQPYSNVFSKMSNNQMDSFYQKLNELENALTEAEGKSDPHEACKVLSPKYFGDKFPIPESKEARYKQVALSSAPSSNSAIGY	358	5.612
WP_098287767.1	MADIQKQFEEFHSAIKLKRFKENKELREKRDIIINKIKQGIKTKFEEMEKEVPSLEFIDQGSYAVDLGIVPKDKDYDIDEGVIFDLYKEDYTDNLELKKIIKDILENHTSTAPKIKNPCVTITYSLEDEPVYHVDLPVYTKSKYDSNLYLAWGKEFANAENKRWDLADPQGLNDHIRNAFTGDAKNQFKRIVRYMKKWKDVCFNSSGSSRPPSVGITIAAVELFSYKQSYNSLSGNYKDDDLYALKDFVSRLKNKFTLKWDEESEKYFYTITYNLPVQPYSNVFGKMSNTQMDAFYHKLSNLETALTEAEGKSDPHDACKVLSPKYFGDKFPIPESKEARYKQVALSSAPSSNSAKE	357	6.58
WP_098432347.1	MTHIQKQFEDFHEAIKLKRFKENAELREKRDIIVSKVKKGVKSRFEEMGKSVPSLEFIDQGSYAVDLGIVPNDKDYDIDEGVIFNLYKEEYTDSLEFKKIIRDILEKHTSTSPKIKNPCVTITYSLDKEPVYHVDLPVYIKSKYDTNLYLAWGKEFASAQNKYWDPADPEGLNNHIKNAFTGDAKKQFKRVIRYMKKWKDVCFSLSGNSRPPSVGITVAAVDLFSYKKSYDSLSGKFKDDDLCALREFVTKLKNRFILTWDFELEKSFHTIEYNLPVQPYKNIFSRMSNSQMDSFYQKLNDLENALMEAEGETDPHEACKILSPKYFGDKFPVPESKQARYKQVALSSAPSSTSAKGD	358	8.035
WP_098641249.1	MTHIQKQFEDFHEAIKLKRFKENAELREKRDIIVSKVKKGVKSRFEEMGKSVPSLEFIDQGSYAVDLGIVPNDKDYDIDEGVIFNLYKEEYTDSLELKKIIRDILEKHTSTSPKIKNPCVTITYSLDKEPVYHVDLPVYIKSKYDTNLYLAWGKEFASAQNKYWDPADPEGLNNHIKNAFTGDAKKQFKRVIRYMKKWKDVCFSLSGNSRPPSVGITVAAVDLFSYKKSYDSLSGKFKDDDLCALREFVTKLKNRFILTWDFELEKSFHTIEYNLPVQPYKNIFSRMSNSQMDSFYQKLNDLENALMEAEGETDPHEACKILSPKYFGDKFPVPESKQARYKQVALSSAPSSTSAKGD	358	8.035
WP_100332926.1	MADIQKQFEEFHDAIKLKRFKENKELREKRDIITDKIKSGIKTKFEEMDKDVPSLEFIDQGSYAVDLGIVPEDKDYDIDEGVIFDLYKEDYTDSVELKKIIKDILANHTNTPPKIKNPCVTITYSQEDEPIYHVDLPVYIKSKYDNDLYLAWGKEFAADDKKYWDPADPEGLNDHISNSFEGDDKKQFKRIVRYMKKWKDICFSTSGSSRPPSVGITIAAVDLFTPRQAYNSLSGTYKYDDLTALKDFVNNLKSKFVLVWDSEREEYLRTIEYSLPVKPYTNVFSKMTKVQMNSFYQKLVTFEGALADAQSKSDPHDACTVLSPYLGDKFPIPESAQARYQKVALSSAPSSNSAKGWGYEN	361	5.414
WP_073197437.1	MASIQKQFEKFHDEIKLKRFDENATLREKRDIITNRIKEGLKKKFQNGEEGVPNVEFIDQGSYAVDLGINPDDGNYDIDEGAIFDLYIEDYEDPTEIKKWIRDIMDGHTVIPPIIKNPCVTITYSQNNEPIYHVDIPVYAKSKYDSKLYLAWGKEHSNDDNKYWEPADPIGLNEYINNRFTGDDKKQFKRIVRYMKKWKDICFKSSGNARPPSIGITIAAVEMFMPYTEYNQLSGKLEYVDLIALKNFVWKLKNSFISEWDSDREEYLYTIYLRLPVTPYKNIFSKMSKLQMTDFYYKLGDLYDALQKAEEDCDPHTACKLLANYFGNKFPIPEPKESRYQVNRSNAPSSSSA	353	5.696
WP_079413601.1	MAQIQKQFEDFHDEIKLKRFDENATLREKRDIIIKKIEDGLDDKFKDDENGVPSVEFIDQGSYAVDLGIIPEDGDYDIDEGAIFDLYIEDYSDPTELKKWIKEIMEGHTLTPPKIKNPCVTITYSQDEEPIYHVDIPVYAKSKNDSELYIAWGKEHSNNENKYWDPADPKGLNEHIKNRFSGDDKKQFKRIVRYLKKWKDVCFKSSRNSRPPSVGITIAACEMFNPHTEYNSLSGKTEYVDLKALKNFVWNLKNKFTCEWDSEREEYLYSIYLELPVTPKKDIFSKMSKLQMTDFYNELDELYDALVKAEADSDPHTACKLLVDYFGSKFPVPEAKESRYQVGKSNSPSSFSA	353	5.141
WP_016208876.1	MANIQKQLEDFHDEIKLGRLKENAELRDKRDKITKKVKNGLEEYFEDNNMDIPSIEFIDQGSYAIDTGIKPTDGNYDIDEGVIISLNKEDYEDNPTKFKEIVRDIMLTHTSTEPKIKKPCVTITYSENEEPKYHVDLPIYLKSSDDENLYLSWGNETSKTNKDWIFSDPEGLNNHIKNSFSGDDKKQFKRIVRYLKKWKDKVFASETSDGTPPSIGITLIAADKLIPVKETNAITGREEYNDLKSMKCLVDDIKSLFSYKYCIDEEEFLYTIEYKLPVGNQGDVFSKMTNKKMNSFYNKVVKLQTALKYAIDEPDPTKACKELVKYFGDDLKIPESAENRYKTVGASSAPASNFA	355	5.295
WP_047001683.1	MANIQKQLEDFHEEIKLGRLKENAELRDKRDKITKKVKNGLEKYFEDNDMDIPSIEFIDQGSYAIDTGIKPKDGNYDIDEGVIISLNKEDYEDNPTKFKEIVRDIMLTHTSTPPKIKKPCVTITYSENKEPKYHVDLPIYLKSSEDENLYLSWGNETSKTNKDWVFSDPEGLNNHIKNSFSGDDKKQFKRIVRYLKKWKDKVFASETSDGTPPSIGITLIAADKLIPLKETNTSTGNEEYNDLKAMKWLVDDIKSLFSYKYCIDEEEFLYTIEYKLPVGNEGDVFSKMTNKKMNSFYDKVVKLQTALQYAIDESDPTKACKELVKYFGDDLKIPESAENRYKTVGASSAPASNFA	355	5.365
WP_061308737.1	MANIQKQLEDFHEEIKLGRLKENAELRDKRDKITKKVKNGLEKYFEDNDMDIPSIEFIDQGSYAIDTGIKPTDGNYDIDEGVIISLYKEDYEDNPTKFKEVVRDIMLTHTNIPPKIKKPCVTITYSENEEPKYHVDLPIYLKSSDDENLYLSWGHETSRSNKDWIFSDPEGLNKHIKNSFSGDDKKQFKRIVRYLKKWKDKEFATETSDGTPPSIGITLIAADNLISVKETNTTTGKEEYNDLKAMKWLVDDIKSLFSYKYCIEEEELLYTIEYKLPVGNEGDVFSKMTNKKMNSFYNKVVKLQTALQYAVDESDPTKACKELVKYFGDDLKIPESAENRYKTVGASSAPASNFA	355	5.298
WP_057577012.1	MANIQNQLEEFHDNIKLGRFKENQELRDKRDIITNKVKNGLEKYFEDKEMEIPSIDFIDQGSYAIDTGIKPSDGNYDIDEGIIIGLYKEDYESNPTIYKEVIEDVMKNHTKIPPKVKKPCVTITYSENNEPSYHVDLPVYLKSNKDDNLYLSWGYKTSKENKEWQLADPSGLNNHIKNAFSGDDKKQFKRIVRYLKKWKDKKFASESNDGTPPSIGLTIIAADKLIPLYETNSTTGKQIPNDLKAMKWLVDDIINLFKYKYCSIEREFLYTIEYNLPVGNNGNVFSKMTNKKMNSFYEKLINLQSALQFALDEKDPNKACTELVKYFGEELPIPESTENRYKTVGVSSAPSSNFA	355	5.874
WP_074079630.1	MADIQNQLIEFHDNIKLGRFDENEELRNKRDIITKKIESGLEKHFKNKEESVPSISFLDQGSYAIDTGIKPKDGDYDIDEGIIIGLYKEDYEDDPIYFKKIVRDIMWAHTKKEPKIKNPCVTITYSINDEPQFHVDLPIYLKSRYDDSLYLSWGKEFALKENKKWEKSDPIGLNSHIRNAFSGDDKRQFKRVVRYLKKWKDEKFVSETSDGTPPSIGLTIIAADEFSPKKEYNTINGKEEYNDLKAMKYLVDYLKSIFEYKYCKDEEEYLYVIEYKLPVGNEANVFSKMKNKKMNAFYEKVVKLQEALEYAINETDPNKACTELAKFFGDQLPIPESIENRYKTVGVSSAPSPNFA	356	5.625
WP_080523214.1	MADIQEQFNQYHDDIKLSKENEVLREKREILKKNLEDNLPEDAPNIEKFLLQGSYAIYTGINSPNDDYDIDVGVVFDCTSDDYKPMELKEMVRDALDHNSRVPIIKNPCITVQYKKDGKNDYHVDLPVYVKRADDDGYDLAWGKSSLSEEWKHSDPKGLKEDINDISDDEINLAQFRRIVKYLKAWKSKKFTGFDIPSIGITLGVRKEMVFNIGFYDDKPNDLLAMRDTIEKMLSRFSCPGTDDNGNNLYRYEVLLPVTPKNDVFEKLSDKQLTQLKTKLETLKDDLTKAHEEERCEKACEIMKKHFDGFPVPEAKESARATVRSMNNTGSSS	333	5.227
EEL74771.1	MEFLKENMPEGITSPEIFHQGSYAMYTGIKPFEDGDYDIDVGLFFDISKDDYENPVTAKKWVYDALKDKYPNIGMKKPCVAVKFESEEEESNNHYHVDFTIYAAKSSETKVFLAKGKLSSNSENRCWEESDPKELVNKIKTNLTEEKEREQFRRVIRYLKRWKDIKFKGIVNRPTGIGLTVAGLTHFSAKYDYDYFTNTKTYKDLEALEAFVQNMINAFTHVFNATDEEWEERLKVYLPTTPYNDIYEKMSGIQMKSFKEKLQTLLGNLQKARDEVDPVEGCKILAIEFGDDFPIPEESVTAQKRGPAMLVDHSSA	316	5.285
WP_000002144.1	MANLQSYFNSFHDNIKLSYDDNKVLRDKRDELLEFLKENMPEGITSPEIFHQGSYAMYTGIKPFEDGDYDIDVGLFFDISKDDYENPVTAKKWVYDALKDKYPNIGMKKPCVAVKFESEEEESNNHYHVDFTIYAAKSSETKVFLAKGKLSSNSENRCWEESDPKELVNKIKTNLTEEKEREQFRRVIRYLKRWKDIKFKGIVNRPTGIGLTVAGLTHFSAKYDYDYFTNTKTYKDLEALEAFVQNMINAFTHVFNATDEEWEERLKVYLPTTPYNDIYEKMSGIQMKSFKEKLQTLLGNLQKARDEVDPVEGCKILAIEFGDDFPIPEESVTAQKRGPAMLVDHSSA	348	5.328
WP_062821292.1	MANLQSYFNSFHDNIKLSYDDNKVLRDKRDELLEFLKENMPEGVTSPEIFHQGSYAMYTGIKPFEDGDYDIDVGLFFDISKDDYENPVTAKKWVYDALKDEYPNIEMKKPCVAVKFESEEEENNNHYHVDFTIYAAKSSETKIFLAKGKLSSNSENRCWEESDPKELVNKIKTHLTEEKEREQFRRVIRYLKRWKDIKFKGIVNRPTGIGLTVAGLTHFNAKYDYDYFTNTKTYKDLEALEAFVQNMINAFTHVFNATDEEWEERLKVYLPTAPYNDIYEKMSGIQMKSFKEKLQTLLENLQKARDEVDPVEGCKILAIEFGDDFPIPEESVTAQKRGPAMLVDHSSA	348	5.166
[truncated: 4,665 more rows]

## Sheet: cGLRs
Accession	Full sequence	Length	pI (DTASelect)
[truncated: 3,137 more rows]
